# Supplementary material for: Identification and Validation of Novel Hedgehog-Responsive Enhancers Predicted by Computational Analysis of Ci/Gli Binding Site Density
Source: PLoS One. 2015 Dec 28;10(12):e0145225. doi: 10.1371/journal.pone.0145225 (PMC4692483; doi:10.1371/journal.pone.0145225)
Supplement: S1 Table — (XLSX) [file pone.0145225.s004.xlsx]

## Sheet: S1 Table
Forward	Reverse	Matrix Similarity Score (MSS)
GACCACCCA	TGGGTGGTC	1
GACCCCCCA	TGGGGGGTC	0.918
GACCTCCCA	TGGGAGGTC	0.916
GGCCACCCA	TGGGTGGCC	0.915
GCCCACCCA	TGGGTGGGC	0.915
GACCGCCCA	TGGGCGGTC	0.914
GTCCACCCA	TGGGTGGAC	0.91
GACCACACA	TGTGTGGTC	0.907
GACCACGCA	TGCGTGGTC	0.899
GACCACTCA	TGAGTGGTC	0.899
GACCACCTA	TAGGTGGTC	0.897
GACCACCAA	TTGGTGGTC	0.897
GACCACCGA	TCGGTGGTC	0.895
GACCACCCC	GGGGTGGTC	0.889
GACCACCCT	AGGGTGGTC	0.889
GACCACCCG	CGGGTGGTC	0.888
AACCACCCA	TGGGTGGTT	0.882
TACCACCCA	TGGGTGGTA	0.882
CACCACCCA	TGGGTGGTG	0.881
GAACACCCA	TGGGTGTTC	0.879
GAGCACCCA	TGGGTGCTC	0.878
GATCACCCA	TGGGTGATC	0.878
GCCCCCCCA	TGGGGGGGC	0.833
GGCCCCCCA	TGGGGGGCC	0.833
GGCCTCCCA	TGGGAGGCC	0.831
GCCCTCCCA	TGGGAGGGC	0.831
GTCCCCCCA	TGGGGGGAC	0.829
GGCCGCCCA	TGGGCGGCC	0.829
GCCCGCCCA	TGGGCGGGC	0.828
GTCCTCCCA	TGGGAGGAC	0.826
GACCCCACA	TGTGGGGTC	0.825
GTCCGCCCA	TGGGCGGAC	0.824
GACCTCACA	TGTGAGGTC	0.823
GGCCACACA	TGTGTGGCC	0.822
GCCCACACA	TGTGTGGGC	0.822
GACCGCACA	TGTGCGGTC	0.82
GTCCACACA	TGTGTGGAC	0.817
GACCCCGCA	TGCGGGGTC	0.817
GACCCCTCA	TGAGGGGTC	0.817
GACCTCGCA	TGCGAGGTC	0.815
GACCCCCTA	TAGGGGGTC	0.815
GACCCCCAA	TTGGGGGTC	0.815
GACCTCTCA	TGAGAGGTC	0.815
GGCCACGCA	TGCGTGGCC	0.814
GGCCACTCA	TGAGTGGCC	0.814
GCCCACGCA	TGCGTGGGC	0.814
GCCCACTCA	TGAGTGGGC	0.814
GACCCCCGA	TCGGGGGTC	0.814
GACCTCCTA	TAGGAGGTC	0.813
GACCTCCAA	TTGGAGGTC	0.813
GACCGCGCA	TGCGCGGTC	0.812
GGCCACCTA	TAGGTGGCC	0.812
GGCCACCAA	TTGGTGGCC	0.812
GCCCACCTA	TAGGTGGGC	0.812
GCCCACCAA	TTGGTGGGC	0.812
GACCGCTCA	TGAGCGGTC	0.812
GACCTCCGA	TCGGAGGTC	0.811
GGCCACCGA	TCGGTGGCC	0.81
GCCCACCGA	TCGGTGGGC	0.81
GACCGCCTA	TAGGCGGTC	0.81
GACCGCCAA	TTGGCGGTC	0.81
GTCCACGCA	TGCGTGGAC	0.809
GTCCACTCA	TGAGTGGAC	0.809
GACCGCCGA	TCGGCGGTC	0.809
GTCCACCTA	TAGGTGGAC	0.807
GTCCACCAA	TTGGTGGAC	0.807
GACCCCCCC	GGGGGGGTC	0.807
GACCCCCCT	AGGGGGGTC	0.807
GACCCCCCG	CGGGGGGTC	0.806
GTCCACCGA	TCGGTGGAC	0.805
GACCTCCCC	GGGGAGGTC	0.805
GACCTCCCT	AGGGAGGTC	0.805
GGCCACCCC	GGGGTGGCC	0.804
GGCCACCCT	AGGGTGGCC	0.804
GCCCACCCC	GGGGTGGGC	0.804
GCCCACCCT	AGGGTGGGC	0.804
GACCACATA	TATGTGGTC	0.804
GACCTCCCG	CGGGAGGTC	0.804
GGCCACCCG	CGGGTGGCC	0.803
GCCCACCCG	CGGGTGGGC	0.803
GACCACAAA	TTTGTGGTC	0.803
GACCACAGA	TCTGTGGTC	0.802
GACCGCCCC	GGGGCGGTC	0.802
GACCGCCCT	AGGGCGGTC	0.802
AACCCCCCA	TGGGGGGTT	0.801
GACCGCCCG	CGGGCGGTC	0.801
TACCCCCCA	TGGGGGGTA	0.8
GTCCACCCC	GGGGTGGAC	0.799
GTCCACCCT	AGGGTGGAC	0.799
CACCCCCCA	TGGGGGGTG	0.799
AACCTCCCA	TGGGAGGTT	0.798
GTCCACCCG	CGGGTGGAC	0.798
GAACCCCCA	TGGGGGTTC	0.798
TACCTCCCA	TGGGAGGTA	0.798
AGCCACCCA	TGGGTGGCT	0.797
ACCCACCCA	TGGGTGGGT	0.797
CACCTCCCA	TGGGAGGTG	0.797
GATCCCCCA	TGGGGGATC	0.797
TGCCACCCA	TGGGTGGCA	0.797
TCCCACCCA	TGGGTGGGA	0.797
GAACTCCCA	TGGGAGTTC	0.796
AACCGCCCA	TGGGCGGTT	0.796
CGCCACCCA	TGGGTGGCG	0.796
CCCCACCCA	TGGGTGGGG	0.796
GAGCCCCCA	TGGGGGCTC	0.796
TACCGCCCA	TGGGCGGTA	0.796
CACCGCCCA	TGGGCGGTG	0.795
GACCACACC	GGTGTGGTC	0.795
GACCACACG	CGTGTGGTC	0.795
GACCACACT	AGTGTGGTC	0.795
GACCACGAA	TTCGTGGTC	0.795
GACCACTAA	TTAGTGGTC	0.795
GACCACGTA	TACGTGGTC	0.795
GACCACTTA	TAAGTGGTC	0.795
GATCTCCCA	TGGGAGATC	0.794
GAGCTCCCA	TGGGAGCTC	0.794
GGACACCCA	TGGGTGTCC	0.794
GCACACCCA	TGGGTGTGC	0.794
GACCACGGA	TCCGTGGTC	0.794
GACCACTGA	TCAGTGGTC	0.794
GAACGCCCA	TGGGCGTTC	0.793
GGGCACCCA	TGGGTGCCC	0.793
GGTCACCCA	TGGGTGACC	0.793
GCGCACCCA	TGGGTGCGC	0.793
GCTCACCCA	TGGGTGAGC	0.793
GATCGCCCA	TGGGCGATC	0.792
ATCCACCCA	TGGGTGGAT	0.792
TTCCACCCA	TGGGTGGAA	0.792
GAGCGCCCA	TGGGCGCTC	0.791
CTCCACCCA	TGGGTGGAG	0.791
GTACACCCA	TGGGTGTAC	0.79
AACCACACA	TGTGTGGTT	0.789
TACCACACA	TGTGTGGTA	0.789
CACCACACA	TGTGTGGTG	0.788
GTGCACCCA	TGGGTGCAC	0.788
GTTCACCCA	TGGGTGAAC	0.788
GACCACGCC	GGCGTGGTC	0.787
GACCACGCT	AGCGTGGTC	0.787
GACCACTCC	GGAGTGGTC	0.787
GACCACTCT	AGAGTGGTC	0.787
GAACACACA	TGTGTGTTC	0.786
GACCACGCG	CGCGTGGTC	0.786
GACCACTCG	CGAGTGGTC	0.786
GACCACCTG	CAGGTGGTC	0.785
GACCACCAC	GTGGTGGTC	0.785
GACCACCAT	ATGGTGGTC	0.785
GAGCACACA	TGTGTGCTC	0.785
GATCACACA	TGTGTGATC	0.785
GACCACCTC	GAGGTGGTC	0.785
GACCACCTT	AAGGTGGTC	0.785
GACCACCGC	GCGGTGGTC	0.784
GACCACCGT	ACGGTGGTC	0.784
GACCACCAG	CTGGTGGTC	0.784
GACCACCGG	CCGGTGGTC	0.783
AACCACGCA	TGCGTGGTT	0.781
AACCACTCA	TGAGTGGTT	0.781
TACCACGCA	TGCGTGGTA	0.781
TACCACTCA	TGAGTGGTA	0.781
CACCACGCA	TGCGTGGTG	0.78
CACCACTCA	TGAGTGGTG	0.78
AACCACCTA	TAGGTGGTT	0.779
AACCACCAA	TTGGTGGTT	0.779
TACCACCTA	TAGGTGGTA	0.779
TACCACCAA	TTGGTGGTA	0.779
GAACACGCA	TGCGTGTTC	0.778
CACCACCTA	TAGGTGGTG	0.778
CACCACCAA	TTGGTGGTG	0.778
GAACACTCA	TGAGTGTTC	0.778
GATCACGCA	TGCGTGATC	0.777
GAGCACGCA	TGCGTGCTC	0.777
AACCACCGA	TCGGTGGTT	0.777
GAGCACTCA	TGAGTGCTC	0.777
GATCACTCA	TGAGTGATC	0.777
TACCACCGA	TCGGTGGTA	0.777
CACCACCGA	TCGGTGGTG	0.776
GAACACCTA	TAGGTGTTC	0.776
GAACACCAA	TTGGTGTTC	0.776
GAACACCGA	TCGGTGTTC	0.775
GAGCACCTA	TAGGTGCTC	0.775
GAGCACCAA	TTGGTGCTC	0.775
GATCACCTA	TAGGTGATC	0.775
GATCACCAA	TTGGTGATC	0.775
GAGCACCGA	TCGGTGCTC	0.773
GATCACCGA	TCGGTGATC	0.773
AACCACCCC	GGGGTGGTT	0.771
AACCACCCT	AGGGTGGTT	0.771
TACCACCCC	GGGGTGGTA	0.771
TACCACCCT	AGGGTGGTA	0.771
AACCACCCG	CGGGTGGTT	0.77
CACCACCCC	GGGGTGGTG	0.77
CACCACCCT	AGGGTGGTG	0.77
TACCACCCG	CGGGTGGTA	0.77
CACCACCCG	CGGGTGGTG	0.769
GAACACCCC	GGGGTGTTC	0.768
GAACACCCT	AGGGTGTTC	0.768
GAACACCCG	CGGGTGTTC	0.767
GATCACCCC	GGGGTGATC	0.767
GATCACCCT	AGGGTGATC	0.767
GAGCACCCG	CGGGTGCTC	0.766
GATCACCCG	CGGGTGATC	0.766
GAGCACCCC	GGGGTGCTC	0.766
GAGCACCCT	AGGGTGCTC	0.766
AAACACCCA	TGGGTGTTT	0.762
TAACACCCA	TGGGTGTTA	0.761
AAGCACCCA	TGGGTGCTT	0.76
AATCACCCA	TGGGTGATT	0.76
CAACACCCA	TGGGTGTTG	0.76
TAGCACCCA	TGGGTGCTA	0.76
TATCACCCA	TGGGTGATA	0.76
CAGCACCCA	TGGGTGCTG	0.759
CATCACCCA	TGGGTGATG	0.759
