# Supplementary material for: Identification and Validation of Novel Hedgehog-Responsive Enhancers Predicted by Computational Analysis of Ci/Gli Binding Site Density
Source: PLoS One. 2015 Dec 28;10(12):e0145225. doi: 10.1371/journal.pone.0145225 (PMC4692483; doi:10.1371/journal.pone.0145225)
Supplement: S2 Table — (XLSX) [file pone.0145225.s005.xlsx]

## Sheet: S2 Table
Annotation	Forward primer	Reverse primer	Genomic coordinates (dm3)
ptc -0.6	CACCGGCGCGCCATGCATGCGCAGCCTGCCAC	GTACCGCGGTTTCTATTGTTATTCGCATG	chr2R:4536264-4536572
inv +16.8	CACCTGATATCTTAGGTTAGTAGTAT	AATCTAATTTTGCCCTGATATT	chr2R:7378801-7380000
Sox100B	CACCTAAGCTCGGGATATTTTGCC	AGCTTAGAGGTCCTGCATAG	chr3R:26894840-26896225
inv +18.6	CACCTATGTTATAAAATTTGTAATAT	TTTGGTTATACTGTCTAACAAA	chr2R:7380576-7381900
beat-IV	CACCGTTTTTTTGCATTTCACC	AAACTACACGGCTGCCCTG	chr3R:19385801-19387033
CG6475	CACCGACCACACAACAGACGC	TACTTGAGCACCCGATTGG	chr3R:17227902-17229095
CG34139	CACCCTTTCGTTTTATGTTAACG	TTGTTTTTTTTCTTTTCGCTGTGCG	chr3R:16067525-16068300
Plc21C	CACCTCGTTATGATGTGCCTTAAAAG	AAAATATTAACGCGAAATAGG	chr2L:308225-309200
CG4704	CACCGTCATATTAGGCTATTTC	CATTTTATTAGCCGAATGC	chr3R:18671231-18671930
bi	CACCGAGAGGGAGCGAGTGAGTAAG	TGAGGCAATCGATAAAATTAGC	chrX:4316001-4317440
HGTX	CACCTGCAGCCGCTTAATAATTCC	AGTGCCGTGCTTAACCCG	chr3L:14583895-14584670
Cpr100A	CACCATAATGCCAAAAGTTCTCTG	TGTCTTTTTGATTTTTCCAGTG	chr3R:26692110-26692580
Ets21C	CACCGTTTGTACCCTGTAAAGGG	ACTTAAACGGAGCCACATTTTTCTC	chr2L:550010-551035
CG12541	CACCCAGCAAGAAGCATACCAAAG	ACTATTAGCTACATTTTCTTCC	chrX:6927600-6928375
Sp1	CACCTTCGCCGTGTGTATGTATTAGC	TATCAACGGAAATTCATTAC	chrX:9613671-9614922
hth	CACCTAAAGCCGAAAGCCTAAAATAG	TTTGCTTGTATTTTCCGAAC	chr3R:6433650-6434996
ko	CACCAGGAGACAGGTGGTATGGTC	ATTCACAGTGTAATTTTACAGC	chr3L:21072420-21073658
ptc +5.3+A3	CACCGGCGCGCCGAAGTGCTTAACAAGTTAAC	GTACCGCGGCACGACAACCAATGAGATCG	chr2R:4542467-4545417
ptc -2.8	CACCGGCGCGCCTACGTACTCTTATTACTCCACTC	GTACCGCGGGCTATTGCATTTGTCATTGGC	chr2R:4531601-4534319
Rx	CACCACTCCTTCCCCGACTTAC	GTTTAAACCGAAAAACGTTTAATTTAATCTGG	chr2R:16820211-16822050
rdx	CACCTTTAGCCAGGTGTGGATTGTG	CCAGCGAAAGCAAACAGAGTAC	chr3R:9815295-9817061
gsb	CACCGCGAGTCAAACTCATTCCGTG	AAGTGTACGGTGAATTC	chr2R:20952400-20953750
