# Supplementary material for: Identification and Validation of Novel Hedgehog-Responsive Enhancers Predicted by Computational Analysis of Ci/Gli Binding Site Density
Source: PLoS One. 2015 Dec 28;10(12):e0145225. doi: 10.1371/journal.pone.0145225 (PMC4692483; doi:10.1371/journal.pone.0145225)
Supplement: S3 Table — (XLSX) [file pone.0145225.s006.xlsx]

## Sheet: S3 Table
	2L	2R	3L	3R	4	X
MSS ≥ .81	8156	8029	8671	10381	268	8887
MSS ≥ .75	30637	30186	33098	38723	1279	33310
Chromosome length (bp)	23011544	21146708	24543557	27905053	1351857	22422827
