# Supplementary material for: Identification and Validation of Novel Hedgehog-Responsive Enhancers Predicted by Computational Analysis of Ci/Gli Binding Site Density
Source: PLoS One. 2015 Dec 28;10(12):e0145225. doi: 10.1371/journal.pone.0145225 (PMC4692483; doi:10.1371/journal.pone.0145225)
Supplement: S4 Table — Columns A-Q are labeled accordingly in row 1. Columns R through AC represent sequence for each Drosophila species that corresponds to the multiple sequence alignment (9-mer at the position of the Ci/Gli site in Dm). Number of species that show 100% conservation is shown in column AD. The number of sites assigned to each locus is listed in column AE (boundaries between loci are considered as half of the distance between two neighboring loci). Column AF indicates the number of sites in the locus with MSS≥0.81. (XLSX) [file pone.0145225.s007.xlsx]

## Sheet: S4 Table
Chromosome	Ci/Gli Binding Site	Site Start	Site End	MSS	Symbol	Gene	Direction	Gene Feature	Feature Info	Cluster Start	Cluster End	Cluster Size	Lowest Site MSS	Highest Site MSS	Average Site MSS	Genes Within CTCF Boundaries	Dm	droSim	droSec	droYak	droEre	droAna	Dp	droPer	droWil	droVir	droMoj	droGri	# of Species with Direct Conservation	Sites Assigned to Gene	Sites Scoring Above .81 MSS Assigned to Gene	Cluster Coefficient
chr2L	AACCACCCC	224157	224165	0.771	kis	NM_078717	-	Intron	12	224157	224425	268	0.769	0.915	0.8122	CG13693, kis	AACCACCCC	AGCCACCCC	AGCCACCCC	agcCA-CCC	AGCCA-CCC	TCCCCTCCC	ATCCG-CTG	ATCCG-CTG	------TGC	GTCAA-CAG	GACAA-CAG	GTCAT-CAA	0	18	4	8.85
chr2L	CACCCCCCA	224160	224168	0.799	kis	NM_078717	-	Intron	12	224157	224425	268	0.769	0.915	0.8122	CG13693, kis	CACCCCCC---------------------------A	CACCCCCC---------------------------A	CACCCCCC---------------------------A	CA-CCCCC---------------------------A	CA-CCCCC---------------------------A	CCTCCCCC-----------TCCCCCTACTTGGCCAG	CG-CTGCT----------------------------	CG-CTGCT----------------------------	---TGCCT----------------------------	AA-CAGCA----------------------------	AA-CAGTA----------------------------	AT-CAACGGCTGCTTGAATTTTATATTTTATATTTG	2	18	4	8.85
chr2L	TGGGTGGGC	224175	224183	0.915	kis	NM_078717	-	Intron	12	224157	224425	268	0.769	0.915	0.8122	CG13693, kis	TGGGTG----GGC	TGGGTG----GGC	TGGGTG----GGC	TGGGTG----GGC	TGGGTG----GGC	TGGGTG----GGC	TCGGTG----GGC	TGGGTG----GGC	TGGGTG----GGC	TGGGTG----GGC	TGGGTGGGCAGGC	TGGGTG----GGC	8	18	4	8.85
chr2L	CACCACCCG	224363	224371	0.769	kis	NM_078717	-	Intron	12	224157	224425	268	0.769	0.915	0.8122	CG13693, kis	C--------------------------------------------ACCACCCG	A--------------------------------------------ACCACCCG	A--------------------------------------------ACCACCCG	AA----CCAAAACCAAG----------------------ACCAAAACCACCCG	A--------------------------------------ACCAAAACCACCCG	CAGAGCCCAAGCCCAAGCCAAACCAAACCAAAACCTTAAACCAAAACCACCCG	G------------------------------------CAGCAGAAACCACCCG	G------------------------------------CAGCAGAAACCACCCG	A-------------------------------------AGCAACAACCACCCG	c-------agcagcagcagcagcagcagcagcagcagcaacaacaACCACCCG	-------------------------------------------CAACCACCCG	----------------------------------------CAATAACCACCCG	0	18	4	8.85
chr2L	GTCCACCAA	224417	224425	0.807	kis	NM_078717	-	Intron	12	224157	224425	268	0.769	0.915	0.8122	CG13693, kis	GTCCAC-------CAA	GTCCAC-------CAA	GTCCAC-------CAA	GTCCAC-------CAA	GTCCAC-------CAA	GTCCAC-------CAA	GTCCAC-------CAA	GTCCAC-------CAA	GTCCAC-------CAA	GCCCGC-------CAA	GTCCGC-------TGC	AGCAGCAGCATGGCAA	8	18	4	8.85
chr2L	AGGGTGGTA	307304	307312	0.771	Plc21C	NM_057504	+	Intron	1	307304	307667	363	0.766	0.814	0.7822	Plc21C, CG11911, CG33992, CG31921, CG33127, CG11912, CG31920	AGGGTGGTA		AGGGTGGTA	AAGGAGGAG	GGGGAGGAG		GGGGAGGTG	GGGGAGGTG	GGGAATACG	GGGTGCGTG	GGTTGGGTG	GGGTTCGTG	1	21	10	5.54
chr2L	CACCACCAA	307523	307531	0.778	Plc21C	NM_057504	+	Intron	1	307304	307667	363	0.766	0.814	0.7822	Plc21C, CG11911, CG33992, CG31921, CG33127, CG11912, CG31920	CACCACCAA		-------AA	-------AA	-------AA	-------TG	TT-----GG	TT-----GG	-------AT	-------AG	-------AG		0	21	10	5.54
chr2L	GCCCACTCA	307549	307557	0.814	Plc21C	NM_057504	+	Intron	1	307304	307667	363	0.766	0.814	0.7822	Plc21C, CG11911, CG33992, CG31921, CG33127, CG11912, CG31920	GCCCACTCA		GCCCACTCA	GCCCACTCA	GCCCACTCA	GCCCACTCA	GCCCACTCA	GCCCACTCA	GGCAACC--	GACAGC---	GACTGT---	GACAGC---	6	21	10	5.54
chr2L	GAGCACCCT	307659	307667	0.766	Plc21C	NM_057504	+	Intron	1	307304	307667	363	0.766	0.814	0.7822	Plc21C, CG11911, CG33992, CG31921, CG33127, CG11912, CG31920	GAGCACCCT		AAGCGCCCT	CGACCCCCC	AATCCCCCT	AGTCCTCCT	AACCACCCA	TACCACCCA	CATCATCAT		ACGCACACG	GTGCCCCAC	0	21	10	5.54
chr2L	CACCACCCA	308379	308387	0.881	Plc21C	NM_057504	+	Intron	1	308379	308837	458	0.807	1	0.8922	Plc21C, CG11911, CG33992, CG31921, CG33127, CG11912, CG31920	CACCACC-CA	CACCACC-CA	CACCACC-CA	CACCACC-CA	CACCACC-CA	CACCACC-CA	CACCAACGCA	CACCAACGCA		------A-AA			5	21	10	4.695
chr2L	CACCACCCA	308406	308414	0.881	Plc21C	NM_057504	+	Intron	1	308379	308837	458	0.807	1	0.8922	Plc21C, CG11911, CG33992, CG31921, CG33127, CG11912, CG31920	CACCACCCA	CACCACCCA	CACCACCCA	CACCACCCC	CACCACCCA	-ACCACCCA							3	21	10	4.695
chr2L	TGGGTGGTC	308766	308774	1	Plc21C	NM_057504	+	Intron	1	308379	308837	458	0.807	1	0.8922	Plc21C, CG11911, CG33992, CG31921, CG33127, CG11912, CG31920	TG--------------GGT-GGTC	TG--------------GGT-GGTC	TG--------------GGT-CATC	T-----------------T-CGAC	T-----------------T-GGGC	T---------------TTT-CCAC	TG--------------AGTACCAC	TG--------------AGTGCCAC		TGGAGGGGGGGTTAAAGGT-TAGA			1	21	10	4.695
chr2L	GTCCACCTA	308829	308837	0.807	Plc21C	NM_057504	+	Intron	1	308379	308837	458	0.807	1	0.8922	Plc21C, CG11911, CG33992, CG31921, CG33127, CG11912, CG31920	GTCCA-CCT-A	GTCCA-CCT-A	GTCCA-CCT-A	GTCCA-CCC-A	GTCCA-GCT-A	GTCCA-TCCGA	GTCCA-CGG-A	GTCCA-CGG-A		GTCCGTTTT-G		GTCCG-TTT-G	2	21	10	4.695
chr2L	ACCCACCCA	343915	343923	0.797	Plc21C	NM_057504	+	Intron	13	343561	344047	486	0.78	0.812	0.7935	Plc21C, CG11911, CG33992, CG31921, CG33127, CG11912, CG31920	A---------C------------CCACCCA	A-----CAATC----CCACC--ACCACCCA	A---------C----CCACC--ACCACCCA	A---------C----CCACC--ACCACCCA	a---------c----ccacC--ACCACCCC	aaacaaccaac----caaccaaACCACACA	A---------C----CCAAC--CCGACCAC	A---------C----CCACC--CCGACCAC	A---------C----ATATT--ACCACCAC	a---------caccatcaac--accaccaa	C---------CAACAACAAC--ACCACCAA	A---------CACAACCAAC--ACCACCAA	0	21	10	8.639
chr2L	TGGGTGTTG	469557	469565	0.76	MED15	NM_134684	+	5'	-3455	469557	470464	907	0.76	0.881	0.792	crq, CG4133, CG4297, ex, BBS8, cbt, MED15, CG4164	TGGGTGTTG	TGGGTGTTG	TGGGTGTTG	TGGGTGTAG	TGGCGGTTG		T--------	T--------					2	12	5	7.102
chr2L	TGGGTGCTT	469572	469580	0.76	MED15	NM_134684	+	5'	-3440	469557	470464	907	0.76	0.881	0.792	crq, CG4133, CG4297, ex, BBS8, cbt, MED15, CG4164	TGGGTG-----CTT	TAGGTATCTATCTT	TAGGTATCTATCTT	TAGGTATCTATCTT	TAGGTATCTATCTT		TGTGT------CGT	TGGGT------CGT					0	12	5	7.102
chr2L	TGTGTGGTT	469856	469864	0.789	MED15	NM_134684	+	5'	-3156	469557	470464	907	0.76	0.881	0.792	crq, CG4133, CG4297, ex, BBS8, cbt, MED15, CG4164	TGGTT	---TT		TGGTT	TGGTT		GAGCC						2	12	5	7.102
chr2L	CACCACCCA	470449	470457	0.881	MED15	NM_134684	+	5'	-2563	469557	470464	907	0.76	0.881	0.792	crq, CG4133, CG4297, ex, BBS8, cbt, MED15, CG4164	CACCACCCA	CACCACCCA	CGCCACCCA	CACCACCCA	CACCACCCA	------GCT	TACTA-ATA	TACTA-ATA		-------CA	-------CA	-------CA	3	12	5	7.102
chr2L	CACCACCCT	470456	470464	0.77	MED15	NM_134684	+	5'	-2556	469557	470464	907	0.76	0.881	0.792	crq, CG4133, CG4297, ex, BBS8, cbt, MED15, CG4164	CACCACCC-----T	CACCACCC-----T	CACCACCC-----T	CACCACCC-----C	CACCCGCCCCAAAC	CTTTAGCT-----T	TACTACCC-----C	TACTACCC-----C		CACTACCC-----C	CACTACCC-----C	CACAACCC-----C	2	12	5	7.102
chr2L	CACCACCCG	470469	470477	0.769	MED15	NM_134684	+	5'	-2543	469557	470477	920	0.76	0.881	0.7882	crq, CG4133, CG4297, ex, BBS8, cbt, MED15, CG4164	C---ACCACCCG	C---GCCACCCG	C---GCCACCCG	C---ACCGCCCG	C---CCAACCCG		T---AGCACTCA	T---AGCACTCA		A---GGC-----	AGGCGGC-----	A---GGC-----	0	12	5	7.042
chr2L	GAGCACCCA	470998	471006	0.878	MED15	NM_134684	+	5'	-2014	470449	471006	557	0.769	0.881	0.8245	crq, CG4133, CG4297, ex, BBS8, cbt, MED15, CG4164	G---AGCA-CCCA	G---AGCA-CCCA	G---AGCA-CCCA	G---AGCA-CCCA	G---AGCA-CCCA	G---AGCA-CCCA	GAGCAGCA-CCCA	GAGCAGCA-CCCA	G---AGCA-ACCA	G---AGCACCCCA	G---AGCACCCCA	G---AGCAGCCCA	5	12	5	5.083
chr2L	GAACACCCA	550183	550191	0.879	Ets21C	NM_078721	-	Intron	1	550183	550374	191	0.77	0.888	0.8548	nAcRbeta-21C, Spp, ush, Ets21C, lwr	GAAC--ACCCA		GACC--ACCCA	TACC--ACCCA	------GCCCA	CACCAGGCCCA	------GCTCT	------GCTCT		------GCTCC	------ACTCC	------GCTCT	0	11	6	8.811
chr2L	GACCACCCG	550301	550309	0.888	Ets21C	NM_078721	-	Intron	1	550301	550533	232	0.77	1	0.885	nAcRbeta-21C, Spp, ush, Ets21C, lwr	GACCACCCG		GACCACCCG	GACCACCCG	GACCACCCG	GACCACCCG	GACCACCCG	GACCACCCG	GACCACCCA	AGCT-----	agcta----	-GCCACCCC	6	11	6	8.811
chr2L	AACCACCCA	550330	550338	0.882	Ets21C	NM_078721	-	Intron	1	550301	550533	232	0.77	1	0.885	nAcRbeta-21C, Spp, ush, Ets21C, lwr	AACCACCCA		AACCACcca	AACCACCCA	AGCCACCCA	AGccaacaa	--------A	--------A	--------T	GACCGCCCG	caccgaccg	TACAAGCTG	1	11	6	8.811
chr2L	AACCACCCG	550366	550374	0.77	Ets21C	NM_078721	-	Intron	1	550301	550533	232	0.77	1	0.885	nAcRbeta-21C, Spp, ush, Ets21C, lwr	AACCAC---------------------------------C--CG		agccac---------------------------------c--cG	ACCCTCGAA-------------------GCCTCCAACCAC--CG	ACCCTCCAA-------------------ACCTCCAACCAC--GG	accatc-----------------------catccacccac--cc	CCTGCC--------------------------ACGGCCAC--TG	CCTGCC--------------------------ACGGCCAC--TG	TGCCTC------------------------------TCAC--TG	CTCCCCAGGCTG-ACCGCCCGTGGAGCTGTTGTCAGTTGT--GG	ACCCACAGATTTCACCGCCCGCTGTGCCGTTGTCAGTTGGCAGG	TCACTGTGACTCCAGGACTCCCAG-----------GCTGG--CG	0	11	6	8.811
chr2L	GACCACCCA	550525	550533	1	Ets21C	NM_078721	-	Intron	1	550301	550533	232	0.77	1	0.885	nAcRbeta-21C, Spp, ush, Ets21C, lwr	GACCACCCA		GACCACCCA	GACCACCCA	GACCACCCA	GACCGCCCG	GACCGCCTG	GACCGCCTG		acccacaca	GCCCACCCA	CACTCCCCC	3	11	6	8.811
chr2L	GACCACAAA	550888	550896	0.803	Ets21C	NM_078721	-	Intron	1	550301	550896	595	0.77	1	0.8686	nAcRbeta-21C, Spp, ush, Ets21C, lwr	GACCAC-AAA		GACCAC-AAA	GACCAC-AAA	GACCAC-AAA	GACCAC-AAA	GACCAC-AAA	GACCACAAAA	GACCAC-AAA	GACCAC-AAA	GACCAC-AAA	GACCAC-AAA	8	11	6	5.045
chr2L	CACCACCCA	589044	589052	0.881	Gsc	NM_057601	-	Intron	2	589044	589438	394	0.793	0.882	0.8636	Gsc	CACCA-----------------------CCC--A	CACCA-----------------------CCC--A	CACCA-----------------------CCC--A	CACCA-----------------------CCC--A	CACCA-----------------------CCC--A	CTCCT-----------------------TAC--A	CATCA-----------------------CTCTAA	CATCA-----------------------CTCTAA	AATCT-----------------------CTC--t	GTGCA-----------------------CCC--C	CTGCA-----------------------CCC--A	CCCCATCCCATATCTGAAGTGGCTTCACCCT--C	4	11	7	7.013
chr2L	TGAGTGGGC	589854	589862	0.814	Gsc	NM_057601	-	Intron	2	589390	589862	472	0.793	0.882	0.8502	Gsc	TGAGTGGGC	TGAGTGGGC	TGAGTGGGC	TGAGTGGGC	TGAGTGGGC	TGAGTGGGC	TGAGTGGGC	TGAGTGGGC	TGAGTGGGC	TGAGTGCGC	TGAGTGAGC	TGAGTGAGC	8	11	7	5.241
chr2L	CACCCCCCA	675840	675848	0.799	ds	NM_078722	-	Intron	2	675840	676572	732	0.768	0.822	0.7912	CG13689, lectin-21Ca, CG2839, Hsp60B, lectin-21Cb, ds	CACCCCCCA	CGCCCCCCA	CTC------	CCT--TCCA	CCT--TCCA		CTT------	CTT------			CCC--AACA		0	16	6	5.045
chr2L	TAGGTGGTA	675886	675894	0.779	ds	NM_078722	-	Intron	2	675840	676572	732	0.768	0.822	0.7912	CG13689, lectin-21Ca, CG2839, Hsp60B, lectin-21Cb, ds	TAGGTG-------GTA	TAGGTG-------GTA	TAGGTG-------GTA	AACGTG-------GTA	AACGTG-------GTA		TCTGCGCCACTGTGGA	TCTGCGCCACTGTGGA			----TG-------GAA		2	16	6	5.045
chr2L	AGGGTGTTC	676010	676018	0.768	ds	NM_078722	-	Intron	2	675840	676572	732	0.768	0.822	0.7912	CG13689, lectin-21Ca, CG2839, Hsp60B, lectin-21Cb, ds	AG--GGTGTTC	AG--GGTGTTC	AG--GGTGTTC	AG--GGTGTTC	AG--GGTGTTC		AGTCGGCGTTG	AGTCGGCGTTG			AA--GGTGTTC		4	16	6	5.045
chr2L	GCCCACACA	676430	676438	0.822	ds	NM_078722	-	Intron	2	675840	676572	732	0.768	0.822	0.7912	CG13689, lectin-21Ca, CG2839, Hsp60B, lectin-21Cb, ds	GCCCACA----------------------------------CA	GCCCACA----------------------------------CA	GCCCACA----------------------------------CA	GCCCACA----------------------------------CA	GCCCACA----------------------------------CA		GCCCACAGGGACACACACTCCCAGAGATGGGAGAGAGAGAGAG	GCCCACAGGGACACACACTCCCAGAGATGG------GAGAGAG	gcccaca------------------------------------	GCCCACG------------------------------------	GCCCACG------------------------------------	GCCCACG------------------------------------	4	16	6	5.045
chr2L	GTTCACCCA	676564	676572	0.788	ds	NM_078722	-	Intron	2	675840	676572	732	0.768	0.822	0.7912	CG13689, lectin-21Ca, CG2839, Hsp60B, lectin-21Cb, ds	G---TT----CACCCA	G---TT----CACCCA	G---TT----CACCCA	G---TT----CACCCA	G---TT----CACCCT		G---TT----CACCCA	G---TT----CACCCA	GGTCTT----CACcca	A---GTGCGGCGCCCA	A---TTGCGGCGCCCA	A---GTGCGGCGCCCA	5	16	6	5.045
chr2L	GTCCACCCA	676760	676768	0.91	ds	NM_078722	-	Intron	2	675840	676768	928	0.768	0.91	0.811	CG13689, lectin-21Ca, CG2839, Hsp60B, lectin-21Cb, ds	GTCCACCCA	GTCCACCCA	GTCCACCCA	GTCCACCCA	GTCCACCCA	GTCCACCCA	GTCCACCCA	GTCCACCCA	GTCCACCCA	GTCCACCCA	GTCCACCCA	GTCCACCCA	10	16	6	4.181
chr2L	GGCCCCCCA	679538	679546	0.833	ds	NM_078722	-	Intron	2	679538	680264	726	0.778	0.879	0.8205	CG13689, lectin-21Ca, CG2839, Hsp60B, lectin-21Cb, ds	GGCCCCCCA	GGCCCCCCA	GGCCTCCCA	GGCCCCCCA	GGCCCCCCA		CCCCCTCCC	TCCCCTCCC					3	16	6	7.576
chr2L	TGGGTGTTC	679561	679569	0.879	ds	NM_078722	-	Intron	2	679538	680264	726	0.778	0.879	0.8205	CG13689, lectin-21Ca, CG2839, Hsp60B, lectin-21Cb, ds	TGGGTGTTC	TGGGTGTTC	TGGGTGTTC	TGGGTGTTC	TGGGTGTTC	CGGGTGTTC	TGGGTGTTC	TGGGTGTTC					6	16	6	7.576
chr2L	GAACACTCA	679840	679848	0.778	ds	NM_078722	-	Intron	2	679538	680264	726	0.778	0.879	0.8205	CG13689, lectin-21Ca, CG2839, Hsp60B, lectin-21Cb, ds	GAACACTCA	GAACACTCA	GAGCACTCA	GAACACTCA	GAACACTCA	-----CTCG	-----CTCT	-----CTCT				-ctttctct	3	16	6	7.576
chr2L	TGGGTGGAA	680256	680264	0.792	ds	NM_078722	-	Intron	2	679538	680264	726	0.778	0.879	0.8205	CG13689, lectin-21Ca, CG2839, Hsp60B, lectin-21Cb, ds	TGGG---TGGAA	TGAG---TGGAG	TGAG---TGGAG	TGGG---TGGAT	TGGG---TGGAA			TGGGGCAGGGGG		GCGG---GCCAG	ACGG---GGGAG	GAGA---GAGAG	1	16	6	7.576
chr2L	GGGGGGGTC	788632	788640	0.807	Pkg21D	NM_057865	-	Intron	1	788590	789216	626	0.77	0.897	0.839	CG15880, pex12, Nnf1b, Saf6, KH1, Pkg21D, CG3544	GGGGGGGTC	ATGGGGGTC	ATGGCGGTC	ATGGGTGTC	GTGTGTG--	AAAGGTGGG							0	4	2	4.362
chr2L	TACCACCCA	789201	789209	0.882	Pkg21D	NM_057865	-	Intron	1	788590	789216	626	0.77	0.897	0.839	CG15880, pex12, Nnf1b, Saf6, KH1, Pkg21D, CG3544	TACCACCCA	TACCACCCA	TACCACCCA	TACCACCCA	TACCACCCA	TGCC-----			TAGTTCCTT				4	4	2	4.362
chr2L	CACCACCCC	789208	789216	0.77	Pkg21D	NM_057865	-	Intron	1	788590	789216	626	0.77	0.897	0.839	CG15880, pex12, Nnf1b, Saf6, KH1, Pkg21D, CG3544	CACCACCCC	CACCACCCC	CACCACCCC	CACCATCCC	CACCCACCC	------CCC	------CTG	------CTG	TTTTA-TCT	------CC-	------CCA	------TTG	2	4	2	4.362
chr2L	GACCACACA	895840	895848	0.907	Lsp1beta	NM_057276	+	5'	-2798	895840	896637	797	0.771	0.916	0.8555	snRNA:U1:21D, Lsp1beta, snRNA:U1:95Ca	GACCACACA	GACCACACA	GACCACACA	GACCACACA	GACCACACA	AACCACACA	GACCACACA	GACCACACA	GACCACACA	GAC--CACA	AAC--CACA	GAC--CACA	7	6	4	4.076
chr2L	GGGGTGGTA	896079	896087	0.771	Lsp1beta	NM_057276	+	5'	-2559	896079	896637	558	0.771	0.916	0.8452	snRNA:U1:21D, Lsp1beta, snRNA:U1:95Ca	G------------------------------------------------------------GGGTGGTA	G------------------------------------------------------------GGGTGGTA	G------------------------------------------------------------GGGTGGTA	G------------------------------------------------------------GGGTGGTA	G------------------------------------------------------------GGGTGGCA	GCT-------------GGTCAGA-------------------------------------AGGGAGGCA	GGG-------------GATCTGCTGGTATCTGTTGGTATC----------------TGCTGGGGAGGCA	GGG-------------AATCTGCTGGTATCTGTTGGTATC----------------TGCTGGGGAGGCA	ACGTAGAGTGCCAGGAGATTGTTGGGTATTTGCAGGAAGCCAGGGAGGACGAATGACAATGTGGAGGCA	-------------------------------------------------------------AATGCCCA	-------------------------------------------------------------AATGCCCA	-------------------------------------------------------------GATGAGCA	3	6	4	4.355
chr2L	TTGGTGTTC	896158	896166	0.776	Lsp1beta	NM_057276	+	5'	-2480	896079	896637	558	0.771	0.916	0.8452	snRNA:U1:21D, Lsp1beta, snRNA:U1:95Ca	TTGGTGTTC	TTGCAGTTC	TTGGTGTTC		TGGGTGTGC	GTGATGTTC							1	6	4	4.355
chr2L	TGGGTGGTT	896602	896610	0.882	Lsp1beta	NM_057276	+	5'	-2036	896079	896637	558	0.771	0.916	0.8452	snRNA:U1:21D, Lsp1beta, snRNA:U1:95Ca	TGG--------GTGGTT	TGG--------GTGGTT	TGG--------GTGGTT	tgg--------gtggtt			---------------GT	---------------GT	AGGCCTATCAAGGGTTC				2	6	4	4.355
chr2L	TGGGTGGTG	896622	896630	0.881	Lsp1beta	NM_057276	+	5'	-2016	896079	896637	558	0.771	0.916	0.8452	snRNA:U1:21D, Lsp1beta, snRNA:U1:95Ca	TGGGTGGTG	TGGGTGGTG	TGGGTGGTG	tgggtggtg	tgggtggtG	AGAGTGTT-	AGGGAGTGC	AGGGAGTGC	T-----TTG	AAGACAGCA			2	6	4	4.355
chr2L	TGGGAGGTC	896629	896637	0.916	Lsp1beta	NM_057276	+	5'	-2009	896079	896637	558	0.771	0.916	0.8452	snRNA:U1:21D, Lsp1beta, snRNA:U1:95Ca	TGGGAGG---------TC	TGGGAGG---------TC	TGGGAGG---------TC	tgGGCGG---------TC	tGGGAGG---------TC	T--TCGG---------TC	GCCATGG---------TA	GCCATGG---------TA	TGGCCCA---------CT	CAGCCGGCACCATAAAAC		----------------TC	2	6	4	4.355
chr2L	GCCCACCAA	1076568	1076576	0.812	S	NM_078726	-	Intron	1	1076568	1077102	534	0.775	0.812	0.7905	S, CG4629, ast, Atg4	GCCCACCAA	GCCCACCAA	GCCCACCAA	GCCCACCAA	GGCCACCAA	GGCCACCAA	GGCCACCTA	GGCCACCTA	GGCCACCTA	GCCCACCTA	GCCCACCTA	GCCCACCTA	3	4	1	4.193
chr2L	GACCACTCG	1076765	1076773	0.786	S	NM_078726	-	Intron	1	1076568	1077102	534	0.775	0.812	0.7905	S, CG4629, ast, Atg4	GA--------CCACTCG	GA--------CCACTCG	GA--------CCACTCG	GA--------CCACTCG	GA--------CCACTGG	aa---------------	AAGCCTCGAACCCTGTG	AAGCCTCGAACCCTGTG	AG---------------	CA------GACGCCCCG	CA------GACACCCCG	AA------GAAAACCCG	3	4	1	4.193
chr2L	TGGGGGGTG	1157377	1157385	0.799	capt	NM_001038780	-	Intron	1	1157377	1157954	577	0.762	0.881	0.7982	CG4785, CG31922, CG4896, CG14341, CG4887, CG5080, Plap, CG5118, Tango14, capt	TGGGGGGTG	GGAGGGGGG	GAGGGGGG-	GGGG-----	GGGG-----				ggtg-----				0	6	1	5.682
chr2L	GGGGTGTTC	1157380	1157388	0.768	capt	NM_001038780	-	Intron	1	1157377	1157954	577	0.762	0.881	0.7982	CG4785, CG31922, CG4896, CG14341, CG4887, CG5080, Plap, CG5118, Tango14, capt	GGGGTG-------------TTC	GGGGGGGT----------TTCG	GGGGG--------------TCC	G---------------------	G---------------------	-------------------TCA			g------------------tat	-------TAAACCGGCTGCGTG	-------TAAACCTGCTGCGTG		0	6	1	5.682
chr2L	TGAGTGGTA	1157455	1157463	0.781	capt	NM_001038780	-	Intron	1	1157377	1157954	577	0.762	0.881	0.7982	CG4785, CG31922, CG4896, CG14341, CG4887, CG5080, Plap, CG5118, Tango14, capt	TGAGTGGTA	TGAGTGGTA	TGAGTGGTA	CGAGCGGTA	TGAGTGGTA	TACATTGTA	CAGCTTGTA	CAGCTTGTA	CAACTTGTA	tGTGT-GTA	AGAAT-GTT		3	6	1	5.682
chr2L	AAACACCCA	1157899	1157907	0.762	capt	NM_001038780	-	Intron	1	1157377	1157954	577	0.762	0.881	0.7982	CG4785, CG31922, CG4896, CG14341, CG4887, CG5080, Plap, CG5118, Tango14, capt	AAACACCC-A	AAACACCC-A	AAACACCC-A	AAACACCC-A	AAACACCC-A	CACCACCC-A	aaatatat-a	aaatatat-a		AAACACTTCA	AAATACAT-A	AAACAACA-A	4	6	1	5.682
chr2L	CACCACCCA	1157946	1157954	0.881	capt	NM_001038780	-	Intron	1	1157377	1157954	577	0.762	0.881	0.7982	CG4785, CG31922, CG4896, CG14341, CG4887, CG5080, Plap, CG5118, Tango14, capt	C-------ACCACCCA	C-------ACCACCCA	C-------ACCACCCA	C-------ACCACCCA	C-------ACCACCCA	G-------GACACCCC	C---------------	C---------------			TTTAGAATTCCAGACA	c-------agcagcag	4	6	1	5.682
chr2L	CACCGCCCA	1207768	1207776	0.795	CG14342	NM_134744	+	3'	2516	1207768	1208263	495	0.77	0.882	0.804	CG42329, CG14342, CG5139, CG5011	CA--------------------CCGCCCA	-------------------------ACCC	-------------------------ACCC	CACCGCCCA-------------CCGCCCA	CACGCCCCA------CGCCTCGCCGCCCA	--------------------------CCA	CATTCTCCATTT---TGCATGTCCATGCG	CATTCTCCATTT---tgcatgtccatgcg	CACTTTGCATCTGGATGGATGTTCGTTT-				0	6	1	4.425
chr2L	CACCACCCC	1207775	1207783	0.77	CG14342	NM_134744	+	3'	2523	1207768	1208263	495	0.77	0.882	0.804	CG42329, CG14342, CG5139, CG5011	CACCACCCC	CCCCACCCC	CCCCACCCC	CACCACCCC	CACCACCCC	CACTTCCCC	CGTGTTTGC	cgtgtttgc	T--------				2	6	1	4.425
chr2L	TGGGTGGGT	1208186	1208194	0.797	CG14342	NM_134744	+	3'	2934	1208186	1208449	263	0.776	0.882	0.813	CG42329, CG14342, CG5139, CG5011	TG--GGTGGGT	TG--GTTGGGT	TG--GTTGGGT	TG--GCTGGGT	TG--GCTGGGT	TGTTTTTGGGT	TT--GTTGGGT	TT--GTTGGGT	TG--GGTGGGT	TG--GTGGGGC	GG--GTTGCGC	GG--GTTG---	1	6	1	5.27
chr2L	TGGGTGGTT	1208190	1208198	0.882	CG14342	NM_134744	+	3'	2938	1208186	1208449	263	0.776	0.882	0.813	CG42329, CG14342, CG5139, CG5011	TGGGTGGTT	TGGGTGGTT	TGGGTGGTT	TGGGTGGTT	TGGGTGGTT	TGGGTGGTT	TGGGTGGTT	TGGGTGGTT	TGGGTGGCT	GGGGCGTTT	TGCGCCCCA	TG-------	7	6	1	5.27
chr2L	TCGGTGGTG	1208255	1208263	0.776	CG14342	NM_134744	+	3'	3003	1208186	1208449	263	0.776	0.882	0.813	CG42329, CG14342, CG5139, CG5011	TCGGTGGT----------------------------------G	TCGGTGGT----------------------------------G	TCGGTGGT----------------------------------G	TCGGCGGC----------------------------------G		CACGTGGTGGC---------------------------CGGGG	T-GGC-GG----------------------------------G	T-GGCGGG----------------------------------G	CCAGCAGCACCACAACAAAAGAAGGAGAAGAAAAAAATCAAAA	AAACAGGC----------------------------------T	AAACCGGC----------------------------------T	ACAGCGAC----------------------------------T	2	6	1	5.27
chr2L	TGGGTGGCT	1208441	1208449	0.797	CG14342	NM_134744	+	3'	3189	1208186	1208449	263	0.776	0.882	0.813	CG42329, CG14342, CG5139, CG5011	TGG---GTG------------------GC-----T	TGG---GTG------------------GC-----T	TGG---GTG------------------GC-----T	TAG---GTG------------------GA-----T	TGG---GTG------------------GA-----T	AGG---ACG------------------GA-----G	TGGCTTCTG------------------GG-----C	TGGCTTCTG------------------GG-----C	TGG---ATG------------------CGAGACCT	AAG---GTG------------------GG-----G	GGG---GGG------------------AC-----C	GGA---GTGCTCAGATACAACAATGATGG-----G	2	6	1	5.27
chr2L	TGGGGGCTC	1349318	1349326	0.796	CG5556	NM_134751	-	3'	-3551	1349318	1349842	524	0.759	0.882	0.8185	CG31659, CG5561, CG5565, CG31924, CG5556	TGGGGGCTC	TGGGGGCTC	TGGGGGCTC	TGGGGGCAC	-GGGGGCTC		--------C	--------C	TGAATGAAT				2	8	2	4.409
chr2L	CTCCACCCA	1417798	1417806	0.791	lea	NM_080531	-	Intron	1	1417798	1418139	341	0.791	0.817	0.7988	snRNA:U3:22A, CG14346, lea	CTCCACCCA	CTCCACCCA	CTCCACCCA	CTCCACCCA	CTCCACCCA	TTCCACCCA	CAACATCAG	CAACATCAG				TTCTATAGG	4	12	3	5.27
chr2L	GACCCCTCA	1417893	1417901	0.817	lea	NM_080531	-	Intron	1	1417798	1418139	341	0.791	0.817	0.7988	snRNA:U3:22A, CG14346, lea	GACCCCTCA	GACCCCTCA	GACCCCTCA	GACCCCTCA	TACCCCTCA	GCCCCCTCA	--CCGTTCA	--CCGTTCA	AACCTCTAA				3	12	3	5.27
chr2L	TGGGAGATC	1417928	1417936	0.794	lea	NM_080531	-	Intron	1	1417798	1418139	341	0.791	0.817	0.7988	snRNA:U3:22A, CG14346, lea	ATC	ATC	ATC	ATC	ATC	ATC	--C	--C	ACC		ATC	--C	6	12	3	5.27
chr2L	GGGCACCCA	1418131	1418139	0.793	lea	NM_080531	-	Intron	1	1417798	1418139	341	0.791	0.817	0.7988	snRNA:U3:22A, CG14346, lea	GGGCACCCA	-GGCACCC-	-GGCACCC-		GGGCACCAA	GGGCATGA-	---CAACC-	---CAACC-	---CAAGC-	CAGCAAAA-			0	12	3	5.27
chr2L	CACCACCCA	1418396	1418404	0.881	lea	NM_080531	-	Intron	1	1417798	1418404	606	0.791	0.881	0.8152	snRNA:U3:22A, CG14346, lea	CA	CA	CA	CA	CA	TC	CA	CA	CA	C----------ACCAC-------C	C----------ACCAC-------C	C----------ACCAC-------C	7	12	3	4.425
chr2L	TAGGTGGTC	1436421	1436429	0.897	snRNA:U3:22A	NR_001600	+	3'	3500	1436421	1437406	985	0.76	0.897	0.8092	snRNA:U3:22A, CG14346, lea	TAGGTGGTC		TAGGTGGTC	TAGGTGGTC	TAGGTGGTC	TGTGTGGTC	TCGGT-CTC	TCGGT-CTC	AGAGTGGCC			AAGGACACT	3	25	12	4.537
chr2L	TGGGTGATT	1436519	1436527	0.76	snRNA:U3:22A	NR_001600	+	3'	3598	1436421	1437406	985	0.76	0.897	0.8092	snRNA:U3:22A, CG14346, lea	TGGGTGATT		TCGGTGATT	TCGGTGATT	TCGGTGATT	TAGATGGTT	TTCGTTGT-	TTAGTTAT-				AAGATAATC	0	25	12	4.537
chr2L	TGCCACCCA	1437330	1437338	0.797	snRNA:U3:22A	NR_001600	+	3'	4409	1436421	1437406	985	0.76	0.897	0.8092	snRNA:U3:22A, CG14346, lea	TGCCACCCA	TGCCACCCA	TGCCACCCA	TGCCACCCA	TGCCACCCA	TGCCACCCA	GGCCACCCA	GGCCACCCA	TGCCACCCA	TGCCACCCA	TGCCACCCA		8	25	12	4.537
chr2L	TGGGCGGTG	1437384	1437392	0.795	snRNA:U3:22A	NR_001600	+	3'	4463	1436421	1437406	985	0.76	0.897	0.8092	snRNA:U3:22A, CG14346, lea	TGGGCGGT------------------G	TGGGCGGT------------------G	-GGGCGGT------------------G	TGGGAGGTACGAGGTGGTAGGTGTAAG	TGGGCGGT------------------G	--GGCGGT-------------------	AGGGAGAT------------------A	AGGGAGAT------------------A	--------------------------g	--agcaca------------------c	----cata------------------g		2	25	12	4.537
chr2L	TGGGTGGCT	1437398	1437406	0.797	snRNA:U3:22A	NR_001600	+	3'	4477	1436421	1437406	985	0.76	0.897	0.8092	snRNA:U3:22A, CG14346, lea	TGGGTGGCT	TGGGTGGCT	TGGGTGGCT	TGGGTGGCT	TGGGTGGCT		AGAGAGAGT	AGAGAGAGT					4	25	12	4.537
chr2L	TGGGTGGGT	1455873	1455881	0.797	snRNA:U3:22A	NR_001600	+	3'	22952	1455873	1456140	267	0.768	0.881	0.8102	snRNA:U3:22A, CG14346, lea	TGGGTG----------GGT	TGGGTG----------GGT	TGGGTG----------GGT	TGGGTGGGTGGTGCACGGT	TGGGTG-------------	TGGGTG----------GGT	TGGGTG----------GGT	TGGGTG----------GGT	CGAGTG---------TAAT				5	25	12	6.667
chr2L	TGGGTGGTG	1455877	1455885	0.881	snRNA:U3:22A	NR_001600	+	3'	22956	1455873	1456140	267	0.768	0.881	0.8102	snRNA:U3:22A, CG14346, lea	TG----------GGTGGTG	TG----------GGTGGTG	TG----------GGTGGTG	TGGGTGGTGCACGGTGGTG	TG-----------------	TG----------GGTGGTG	TG----------GGTGGTG	TG----------GGTGGTG	TG---------TAATGTTA				5	25	12	6.667
chr2L	TCGGTGGTG	1455887	1455895	0.776	snRNA:U3:22A	NR_001600	+	3'	22966	1455873	1456140	267	0.768	0.881	0.8102	snRNA:U3:22A, CG14346, lea	TCGGT--------GGTG	TCGGT--------GGTG	TCGGT--------GGTG	TCGGT--------GGTG	--GGT--------GGTG	--GAG--------TATG	TGTTT--------GTTG	TGTTT--------GTTG	TCTGTCTATATCATATG				3	25	12	6.667
chr2L	GAACACCCT	1456099	1456107	0.768	snRNA:U3:22A	NR_001600	+	3'	23178	1455873	1456140	267	0.768	0.881	0.8102	snRNA:U3:22A, CG14346, lea	GAACACCCT	GTACCCCCT	GTACCCCCT	---CCCCCC	---TCCCCC	ATACTCTGC	---CC----	---TCTCTC		-------CC		-------CC	0	25	12	6.667
chr2L	GGCCGCCCA	1456132	1456140	0.829	snRNA:U3:22A	NR_001600	+	3'	23211	1455873	1456140	267	0.768	0.881	0.8102	snRNA:U3:22A, CG14346, lea	GGCCG--CCCA	GGCCA--CCCA	GGCCA--CCCA	GGCCA--CCCA	GGCCA--CCCA	GCCCAATCCCC	TCCCC--CCCA	tcccc--ccca	GGCCC--CGAC	GGCTC--TATG		AGCTCA-TCTG	0	25	12	6.667
chr2L	TACCACTCA	1538844	1538852	0.781	Or22b	NM_058077	+	3'	14585	1538844	1539238	394	0.77	0.822	0.7935	CG18132, halo, Or22a, CG7420, CG31935, CG14352, RFeSP, Or22b, CG10869, haf	TA------------------CCACTCA	TA------------------CCACTCA	TA------------------CCACTCA	TA------------------CCACTCA	TA------------------CCACTCA	TG------------------CCAGTTA	TGTTTGTGCTCGTAGCTCATTCGCCTG	TGTTTGTGCTCGTAGCTCATTCGCCTG		TG--------------AGATACGCTCA			4	4	1	4.745
chr2L	TGTGTGGGC	1538896	1538904	0.822	Or22b	NM_058077	+	3'	14637	1538844	1539238	394	0.77	0.822	0.7935	CG18132, halo, Or22a, CG7420, CG31935, CG14352, RFeSP, Or22b, CG10869, haf	TGTGTGGGC	CGTGTGGGC	CGTGTGGGC	CGCGTGTTC	CGTGTGGAC	-ATGTGGGC	-----GAGC	-----GAGC		CGTTTCACT		C-TTCCTCT	0	4	1	4.745
chr2L	GACCGCCCG	1538930	1538938	0.801	Or22b	NM_058077	+	3'	14671	1538844	1539238	394	0.77	0.822	0.7935	CG18132, halo, Or22a, CG7420, CG31935, CG14352, RFeSP, Or22b, CG10869, haf	G----------------------ACCGCCCG	G----------------------ACCGCCCG	G----------------------AGCGCCCG	G----------------------ACCGCCCG	G----------------------ACCGCCCG	G------------------------------	GTACCCAAAGGTTGGGCCCTCCCACCTCTAC	GTACCCAAAGGTTGGGCCCTCCCACCTCTAC		G----------------------A-------		G----------------------AAC-----	3	4	1	4.745
chr2L	CACCACCCC	1539230	1539238	0.77	Or22b	NM_058077	+	3'	14971	1538844	1539238	394	0.77	0.822	0.7935	CG18132, halo, Or22a, CG7420, CG31935, CG14352, RFeSP, Or22b, CG10869, haf	CACCACCCC	CACCACCCC	CACCACCCC	CACCACCCC	CACCACCCC	CATCACCTG	CAGCACCTG	CAGCACCTG					4	4	1	4.745
chr2L	TGGGTGGCC	1660217	1660225	0.915	chinmo	NM_164430	+	Intron	2	1660217	1660479	262	0.781	0.915	0.8647	chinmo, mRpL48, CG17660, cpb	TGGGT--GGCC	TGGGT--GGCC	TGGGT--GGCC	TGGGT--GGCC	TGGGT--GGCC	TG---------	TG-----AGCC	TG-----AGCC	CCATT--TGCA	CGGGCCAGGCC	CTGTGC-----	TAGCCACGGCC	4	26	12	5.083
chr2L	CACCACCCA	1660301	1660309	0.881	chinmo	NM_164430	+	Intron	2	1660217	1660479	262	0.781	0.915	0.8647	chinmo, mRpL48, CG17660, cpb	CACCACCCA	CACCACCCA	CACCACCCA	CACCACCCA	CACCACCCA	TGCCGCCCA	CACCACCCA	CACCACCCA	TTCCACCCA	-GCTGCCCG	AGCCGCCCA	-GCCGCCCA	6	26	12	5.083
chr2L	TGAGTGGTT	1660446	1660454	0.781	chinmo	NM_164430	+	Intron	2	1660217	1660479	262	0.781	0.915	0.8647	chinmo, mRpL48, CG17660, cpb	TG---A-GTGGTT	TG---G---GGGT	TG---G---GGGT	TGGGTG-GTGGCA	TG---G-GTGGCA	TG---C-------			TG---TTGTTGTT	GA---C-TCGGCT		GA---C-TGTGTT	0	26	12	5.083
chr2L	TGGGTGGTT	1660471	1660479	0.882	chinmo	NM_164430	+	Intron	2	1660217	1660479	262	0.781	0.915	0.8647	chinmo, mRpL48, CG17660, cpb	G------------GTT	G------------GTT	G------------GTT	G------------GTT	G------------GTT	ca------	G-----------TGTT	G-----------TGTT	GTTCAGTTTCGTTGTT	------------GCTT	------------GGTT	------------CGTT	4	26	12	5.083
chr2L	CACCACCCA	1660828	1660836	0.881	chinmo	NM_164430	+	Intron	2	1660446	1660882	436	0.781	0.882	0.8502	chinmo, mRpL48, CG17660, cpb	CACCACCCA	CACCACCCA	CACCACCCA	CGCCACCCG	CACCACCCG	CACCACCGC	CCTCACCCA	CCTCACCCA	AACCACCTC		CGTCGCCCG	CCTCAGTCG	2	26	12	4
chr2L	AACCACCCA	1660863	1660871	0.882	chinmo	NM_164430	+	Intron	2	1660446	1660882	436	0.781	0.882	0.8502	chinmo, mRpL48, CG17660, cpb	AA------------CCACCCA	AA------------CCACCCA	AA------------CCACCCA	AA------------CCACCCA	AA------------CCACCCA	CA------------GGTCCTG	TAGCATAATAATTGCCACCCA	TAGCATAACAATTGCCACCCA	AC------------GCCCCAA				4	26	12	4
chr2L	TGTGGGGTC	1660874	1660882	0.825	chinmo	NM_164430	+	Intron	2	1660446	1660882	436	0.781	0.882	0.8502	chinmo, mRpL48, CG17660, cpb	TGTGGGGTC	TCTGGGGTC	TCTGGGGTC	TTTGAGGTC	CTTGGGGTC	--------A	TTCGGGGGC	TTCGGGGGC					0	26	12	4
chr2L	TGGGTGGGT	1722762	1722770	0.797	CG18317	NM_134771	-	Intron	1	1722762	1722944	182	0.789	0.918	0.8267	CG17646, CG17652, CG31937, CG18317, Rrp40, Eno	TGGGTGGGT	TGGGTGGGT	TGGGTGGGT	GGGATG---	CGGATG---	GAGGTTGCT	TTGAAA---	TTGAAA---	TGTGTG---			tGCGAG---	2	4	1	12.346
chr2L	TGTGTGGTT	1722779	1722787	0.789	CG18317	NM_134771	-	Intron	1	1722762	1722944	182	0.789	0.918	0.8267	CG17646, CG17652, CG31937, CG18317, Rrp40, Eno	TGTGTGGTT	TGCGTGGTT	TGTGTGGTT	TGTGCGGTT	-----GGTT	TATATTCTT	TGAGTTGTT	TGAGTTGTT	TGAAGTCTT			CAGACTGTG	1	4	1	12.346
chr2L	TGGGGGGTC	1722904	1722912	0.918	CG18317	NM_134771	-	Intron	1	1722762	1722944	182	0.789	0.918	0.8267	CG17646, CG17652, CG31937, CG18317, Rrp40, Eno	TGGGGGGT-------C	TGGGGGGT-------C	TGGGGGGT-------C	AGGCGGGT-------C	ACGCGGGT-------C	AGGGGGGT-------G	TTGGGCATAAAAAAAC	TTGGGGATAACAAAAC				TGGGAGCA-------C	2	4	1	12.346
chr2L	GGCCACCCG	1722936	1722944	0.803	CG18317	NM_134771	-	Intron	1	1722762	1722944	182	0.789	0.918	0.8267	CG17646, CG17652, CG31937, CG18317, Rrp40, Eno	CCG	GGCCA--	GGCTA--	GGTCA--	GGCCA--	GGCAA--	GGCCA--	GGCCA--				GTGCA-T	0	4	1	12.346
chr2L	GCCCACCGA	1927228	1927236	0.81	CG7337	NM_001103581	+	Intron	3	1927228	1928142	914	0.776	0.81	0.795	Der-1, erm, CG15357, CG33673, CG7337	GCCCAC-----------------------CG---------------A	GCCCAC-----------------------CG---------------A	GCCCAC-----------------------CG---------------A	GCCCAC-----------------------CG---------------A	GCCCAC-----------------------CG---------------A	GCCCAC-----------------------CACCTACCTCCAtccgta	GCCTACAATTC---CTTCAGTGTGGAATATG---------------G	GCCTACAATTC---TTTCAGTGGGGAATATG---------------G	GCCTACAATTCAATATATATAGTGGATTGCT---------------T	GCCTACAATTCAATA--------------TG---------------A		GCCTACAATTCAATA--------------CG---------------A	4	22	10	4.062
chr2L	TCGGTGGGC	1927264	1927272	0.81	CG7337	NM_001103581	+	Intron	3	1927228	1928142	914	0.776	0.81	0.795	Der-1, erm, CG15357, CG33673, CG7337	TCGGTGGGC	TC-GTGGGC	TCGGTGGGC	TCGGTGGGC	TCGGTGGGC	TCGGTGGGC	TCGGTGGGC	TCGGTGGGC	TTTGTGGGC	TTAGTGGGC		TTTGTGGGC	6	22	10	4.062
chr2L	TGGGTGCCC	1927345	1927353	0.793	CG7337	NM_001103581	+	Intron	3	1927228	1928142	914	0.776	0.81	0.795	Der-1, erm, CG15357, CG33673, CG7337	TGGGTGCCC	TGGGTGCC-	TGGGTGCCA	TGGGTGCCA	TGGGTGCCA	TGGGTGCC-	TGGGTGACA	TGGGTGACA	TGGGTGCT-				0	22	10	4.062
chr2L	TCGGTGGTG	1928046	1928054	0.776	CG7337	NM_001103581	+	Intron	3	1928046	1928721	675	0.776	0.817	0.7978	Der-1, erm, CG15357, CG33673, CG7337	TCGGTGGTG	---GCGGTG	---GCGGTG	---TCGGTG	---TTGGTG	---AATTTG	---ATAGAG	---ATAGAG		---ACCAAA	------AAT	---ATTACA	0	22	10	4.499
chr2L	GAACACACA	1928134	1928142	0.786	CG7337	NM_001103581	+	Intron	3	1928046	1928721	675	0.776	0.817	0.7978	Der-1, erm, CG15357, CG33673, CG7337	GAACACACA	GAACACACA	GAACACACA	GAACACACA	GAACACACA	GAACACCCA	GAACACCCA	GAACACCCA	gaATAATCC	GCATACCAA	AAATACGAG	GCATGCCTA	4	22	10	4.499
chr2L	TTGGTGGGC	1928372	1928380	0.812	CG7337	NM_001103581	+	Intron	3	1928046	1928721	675	0.776	0.817	0.7978	Der-1, erm, CG15357, CG33673, CG7337	T---------------------TGGTGGGC	T---------------------TGGTGGGC	T---------------------TGGTGGGC	T---------------------TGGTGGGC	T---------------------TGGTGGGC	T---------------------CGGTGGGC	T---------------------TGGTGGGC	T---------------------TGGTGGGC	A---------------------TTGTGGGC	CTGTACATATGTAATTGAGAAATTGTGGGC	CTGAGAAA--------------TTGTGGGC	CTGAGAAATTGTGGGCG-----TTATTGTt	6	22	10	4.499
chr2L	TGTGTGGAC	1928713	1928721	0.817	CG7337	NM_001103581	+	Intron	3	1928046	1928721	675	0.776	0.817	0.7978	Der-1, erm, CG15357, CG33673, CG7337	TG----------TGTGGAC	CG----------AGTGGAC	TG----------TGTG---	GGA-------TGTTTGGAC	------------TTTCTAC	CGA---------TATGGAT	AGA---------TATAGCC	AGA---------TATAGCC				GGCCAAAAGTTTTGTCTCC	0	22	10	4.499
chr2L	AACCGCCCA	2076821	2076829	0.796	dpr3	NM_001014459	-	Intron	2	2076821	2076968	147	0.796	0.828	0.8105	CG12674, CG4259, dpr3	AACCGCCC----------A	AACCGCCC----------A	AA-----------------	CA-----------------	CA-----------------	TC-----------------	CTCCACCTCCACCCAACAC	CTCCACCTCCAC------C	AA-----------------			AA-----------------	1	6	4	10.811
chr2L	AACCGCCCA	2076829	2076837	0.796	dpr3	NM_001014459	-	Intron	2	2076821	2076968	147	0.796	0.828	0.8105	CG12674, CG4259, dpr3	AACCGCCC---A	AGCCGCCC---A	--CCGCCC---A	--CCGCCC---A	--CCGCCC---A	--CCGCCCCCTA	CCCAACCC---A	CTCCACCC---A	-------A---A			--CTGATG---A	0	6	4	10.811
chr2L	TGTGTGGGC	2076956	2076964	0.822	dpr3	NM_001014459	-	Intron	2	2076821	2076968	147	0.796	0.828	0.8105	CG12674, CG4259, dpr3	TGTGTG------GGC	TGTGTG------GGC	TGTGTG------GGC	TGTGTG------GGC	TGTGTG------GGC	TGTGTG------GGC	TGTGTG------GGC	TGTGTG------GGC	TGTGTG------GGC			TGTCTGGCCATAGGC	8	6	4	10.811
chr2L	TGGGCGGGC	2076960	2076968	0.828	dpr3	NM_001014459	-	Intron	2	2076821	2076968	147	0.796	0.828	0.8105	CG12674, CG4259, dpr3	TG------GGCGGGC	TG------GGCGGGC	TG------GGCGGGC	TG------GGCGGGC	TG------GGCGGGC	TG------GGCGG--	TG------GGCGTGC	TG------GGCGTGC	TG------GGCGTGG			TGGCCATAGGCATGT	4	6	4	10.811
chr2L	GCCCACACA	2077157	2077165	0.822	dpr3	NM_001014459	-	Intron	2	2076821	2077165	344	0.796	0.828	0.8128	CG12674, CG4259, dpr3	GCC--CACACA	GCC--CACACC	GCC--CACACC	ACCCACACACC	AGC--CACAGC	TCCC-CTCACC	GCC--------	GCC--------	ACC--------			GCC--TGCACA	0	6	4	8.306
chr2L	TTGGTGGCC	2077365	2077373	0.812	dpr3	NM_001014459	-	Intron	2	2076821	2077373	552	0.796	0.828	0.8127	CG12674, CG4259, dpr3	TTGGT--GG-----------CC	TTGGT--GG-----------CC	TTGGT--GG-----------CC	TTGGT--GG-----------CC	TTGGT--GG-----------CC	TTGGC--GACCACCTTGCCTCC	ATTGTACGG-----------CC	ATTGTACGG-----------CC	TGGAT--AC-----------CT				4	6	4	5.401
chr2L	GGCCACCCA	2131275	2131283	0.915	GlyP	NM_164453	+	Intron	1	2131149	2131543	394	0.778	0.915	0.8473	tho2, CG15382, GlyP, CG7261, aop, CG11723, AIF	GGCCAC--------CCA	GGCCAC--------CCA	GGCCAC--------CCA	GGCCAC--------CCA	GGCCAC--------CCA	---CAC--------CCA	CCCCAC--------TCC	CCCCAC--------TCC		GCCCCT--------TTT	ACCCTC--------TCT	ACTCCCCCCCTTCTTTT	4	8	3	5.141
chr2L	GACCACCTA	2131327	2131335	0.897	GlyP	NM_164453	+	Intron	1	2131149	2131543	394	0.778	0.915	0.8473	tho2, CG15382, GlyP, CG7261, aop, CG11723, AIF	GA-------------C---CACCTA	GA-------------C---CACCTA	GA-------------C---CACCTA	GA-------------C---CACCTA	GA-------------C---CACCTA	AAGAAGTTCAGTATCC---TCCCTA	CA-------------A---AACGTA	CA-------------A---AACGTA		AA-------------A---TACCTA	AT-------------A---AACCTA	AA-------------AAATAACCTA	4	8	3	5.141
chr2L	GAACACTCA	2131535	2131543	0.778	GlyP	NM_164453	+	Intron	1	2131149	2131543	394	0.778	0.915	0.8473	tho2, CG15382, GlyP, CG7261, aop, CG11723, AIF	GAACACTCA	GAACACTCA	GAACACTCA	GAACACTCA	GAATACTCT								3	8	3	5.141
chr2L	GACCACCCA	2172681	2172689	1	aop	NM_078731	-	Intron	1	2172681	2173528	847	0.77	1	0.8189	CG34172, CG10874, aop	GACCACCCA	GACCACCCA	GACCACCCA	GACCACCCA	GACCACCCA	GACCACCCA	GACCACCCA	GACCACCCA					7	10	2	7.84
chr2L	TGGGAGTTC	2173364	2173372	0.796	aop	NM_078731	-	Intron	1	2173364	2173528	164	0.77	0.882	0.8103	CG34172, CG10874, aop	TGGG----AGTTC	TGGG----AGTTC	TGGG----AGTTC	TGGG----AGTTC	TGGG----AGTTC	GGGGGTTTGGTTC	TGGA----AGTTC	TGGA----AGTTC	TTCG----GGTTC	--------AGTGT	--------ACTGT	--------TGTCC	4	10	2	17.316
chr2L	AACCACCCA	2173487	2173495	0.882	aop	NM_078731	-	Intron	1	2173364	2173528	164	0.77	0.882	0.8103	CG34172, CG10874, aop	AACCACCCA	AACCACCCA	AGCCACCCA	TTCCACCCA	TTCCACCCA	tgccaccca	GGTACCCCG	GGTACCCCG	CCTAGTGCC	CACCGCCCC	GGCCACCCC	CCCCACCCC	1	10	2	17.316
chr2L	CACCACCCC	2173499	2173507	0.77	aop	NM_078731	-	Intron	1	2173364	2173528	164	0.77	0.882	0.8103	CG34172, CG10874, aop	CACCAC-------CCC	CAGCGC-------CCC	CAGCGC-------CCC		---------------C	tcccgccca-gttccc	CGCCCCACA----CCA	CGCCCCGCC----CCA	TTTTGCACCCCTTCGT	CTCGTTACC----AGC		--------T----GCC	0	10	2	17.316
chr2L	TGGGTGCCC	2173520	2173528	0.793	aop	NM_078731	-	Intron	1	2173364	2173528	164	0.77	0.882	0.8103	CG34172, CG10874, aop	TGGG-TG----------------------CCC	TGGG-TG----------------------CCC	TGGG-TG----------------------CCC	TAGA-CG----------------------CCC	TGGG-TG----------------------CCC	tagc-cgctc------------tctttctccc	AAAC-TGCGCTATCGCCGCCTGTCTTCACCCG	AAAC-TGCGCTATCGCCGCCTGTCTTCACCCG	AGAG-AG----------------------TTA	CAGC-TG----------------------CGG	CAGC-AG----------------------CAA	CAGCTTG----------------------TGG	3	10	2	17.316
chr2L	TGGGTGGAG	2174030	2174038	0.791	aop	NM_078731	-	Intron	1	2173264	2174038	774	0.77	0.882	0.7957	CG34172, CG10874, aop	TGGGTGGAG	TGGGTGGAG	TGGGTGGAG	TGGGCGGAG	TGGGTGGAG	TAGGTGACG			TTGATTACA				3	10	2	6.701
chr2L	GTCCGCCCA	2327144	2327152	0.824	CG9967	NM_001014461	-	Intron	2	2327144	2327509	365	0.778	0.824	0.8033	CG31681, CG16995, CG4271, CG31949, robl22E, CG9967, CG42658, eys, CG17237	GTCCGCCCA	GTCCGCCCA	GTCCGCCCA	GTCCGCCCA	GTCC-----	GTTAACATG							3	6	2	8.639
chr2L	TTGGTGGTG	2327300	2327308	0.778	CG9967	NM_001014461	-	Intron	2	2327300	2327600	300	0.771	0.817	0.79	CG31681, CG16995, CG4271, CG31949, robl22E, CG9967, CG42658, eys, CG17237	TTG----------------------------------GTGGTG	TTG----------------------------------GCGATG	TTG----------------------------------GCGTTG	TTG----------------------------------GCGATG	TTGCT--------------------------------GCGATG	Ttgctgc-----cgccgctgc---tgctgc-----tactgctg	TTA------------------------------------TGTG	TTA------------------------------------TGTG	TCTTTTCATGTGCGCCTCTCCGTGTGTTGTGTGTGTGTGTGTG	TTA----------------------------------TGGGTT		TTA----------------------------------TGGGTT	0	6	2	8.811
chr2L	GCACACCCA	2327363	2327371	0.794	CG9967	NM_001014461	-	Intron	2	2327300	2327600	300	0.771	0.817	0.79	CG31681, CG16995, CG4271, CG31949, robl22E, CG9967, CG42658, eys, CG17237	------CCA	------CCA	------CCA	------CCA	------CCA	------CCA	------ACA	------ACA	------CCC	------CGC	------TGA	------CGC	5	6	2	8.811
chr2L	TGTGTGGAC	2327501	2327509	0.817	CG9967	NM_001014461	-	Intron	2	2327300	2327600	300	0.771	0.817	0.79	CG31681, CG16995, CG4271, CG31949, robl22E, CG9967, CG42658, eys, CG17237	TGTGTGGAC	TGTGTGGAC	TGTGTGGAC	TGTGTGGAC	TGTGTGGAC	TGTGTGGAC	TGTGTGGAC	TGTGTGGAC	TGTGTGGAT	TGTGTGGAT	TGCCTGGAC	TGTGTGGAT	7	6	2	8.811
chr2L	AGGGTGGTA	2327592	2327600	0.771	CG9967	NM_001014461	-	Intron	2	2327300	2327600	300	0.771	0.817	0.79	CG31681, CG16995, CG4271, CG31949, robl22E, CG9967, CG42658, eys, CG17237	A---GGGTG--------------GTA	T---GGGTG--------------GCA	T---GGGTG--------------GCA	TGGCGGGTG--------------CCA	T---GGGTG--------------GCA	C---CACAGTCACACATACACAAACA	a---T------------------ATA	A---T------------------ATA	T---CTAT---------------CTA				0	6	2	8.811
chr2L	AACCACACA	2464347	2464355	0.789	dpp	NM_164488	+	3'	4738	2464347	2464714	367	0.761	0.823	0.7912	dpp	AACCACACA	AACCACACA	AACCACACA	AACCACACA	AACCACACA	AACCACAGG	AACCACACA	AACCACACA	AACCACACA		AACAGCACG	-----caca	7	18	7	5.398
chr2L	TGGGTGTTA	2464360	2464368	0.761	dpp	NM_164488	+	3'	4751	2464347	2464714	367	0.761	0.823	0.7912	dpp	TGGGTGTTA	TGGGTGTTA	TGGGTGTTA	TGGGTGTTA	TGGGTGTTA	TGGTTGCTG	CGGGTGTT-	CGGGTGTT-	TGGGTGTTA		CGAATGAGT	CGAATGCAA	5	18	7	5.398
chr2L	TGGGTGGAA	2464670	2464678	0.792	dpp	NM_164488	+	3'	5061	2464347	2464714	367	0.761	0.823	0.7912	dpp	TGGGTGGAA	TGGGTGGAA	TGGGTGGAA	TGGGTGGAA	TGGGTGGAA	TGGGAAGAA	aggcggcag	AGGC-----	---ATAGCA		--GGCGCAG	---GAGCAG	4	18	7	5.398
chr2L	GACCTCACA	2464706	2464714	0.823	dpp	NM_164488	+	3'	5097	2464347	2464714	367	0.761	0.823	0.7912	dpp	GACCTCACA	GACCCCACA	GACCCCACA	GACCCCACA	GACCCCACA		GACCCCACA	GACCCCACA	GATGCCACC	GACCCCACA	GACCCCACA	GACCCCACA	0	18	7	5.398
chr2L	AACCACGCA	2486050	2486058	0.781	CG15393	NM_134841	-	3'	-4069	2485523	2486058	535	0.781	0.81	0.794	CG15393, oaf, Slh	AACCACGCA	AACCACGCA	AACCAGGCA	AAC------	AACCACGCA	AACCACGTA	AGGAGAGTA	AGGAGAGTA	AACCACATC	TACCACGTA	TACCGCGCA	TACCACGTA	2	8	4	5.568
chr2L	TGGGGGGTA	2633667	2633675	0.8	CG9962	NM_134853	-	3'	-13978	2633436	2633675	239	0.792	0.881	0.8243	Gr23a, CG33125, CG9962, CG9879, CG31690, Prosbeta4R1, Prosbeta4R2, CG15398, Or23a, CG31689	TGGGGGGTA	TGGGGGGTG	T-GGGGGTG	TGGGGGGTA	CGGGGGGTA	--GGGGGCA	TGGTGGGTG		AGGAGGGAA		CAAGCGCAA	CATAAGGCG	1	12	4	6.479
chr2L	ACCCACCCA	2634102	2634110	0.797	CG9962	NM_134853	-	3'	-13543	2633436	2634110	674	0.792	0.881	0.8175	Gr23a, CG33125, CG9962, CG9879, CG31690, Prosbeta4R1, Prosbeta4R2, CG15398, Or23a, CG31689	ACCCACCCA	ACCCACCCA	ACCCACCCA	CCCAACCCA	CCCAACCCA	ACTACCACA			ACATATATG			ACTCATCTA	2	12	4	6.452
chr2L	TGTGCGGTC	2677175	2677183	0.82	CG31690	NM_164492	+	Intron	3	2676728	2677183	455	0.82	0.882	0.8665	Gr23a, CG33125, CG9962, CG9879, CG31690, Prosbeta4R1, Prosbeta4R2, CG15398, Or23a, CG31689	T-----GTGCGGTC	T-----GTGCGGTC	T-----GTGCGGTC	T-----GTGCGGTC	TGTGCGGTGCGGTC	T-----GTGCGGTG	TAT---ATATTGTT	TAT---ATATTGTT	C-----ATTCAGTT	A-----ATGCATT-	A-----TTGTAGT-		3	33	12	7.08
chr2L	GAGCACTCA	2706033	2706041	0.777	CG31690	NM_164492	+	Intron	4	2706033	2706864	831	0.762	0.882	0.8002	Gr23a, CG33125, CG9962, CG9879, CG31690, Prosbeta4R1, Prosbeta4R2, CG15398, Or23a, CG31689	GAGCACTCA	GAGCACTGA		CAGCACTGA	GAGCACTGA	CTGCACTGA	AAGCCCGTA	AAGCCCGTA		-GGCAGTGC	-GGCATTGC	GGCCATTGC	0	33	12	4.062
chr2L	GACCACACG	2706190	2706198	0.795	CG31690	NM_164492	+	Intron	4	2706033	2706864	831	0.762	0.882	0.8002	Gr23a, CG33125, CG9962, CG9879, CG31690, Prosbeta4R1, Prosbeta4R2, CG15398, Or23a, CG31689	GACCACAC--G	GACCACAC--G		GACCACAC--G	GACCACAC--G	GACCACAC--G	GACCACACGAG	GACCACACGAG	GGCCACAT--G	TGCCACAT--G	TGCCACAT--G	TGCCACAT--G	4	33	12	4.062
chr2L	TGGGTGGTT	2706802	2706810	0.882	CG31690	NM_164492	+	Intron	4	2706033	2706864	831	0.762	0.882	0.8002	Gr23a, CG33125, CG9962, CG9879, CG31690, Prosbeta4R1, Prosbeta4R2, CG15398, Or23a, CG31689	TGGGTGGTT	TGGGCGG-C	TGGGCGGTT	TGGGTGTT-	TGGGTGTTT	TGGC-----	TAGG-----	TAGG-----	TGGT-----		--GA-----	AGGA-----	0	33	12	4.062
chr2L	TGGGTGTTT	2706822	2706830	0.762	CG31690	NM_164492	+	Intron	4	2706033	2706864	831	0.762	0.882	0.8002	Gr23a, CG33125, CG9962, CG9879, CG31690, Prosbeta4R1, Prosbeta4R2, CG15398, Or23a, CG31689	TGGGTGTTT	T-GGTG---	TGGGTG--T	AGGGTG--T	TGGGTG--T	AAGGCG---	-GGGAG---	-GGGAG---	TGGGGG---	TGTGTA---	CACGGC---	GAGGGG---	0	33	12	4.062
chr2L	TGTGTGCTC	2706856	2706864	0.785	CG31690	NM_164492	+	Intron	4	2706033	2706864	831	0.762	0.882	0.8002	Gr23a, CG33125, CG9962, CG9879, CG31690, Prosbeta4R1, Prosbeta4R2, CG15398, Or23a, CG31689	TGTGTGCT------------C	TGTGTGCT------------C	TGTGTGCT------------C	TGGGTGCT------------C	TGGGTGCT------------C	TTTTCGCT------------C	TTTGTGCT------------C	TTTGTGCT-----------CC	TTTGTGCTGTCGTTTTTTCAC	TTTGTGCT-------------	TTTGTGCT------------C	CTTACGCC------------A	2	33	12	4.062
chr2L	AGCCACCCA	2716048	2716056	0.797	CG31690	NM_164492	+	Intron	6	2716048	2716410	362	0.759	0.882	0.8156	Gr23a, CG33125, CG9962, CG9879, CG31690, Prosbeta4R1, Prosbeta4R2, CG15398, Or23a, CG31689	AGCCACCC---------A	AGCCACCC---------A	AGCCACCC---------A		ggcCACCC----------	CGCCACCCTCGAGCGCCA	AG----------------	AG----------------	TGCCCCAA---------A	TCCCCCTC----------	TGCCGCCG----------		2	33	12	4.355
chr2L	AGGGTGGCC	2717071	2717079	0.804	CG31690	NM_164492	+	Intron	6	2716378	2717079	701	0.759	0.882	0.817	Gr23a, CG33125, CG9962, CG9879, CG31690, Prosbeta4R1, Prosbeta4R2, CG15398, Or23a, CG31689	AGGGTGGCC	AGGGTGGCC	GGGGTGGCC	AGGGTGGCC			AAGATACAT	AAGATACAT	ACG------	ataataata	ATGCTAAGC	atataagta	2	33	12	6.748
chr2L	GGCCACACA	2748781	2748789	0.822	Pgk	NM_057328	-	5'	1910	2748781	2749507	726	0.778	0.881	0.8228	Pgk, CG9961, CG9894, Cwc25, snapin, Trn-SR, Hrs	GGCCACA---CA	GGTCATA---CA	GGTCATA---CA	GGTTCCAAATCA	GGTCACAACTCA	GGGAAAA-----			---------AGA		GAAGCCG---CA	GCGGACA-----	0	8	5	8.316
chr2L	TCGGTGGCC	2749312	2749320	0.81	Pgk	NM_057328	-	5'	2441	2748781	2749507	726	0.778	0.881	0.8228	Pgk, CG9961, CG9894, Cwc25, snapin, Trn-SR, Hrs	TCGGTGGCC	TCGGTAGCC	TCGGTAGCC	GCGGTAGCC	TCGGTAGCC	TCAATGGC-					---GTGTAG	---ATACAC	0	8	5	8.316
chr2L	TGGGTGGCT	2749743	2749751	0.797	Pgk	NM_057328	-	5'	2872	2749473	2749751	278	0.778	0.881	0.8436	Pgk, CG9961, CG9894, Cwc25, snapin, Trn-SR, Hrs	TGGGTGGCT	TGGGTGGGT	TGGGTGGGT	TG-------	TGGGTGGAG				AAGGTGGGT				0	8	5	6.427
chr2L	GTCCACTCA	2749858	2749866	0.809	Pgk	NM_057328	-	5'	2987	2749473	2749866	393	0.778	0.881	0.8378	Pgk, CG9961, CG9894, Cwc25, snapin, Trn-SR, Hrs	GTCCACT-CA	GTCCACT-CA	GTCCACT-CA	GTCCACT-CA	GTCCACT-CA		GCCCACCACA	GCCCACCACA	GTTGTTT-TA				4	8	5	5.489
chr2L	AACCACCCA	2757532	2757540	0.882	snapin	NM_164499	-	3'	-2178	2757532	2758015	483	0.792	0.882	0.838	Pgk, CG9961, CG9894, Cwc25, snapin, Trn-SR, Hrs	A--ACCACCCA	A--TCCACCCG	A--ACCACCCG	A--ACCACCCA	A--ACCACCCA	AGTGCCGCCCA	A--CATACCCA	A--CATACCCA	A--GTTGATCA	A--ACCCATCA	A--ACCAATAA	C--TCCAAAAA	2	5	2	6.645
chr2L	ATCCACCCA	2757608	2757616	0.792	snapin	NM_164499	-	3'	-2102	2757608	2758015	407	0.792	0.882	0.8233	Pgk, CG9961, CG9894, Cwc25, snapin, Trn-SR, Hrs	ATC-----CACCCA	ATC-----CACCCA	ATC-----CACCCA	AAC-----CACCCA	GAC-----CACCCA	TACAACAACATCCA	--------CACCCA	--------CACCCA	ccc-----cccccc	ACC-----AACCCA	ACC-----AACCAA		2	5	2	7.371
chr2L	AATCACCCA	2796200	2796208	0.76	Syt1	NM_205897	-	5'	15468	2796200	2797118	918	0.76	0.899	0.8221	CG15400, daw, Syt1, CG2964, CG15399	AATCACCC-A	AATCACCC-A		AATCACCCAA	AATCACCCAA	------CTAA				AGCCATCTTA			1	11	5	4.473
chr2L	TGGGTGTGC	2796475	2796483	0.794	Syt1	NM_205897	-	5'	15743	2796475	2797118	643	0.794	0.899	0.8325	CG15400, daw, Syt1, CG2964, CG15399	GG-----GTGTGC	GG-----GTGTGC	GG-----GTGTGC	GA-----GTGTGC	GA-----GTGTTC	TG-----GTG---	AGTATATGAACAT	AGTATATGAGTAT		gc-----acacgc		GT-----GTGTGT	2	11	5	5.063
chr2L	TGAGTGGTC	2796640	2796648	0.899	Syt1	NM_205897	-	5'	15908	2796640	2797118	478	0.795	0.899	0.8402	CG15400, daw, Syt1, CG2964, CG15399	T--------------------------GAGTGGTC	T--------------------------GAGTGGTC	T--------------------------GAGTGGTC	T---TTTGAGGGCTTGT-AAAAAGCTCGAGTGGTC	T---TTTGTGGGCTTGC-AAAAAGCTCGAGTGGTC	T------GTGGGTCTG----ACGGCTCAAATGGTC	TCGTTATGAGGACCTGTAAAACAGCTTAAATGTGC	TCGTTATGAGGACCTGTAAAAGAGCTTAAATATGC		C-----------------------------TGGT-		T-----------------------CCAAAGTGCT-	2	11	5	5.747
chr2L	TGAGTGGTT	2895471	2895479	0.781	lilli	NM_078740	+	Intron	2	2895471	2896008	537	0.779	0.882	0.809	lilli	TGA-GTGGTT	TGA-GTGGTT	TGA-GTGGTT	TGA-GTGGTT	TGA-GTGGTT		CGACGCTGCT	CGACGCTGCT	CAA-ACAA--	TAG-AAGGTC			4	23	13	5.839
chr2L	AACCACCCA	2895850	2895858	0.882	lilli	NM_078740	+	Intron	2	2895850	2896246	396	0.779	0.882	0.821	lilli	AACCACCC-------A	AACCACCC-------A	AACCACCC-------A	AACCACCC-------A	AACCACCC-------A		-------C-------C	-------C-------C	ATC-------------	AGCCGCCCCAATTG-A	--CCGCCCCAATTGAA		4	23	13	6.452
chr2L	TGGGTGTCC	2895991	2895999	0.794	lilli	NM_078740	+	Intron	2	2895850	2896246	396	0.779	0.882	0.821	lilli	TGGGTGTCC	TGGGTGTCC	TGGGTGTCC	TGGGTGTCC	TGGGTGTCC		TGGTCGTCC	TGGTCGTCC	GGGGTGTCC	TTAGTGTCC	TTAGTGTCC	TTAGTGTCC	4	23	13	6.452
chr2L	TTGGTGGTT	2896000	2896008	0.779	lilli	NM_078740	+	Intron	2	2895850	2896246	396	0.779	0.882	0.821	lilli	TTGGTGGTT	TTGGTGGTT	TTGGTGGTT	TTGGTGGTT	TTGGTGGTT		TTGGTGGTT	TTGGTGGTT	TTCATGGTT	TTGGTGGCT	TTCGTGGCT	TTCGTGCCT	6	23	13	6.452
chr2L	GGCCGCCCA	2896238	2896246	0.829	lilli	NM_078740	+	Intron	2	2895850	2896246	396	0.779	0.882	0.821	lilli	GG-------CCGCCCA	GC-------CCAACCA	CT-------CCCACCA	GCCACCATGCCACTCA	GCCACCCTGCCACTCA	GC-------CCTC---	tcgcctct-ccactcc	tctcctct-ccactcc	CAATCTCA-CGGCTTG	c--------cctttca	G--------TCTCTCA	c--------tctctcA	0	23	13	6.452
chr2L	GGCCACGCA	3154232	3154240	0.814	Mad	NM_057669	-	Intron	1	3154232	3154808	576	0.776	1	0.842	CG31953, gkt, CG12400, CG34406, Hydr2, Mad, CG15404, CG31698	GGCCACGCA	GGGCACATC	GGCCACGCA	GGCCACGCA	AGCCACGCA	CGCCACGCT	CGCAACTCT	CGCAACTCT	TCTCACGCA	CCTCACGC-	GCGCACGCT	ACGCACGCA	2	8	3	5.472
chr2L	TCGGTGGTG	3154322	3154330	0.776	Mad	NM_057669	-	Intron	1	3154232	3154808	576	0.776	1	0.842	CG31953, gkt, CG12400, CG34406, Hydr2, Mad, CG15404, CG31698	--------CGGT-------GGTG	--------CGGT-------GGTG	--------CGGT-------GGTG	--------CGCT-------GGTG	--------CAGC-------GTTG	--------CGACCATTACAGAGG	--------TGGT-------AAGG		T			TGGCAACATTGT-------GGTA	2	8	3	5.472
chr2L	TGGGTGGTC	3154329	3154337	1	Mad	NM_057669	-	Intron	1	3154232	3154808	576	0.776	1	0.842	CG31953, gkt, CG12400, CG34406, Hydr2, Mad, CG15404, CG31698	TGGGT---GGTC	TGGGT---GGTC	TGTGT---GGTC	TGGGT---GGTC	TGGGT---GGTC	GGGAA---AATG	GGGAT---GAAA					TAGGTTCGTGTT	3	8	3	5.472
chr2L	TGCGTGTTC	3154800	3154808	0.778	Mad	NM_057669	-	Intron	1	3154232	3154808	576	0.776	1	0.842	CG31953, gkt, CG12400, CG34406, Hydr2, Mad, CG15404, CG31698	TGCGTGTTC	TGCGTGTTC	TGCGTGTTC	TGCGTGTTC	TGCGTGTTC	TGCGTGATC	TGCGTGTTC	TGCGTGTTC	TGCATGTTG	TGCGTGCTC	TGCGTGTTC	TGCATGTTC	7	8	3	5.472
chr2L	GACCTCCTA	3409305	3409313	0.813	pgant2	NM_134929	-	Intron	2	3409305	3410047	742	0.77	0.815	0.803	Cog3, CG31952, CG8840, sec5, CG3238, CG12795, CG31776, CG2774, CG2772, CG3246, pgant2, Pdsw, msl-2	GACCTCCTA	GACCTCCTA	GACCTCCTA	GACCTCCTA	GACCTCCCA	GAGACCCGG	G--------	G--------					3	4	3	5.141
chr2L	GACCCCCTA	3409615	3409623	0.815	pgant2	NM_134929	-	Intron	2	3409305	3410047	742	0.77	0.815	0.803	Cog3, CG31952, CG8840, sec5, CG3238, CG12795, CG31776, CG2774, CG2772, CG3246, pgant2, Pdsw, msl-2	GACCCCCTA	GACCCCCTA	GACCCCCTA	GACCCCCTA	GACCCCC-A	GACGCTCCA							3	4	3	5.141
chr2L	AGGGTGGTG	3409668	3409676	0.77	pgant2	NM_134929	-	Intron	2	3409305	3410047	742	0.77	0.815	0.803	Cog3, CG31952, CG8840, sec5, CG3238, CG12795, CG31776, CG2774, CG2772, CG3246, pgant2, Pdsw, msl-2	AGGGTG---------------GTG	AGGTTGGTGAACTATCAAGCTGTG	AGGTTGGTGGACTATCAAGCTGTG	TGGGTG-TTGGTTATCAAGCTGTG	------------TATCAAGCTGTG	GGGCTTCTCGAAAACAA-------							0	4	3	5.141
chr2L	GCCCACTCA	3410039	3410047	0.814	pgant2	NM_134929	-	Intron	2	3409305	3410047	742	0.77	0.815	0.803	Cog3, CG31952, CG8840, sec5, CG3238, CG12795, CG31776, CG2774, CG2772, CG3246, pgant2, Pdsw, msl-2	GCCCA----------CTCA	GCCCA----------CTCA	GCCCA----------CTCA	GCCCA----------CTCA	GCCCA----------CTCA	GCCCA----------CTCA	GCGCACTCGAAATGTCTCG	GCGCA----------CTCG					5	4	3	5.141
chr2L	AGCCACCCA	3532301	3532309	0.797	CG8853	NM_134948	+	Intron	2	3532301	3532998	697	0.777	0.914	0.813	drm, CG8853	A---------------GCCACCCA		A---------------GCCACCCA	A---------------ACCACCCA	A---------------ACCACCCA	AAG-------------ACCACCCA	AAGAGTTCCACTATTTGCGATCCA	AAGAGTTCCACTATTTGCGATCCA					1	6	1	4.425
chr2L	TAGGTGGTC	3600104	3600112	0.897	odd	NM_164546	-	3'	-6644	3600104	3600390	286	0.785	0.897	0.8347	sob, odd	TAGGTGGTC	TAGGTGGTC	TAGGTGGTC	TAGGTGGTC	TAGGTGGTC	TAGGTGGTC	TAGGTGGTC	TAGGTGGTC					7	23	10	6.897
chr2L	TGTGTGGCC	3600357	3600365	0.822	odd	NM_164546	-	3'	-6391	3600104	3600390	286	0.785	0.897	0.8347	sob, odd	TGTGTGGCC	TGTGTGGCC	TGTGTGGCA	TGTGTGGCC	TGTGTGGCC	TATTGGGCC	CGAGTGACC	CGAGTGACC		-AAGTGACC	TGTGTGACC	--AGTGACC	3	23	10	6.897
chr2L	GAGCACACA	3600382	3600390	0.785	odd	NM_164546	-	3'	-6366	3600104	3600390	286	0.785	0.897	0.8347	sob, odd	GAGCACAC---A	GAGCACAC---A	GAGCACAC---A	CATCACAC--AA	CAGCGCAC---A	CATCACACTGAA	-----CAC---A	-----CAC---A		-----GTC---A	-----GTC---A	-----GTC---A	2	23	10	6.897
chr2L	TGGGCGGGC	3612212	3612220	0.828	odd	NM_164546	-	5'	7999	3612212	3612502	290	0.793	0.828	0.8108	sob, odd	TGGGCGGGC	TGGGCGGGC	TGGGCGGGC	tggttGGGC	TGGTTGGGC	TGGTTGGGC	TATATGG--	TATATGG--	--------C				2	23	10	8.475
chr2L	GGGCACCCA	3612217	3612225	0.793	odd	NM_164546	-	5'	8004	3612212	3612502	290	0.793	0.828	0.8108	sob, odd	GGGCACC-CA	GGGCACC-CA	GGGCACC-CA	GGGCACC-CA	GGGCGCC-CA	GGGCCCTGCC	GG----C-CA	GG----C-CA	---CACC-GA				3	23	10	8.475
chr2L	GACCGCCAA	3612268	3612276	0.81	odd	NM_164546	-	5'	8055	3612212	3612502	290	0.793	0.828	0.8108	sob, odd	AA	AA	AA	AA	AA	AA	AA	AA	AA				8	23	10	8.475
chr2L	GCCCACCAA	3612494	3612502	0.812	odd	NM_164546	-	5'	8281	3612212	3612502	290	0.793	0.828	0.8108	sob, odd	GCCCACCAA	GCCCACCTA	GCCCACCTA	GCCCACCTA	GCCCACCAA	ACCCACCAT	GCCCACCAA	GCCCACCAA	CGATATCAA			CCCCTCCCA	3	23	10	8.475
chr2L	TCGGTGATC	3612749	3612757	0.773	odd	NM_164546	-	5'	8536	3612268	3612775	507	0.773	0.915	0.8275	sob, odd	TCGGTGATC	TCGG-AATC	TCGG-AATC	TCGG-AATC	TCGG-AATC	TCTG-GACC	-----GATC	-----GATC	GTGA-AATC	TTGA-TAGG	TCGC-TAGC	TTGA-TACG	0	23	10	6.969
chr2L	GGCCACCCA	3612767	3612775	0.915	odd	NM_164546	-	5'	8554	3612268	3612775	507	0.773	0.915	0.8275	sob, odd	G--------------G-CCACCC-------A	G--------------G-CCACCC-------A	G--------------G-CCACCC-------A	G--------------G-CCACCC-------A	G--------------G-CCACCC-------A	G--------------G-CCACCC-------A	G--------------G-CCACCC-------A	G--------------G-CCACCC-------A	G--------------GCCCACCC-------A	caggcagacagacaga-cagaccaagacaga	---------------A-CTGCTC-------A	GAGACAAAGAGAG--A-CGAGTC-------A	7	23	10	6.969
chr2L	GCCCACGCA	3664107	3664115	0.814	CG34340	NM_001103605	+	Intron	1	3664107	3664872	765	0.767	0.918	0.8183	CG31955, CG3513, Sfp24C1, Acp24A4, CG16704, CG34340, CG31777, CG16712, CG2816, CG42464, Sfp24Ba, lectin-24A, CG31778, CG10019, Shaw, Sfp24Bc, CG10031, cutlet, CG2818, Sfp24Bb, CG42463, CG42465, CG16713, CG42467, CG3604	GCCCA--------CG-CA	GCCCA--------CG-AA	GCCCA--------CA-AA	GCCCA--------CG-AC	GCCCA--------CGCGA	ACCCA--------C--AA	ACCCAGTCCCCCCCG-CA	ACCCAGTCCCCCCCG-CA	CCCCA--------AC-CA	CTCAA--------TT-GA	TTCCA--------TT-GA	CTCAA--------TT-GA	0	42	14	6.682
chr2L	TGGGTGGCA	3664125	3664133	0.797	CG34340	NM_001103605	+	Intron	1	3664107	3664872	765	0.767	0.918	0.8183	CG31955, CG3513, Sfp24C1, Acp24A4, CG16704, CG34340, CG31777, CG16712, CG2816, CG42464, Sfp24Ba, lectin-24A, CG31778, CG10019, Shaw, CG10031, Sfp24Bc, cutlet, CG2818, Sfp24Bb, CG42463, CG42465, CG42467, CG16713, CG3604	TGGGTGGCA	TGGGTGGCA	TGGGTGGCA	TGGGTGGCA	TGGGTGGCG	TG-------	---GTCCCC	---GTCCCC		TGGGTGCCC	TGGGTGCCC	TGGGTGCCG	3	42	14	6.682
chr2L	GTCCACACA	3664480	3664488	0.817	CG34340	NM_001103605	+	Intron	1	3664480	3664872	392	0.767	0.918	0.8247	CG31955, CG3513, Sfp24C1, Acp24A4, CG16704, CG34340, CG31777, CG16712, CG2816, CG42464, Sfp24Ba, lectin-24A, CG31778, CG10019, Shaw, CG10031, Sfp24Bc, cutlet, CG2818, Sfp24Bb, CG42463, CG42465, CG42467, CG16713, CG3604	GTCCACACA	GTCCACACA	GTCCACACA	GTCCACACA	GTCCACACA	G-----AAA	G-CCATGTG			CTCTGCGTT		GCACTCGGT	4	42	14	11.364
chr2L	GACCCCCCA	3664726	3664734	0.918	CG34340	NM_001103605	+	Intron	1	3664480	3664872	392	0.767	0.918	0.8247	CG31955, CG3513, Sfp24C1, Acp24A4, CG16704, CG34340, CG31777, CG16712, CG2816, CG42464, Sfp24Ba, lectin-24A, CG31778, CG10019, Shaw, CG10031, Sfp24Bc, cutlet, CG2818, Sfp24Bb, CG42463, CG42465, CG42467, CG16713, CG3604	GACCCCCCA	GACCCCCCA	GACCCCCCA	GACCCCCCA	GACCCCCCA	GACCTCCCG	GACCCCCCA	GACCCCCCA	GGCTTCACA			GACCCCCCG	6	42	14	11.364
chr2L	CACCTCCCA	3664762	3664770	0.797	CG34340	NM_001103605	+	Intron	1	3664480	3664872	392	0.767	0.918	0.8247	CG31955, CG3513, Sfp24C1, Acp24A4, CG16704, CG34340, CG31777, CG16712, CG2816, CG42464, Sfp24Ba, lectin-24A, CG31778, CG10019, Shaw, CG10031, Sfp24Bc, cutlet, CG2818, Sfp24Bb, CG42463, CG42465, CG42467, CG16713, CG3604	CACCTCCCA	CACCTCCCA	CACCTCCCA	CACCACCCG	CACCTCCCG	TACACCCCA	CAGCCCCCA	CAGCCCCCA				CCGATGTTA	2	42	14	11.364
chr2L	GGGGTGATC	3664864	3664872	0.767	CG34340	NM_001103605	+	Intron	1	3664480	3664872	392	0.767	0.918	0.8247	CG31955, CG3513, Sfp24C1, Acp24A4, CG16704, CG34340, CG31777, CG16712, CG2816, CG42464, Sfp24Ba, lectin-24A, CG31778, CG10019, Shaw, CG10031, Sfp24Bc, cutlet, CG2818, Sfp24Bb, CG42463, CG42465, CG42467, CG16713, CG3604	GG------------------------------------G-GTGATC	GG------------------------------------G-GTGATC	GG------------------------------------G-GTGATC	GG------------------------------------G-GTGATC	GG------------------------------------G-GTGATC	GGGTTCCTCCGTGGACT----GTTGACGAGGGGGGGTAG-GTGACG	AG-------CATGGAACCAAAGT---------------G-GGAATC	AG-------CATGGAACCAAAGT---------------G-GGAATC	GG------------------------------------GAGAGATC	AT------------------------------------T-GTCAAG	AT------------------------------------T-GTCAAG	AT------------------------------------T-GTCAAG	4	42	14	11.364
chr2L	TGGGTGGCT	3665119	3665127	0.797	CG34340	NM_001103605	+	Intron	1	3664480	3665127	647	0.767	0.918	0.8192	CG31955, CG3513, Sfp24C1, Acp24A4, CG16704, CG34340, CG31777, CG16712, CG2816, CG42464, Sfp24Ba, lectin-24A, CG31778, CG10019, Shaw, CG10031, Sfp24Bc, cutlet, CG2818, Sfp24Bb, CG42463, CG42465, CG42467, CG16713, CG3604	TGGGTGGC--T	TGGGTGGC--T	TGGGTGGC--T	TGGGTGGC--A	TGGGTGGC--T	TGGGTGGC--A	TGGGTGGC--A		CAGGAGACAGA				3	42	14	6.135
chr2L	AGCCACCCA	3681011	3681019	0.797	CG34340	NM_001103605	+	Intron	4	3681011	3681491	480	0.77	0.881	0.811	CG31955, CG3513, Sfp24C1, Acp24A4, CG16704, CG34340, CG31777, CG16712, CG2816, CG42464, Sfp24Ba, lectin-24A, CG31778, CG10019, Shaw, CG10031, Sfp24Bc, cutlet, CG2818, Sfp24Bb, CG42463, CG42465, CG42467, CG16713, CG3604	AGCCACCCA	AGCCACCCA	AGCCACCCA	AGCCACCCA	AGCCACCCA	AACCACCCG	AACCACCCG	AACCACCCG	AAGAAACTA	-AACGCCCA	-AACGGCCA	-GCCGCCCA	4	42	14	5.997
chr2L	CACCACCCA	3681033	3681041	0.881	CG34340	NM_001103605	+	Intron	4	3681011	3681491	480	0.77	0.881	0.811	CG31955, CG3513, Sfp24C1, Acp24A4, CG16704, CG34340, CG31777, CG16712, CG2816, CG42464, Sfp24Ba, lectin-24A, CG31778, CG10019, Shaw, CG10031, Sfp24Bc, cutlet, CG2818, Sfp24Bb, CG42463, CG42465, CG42467, CG16713, CG3604	CA-----CCACCCA	CA-----CCACCCA	CA-----CCACCCA	CA-----CCACCCA	CA-----CCACCCA	AATTAAGCCACCCA	-------AAACCCC	-------AAACCCC	GT-----GGATGGG	-------CAATGCC	-------CACCGCC	-------CTATGCG	4	42	14	5.997
chr2L	TGGGCGGTT	3681432	3681440	0.796	CG34340	NM_001103605	+	Intron	4	3681011	3681491	480	0.77	0.881	0.811	CG31955, CG3513, Sfp24C1, Acp24A4, CG16704, CG34340, CG31777, CG16712, CG2816, CG42464, Sfp24Ba, lectin-24A, CG31778, CG10019, Shaw, CG10031, Sfp24Bc, cutlet, CG2818, Sfp24Bb, CG42463, CG42465, CG42467, CG16713, CG3604	TG---------GGCGG----------TT	TG---------GGCGG----------TT	TG---------GGCGG----------TT	TG---------GGCGG----------TT	TG---------GGCGG----------TT	TG---------GGCGG----------TT	TG---------GGCGG----------TT	TG---------GGCGG----------TT	--------------GG----------CG	TGCTCGCCGCCGGCGAACGGGGCGGTTA	TG---------GGCGGATA-------TA	TG---------GGCGA----------TA	7	42	14	5.997
chr2L	GGGGTGGTG	3681483	3681491	0.77	CG34340	NM_001103605	+	Intron	4	3681011	3681491	480	0.77	0.881	0.811	CG31955, CG3513, Sfp24C1, Acp24A4, CG16704, CG34340, CG31777, CG16712, CG2816, CG42464, Sfp24Ba, lectin-24A, CG31778, CG10019, Shaw, CG10031, Sfp24Bc, cutlet, CG2818, Sfp24Bb, CG42463, CG42465, CG42467, CG16713, CG3604	GGGGTG-GTG	GGGGTG-GTG	GGGGTG-GTG	GGGGTG-GTG	GGGGTG-GTG	GTGGTG-GTG	GGGGTGCGTG	GGGGTGCGTG	AGGGTG-GT-	GCGGTA----	GCGGTA----	GCGGTA----	4	42	14	5.997
chr2L	TGGGTGTTG	3681665	3681673	0.76	CG34340	NM_001103605	+	Intron	4	3681011	3681689	678	0.76	0.881	0.797	CG31955, CG3513, Sfp24C1, Acp24A4, CG16704, CG34340, CG31777, CG16712, CG2816, CG42464, Sfp24Ba, lectin-24A, CG31778, CG10019, Shaw, CG10031, Sfp24Bc, cutlet, CG2818, Sfp24Bb, CG42463, CG42465, CG42467, CG16713, CG3604	TGGGT--GTTG	TGGGT--GTTG	TGGGT--GTTG	TGGGT--GTTG	TGGGT--GTTG	TGGGT--GTTG	TGGGT--GTTG	TGGGT--GTTG	CGAGTCGGGTG	TGTGG--AGAG		TGTGG--AGT-	7	42	14	5.141
chr2L	TGAGTGTTC	3681681	3681689	0.778	CG34340	NM_001103605	+	Intron	4	3681011	3681689	678	0.76	0.881	0.797	CG31955, CG3513, Sfp24C1, Acp24A4, CG16704, CG34340, CG31777, CG16712, CG2816, CG42464, Sfp24Ba, lectin-24A, CG31778, CG10019, Shaw, CG10031, Sfp24Bc, cutlet, CG2818, Sfp24Bb, CG42463, CG42465, CG42467, CG16713, CG3604	TGAGTGTTC	TGAGTGTTC	TGAGTGTTC	CGAGTGTTC	CGAGTGTTC	TGAGTGTTG	TGAGTGTTT	TGAGTGTTT	TGAGTGTTT				2	42	14	5.141
chr2L	GCCCACACA	3721146	3721154	0.822	Shaw	NM_057373	+	Intron	3	3721146	3721682	536	0.77	0.822	0.8006	CG31955, CG3513, Sfp24C1, Acp24A4, CG16704, CG34340, CG31777, CG16712, CG2816, CG42464, Sfp24Ba, lectin-24A, CG31778, CG10019, Shaw, CG10031, Sfp24Bc, cutlet, CG2818, Sfp24Bb, CG42463, CG42465, CG42467, CG16713, CG3604	GCCCACAC-A	GCCCACAC-A	GCCCACAC-A	GCCCACAC-A	A-ACGCAC-A	------AC-A	CAATACCC-T	CAATACCC-T	GCACACAC-A	--ATCCGT-A	ACATCCAC-A	--GCCCACAA	3	5	2	6.925
chr2L	TGGGTGTCC	3721591	3721599	0.794	Shaw	NM_057373	+	Intron	4	3721411	3721682	271	0.77	0.82	0.7953	CG31955, CG3513, Sfp24C1, Acp24A4, CG16704, CG34340, CG31777, CG16712, CG2816, CG42464, Sfp24Ba, lectin-24A, CG31778, CG10019, Shaw, CG10031, Sfp24Bc, cutlet, CG2818, Sfp24Bb, CG42463, CG42465, CG42467, CG16713, CG3604	CC					+			12563649	2	6	6	0	5	2	7.449
chr2L	CTCCACCCA	3803866	3803874	0.791	l(2)k16918	NM_143795	+	Intron	1	3803866	3804031	165	0.789	0.881	0.8208	CG3407, l(2)k16918, slp2, Cep97, slp1, CG3964	C--------TCCAC----------------CCA	C--------TCCAC----------------CCA	C--------TCCAC----------------CCA	C---------CCAC----------------CCA	C--------TCCAC----------------CCA	C---------CAGC----------------CCA	CGACGAACACCCACACCAGAGTGGAAATTGTCG		a--------cacac----------------aca	C--------CCCAC---AGCCAAAACACCCACA	C--------CCCAC---AGCCAAAACACCCACA		3	4	2	7.326
chr2L	CACCACCCA	3803873	3803881	0.881	l(2)k16918	NM_143795	+	Intron	1	3803866	3804031	165	0.789	0.881	0.8208	CG3407, l(2)k16918, slp2, Cep97, slp1, CG3964	CAC---CACCC--------------------A	CAC---CACCC--------------------A	CAC---CACCC--------------------A	CAC---CGCCC--------------------A	CAC---CGCCC--------------------A	CAC---CCTGG--------------------A	CGC---CACAT--------------------G		cacatacacac--------------------a	CAC---CACAATACCCAGCGTATGCATATATG	CAC---CACAA-----ACCGTATGCATATATT		2	4	2	7.326
chr2L	TGTGTGGTA	3803955	3803963	0.789	l(2)k16918	NM_143795	+	Intron	1	3803866	3804031	165	0.789	0.881	0.8208	CG3407, l(2)k16918, slp2, Cep97, slp1, CG3964	TGTGTGGTA	TGTGTGGTA	TGTGTGGTA	TGTGTGGTA	TGTGTGGTA	TGTAT----	tgtgtgGTA		tgtgtgGTA	tgCGCAGTA	TGTACAGTA	tgtATCGTA	4	4	2	7.326
chr2L	TGTGTGGGC	3804023	3804031	0.822	l(2)k16918	NM_143795	+	Intron	1	3803866	3804031	165	0.789	0.881	0.8208	CG3407, l(2)k16918, slp2, Cep97, slp1, CG3964	TGTGTG---------GGC	TGTGT----------GGC	TGTGT----------GGC	TTTGT----------GGC	TGTGT----------GGC	TTTGT----------GGC	TACGTTTTGTGGCACGGC		TCTCT----------CTC			TGAGC----------GAT	0	4	2	7.326
chr2L	TGCGTGCTC	3829612	3829620	0.777	slp1	NM_057382	+	3'	2478	3829612	3830403	791	0.777	0.907	0.8235	CG3407, l(2)k16918, slp2, Cep97, slp1, CG3964	T----GCG------TGCTC	T----GCG------TGCTC	T----GCG------TGCTC	T----GCA------T----	T----GCG------TCTTC	T----GCG-----ATGGCA	T----GCAACCATaggcca	T----GCAACCATaggcca		GCTTTGTC------TCTTC	G----GTG------TCTCC	C----TTA------CCTTC	2	13	5	5.226
chr2L	TGGGTGCTC	3829710	3829718	0.878	slp1	NM_057382	+	3'	2576	3829710	3830646	936	0.778	0.907	0.8183	CG3407, l(2)k16918, slp2, Cep97, slp1, CG3964	TGGGTGCT----------------------------------------------C	TGGGTGCT----------------------------------------------C	TGGGTGCT----------------------------------------------C	TGGGTGCT----------------------------------------------C	TGGGTGCT----------------------------------------------C	TGGGTGCT----------------------------------------------C	TGGTTGCT----------------------------------------------C	TGGTTGCT----------------------------------------------C	TGGTTTTT-----------------------------------------------	AGA----------------------GCAGGA------------------------	AGGATGAG--------GCAGACGGTGCAGTAACTCATCTCCTGCTTG------GT	AGGATGAGAAACAAAAAAAGAGGACACACACACACACAGAAGGCTTGCCTACTGT	5	13	5	6.404
chr2L	GTTCACCCA	3830056	3830064	0.788	slp1	NM_057382	+	3'	2922	3830056	3830646	590	0.778	0.907	0.8083	CG3407, l(2)k16918, slp2, Cep97, slp1, CG3964	GTTCAC-CCA	GTTCAC-CCA	GTTCAC-CCA	GTTCAC----	GGTTACCCCA						GCTAGC----		2	13	5	7.362
chr2L	TGGGTGCAC	3830210	3830218	0.788	slp1	NM_057382	+	3'	3076	3830210	3830646	436	0.778	0.907	0.8124	CG3407, l(2)k16918, slp2, Cep97, slp1, CG3964	TGGGTGCAC	TGGGTGCAC	TGGGTGCAC	------TAG	------TAG		ATGGCACCA	ATGGCACCA			AGAGTG---		2	13	5	8.183
chr2L	GACCACACA	3830384	3830392	0.907	slp1	NM_057382	+	3'	3250	3830384	3830646	262	0.778	0.907	0.8185	CG3407, l(2)k16918, slp2, Cep97, slp1, CG3964	GACCACACA	GACCACACA	GACCACACA	GACCACACA	GACCACACA	GAACCCACA	GACCACACA	GACCACACA		GACCGCAGA	-ACAGC-GA	GACCACACA	6	13	5	13.072
chr2L	GACCACAAA	3830395	3830403	0.803	slp1	NM_057382	+	3'	3261	3830384	3830646	262	0.778	0.907	0.8185	CG3407, l(2)k16918, slp2, Cep97, slp1, CG3964	GACCACAAA	GACCACAAA	GACCACAAA	GACCACAAA	GACCACAAA	GACCACAAA	GACCACAAA	GACCACAAA	GACCACAGA	GACCACAAA	GACCACAAA	GACCACAAA	9	13	5	13.072
chr2L	GAACACACA	3830619	3830627	0.786	slp1	NM_057382	+	3'	3485	3830384	3830646	262	0.778	0.907	0.8185	CG3407, l(2)k16918, slp2, Cep97, slp1, CG3964	GA------------ACACA-----CA	GA------------ACACA-----CA	GA------------ACACA-----CA	GA------------ACACA-----CA	GA------------ACACA-----CA	AATACACCACGTCCACACA-----CA	AATAGA--------AAAAAA--ATCA	AATAG---------AAAAAA--ATCA	--------------G---------CA		AAAGGCACTC----AGACCGCCAGCA	AA------------AAACCGCCAGCA	4	13	5	13.072
chr2L	TTGGTGGTG	3830638	3830646	0.778	slp1	NM_057382	+	3'	3504	3830384	3830646	262	0.778	0.907	0.8185	CG3407, l(2)k16918, slp2, Cep97, slp1, CG3964	GGTG	GGTG	GGTG	GTGG	GGTG	GGCG	ggtg	ggtg	TGAG	GTTG	GTTG	GTTG	3	13	5	13.072
chr2L	GACCCCACA	3831162	3831170	0.825	slp1	NM_057382	+	3'	4028	3830384	3831170	786	0.778	0.907	0.8198	CG3407, l(2)k16918, slp2, Cep97, slp1, CG3964	GACCCCACA	GACCCCACA	GACCCCACA	GACCCCATA	GACCCCATA	GACCCTACA	GCCCAAAGT	GCCCAAAGT					2	13	5	6.588
chr2L	TGGGTGGTA	3989507	3989515	0.882	CG34176	NM_001103606	+	5'	-14567	3989507	3990200	693	0.773	0.882	0.8115	CG15422, CG10039, CG15423, CG34176	TG-GG-------------------------------------------TGGTA	TG-GG-------------------------------------------TGGTA	TGTGG-------------------------------------------TGGTA	TG-GG-------------------------------------------TGGTA	TG-GG-------------------------------------------TGGTA	TT-GGAGCTGTCCTTGTCAGTCGACTGTGGCAGCTGTTGCTTGCCGATTGATA	tt-gt-------ctgtttAATGCGTGGCCGCAGCTGTTGCTGCACGATTGATA	tt-gt-------ctgtttAATGCGTGGCCGCAGCTGTTGCTGCACGATTGATA	TG-TG----------------------------------------TGTTGGTT	gt-tg-------------------------------------------ttatt	TT-GC-------------------------------------------TTTTA	gt-tg-------------------------------------------ttgtt	3	4	2	5.61
chr2L	GAGCACCGA	3990016	3990024	0.773	CG34176	NM_001103606	+	5'	-14058	3989507	3990200	693	0.773	0.882	0.8115	CG15422, CG10039, CG15423, CG34176	--CACCGA	--CACCGA	--CACCGA	--CACCGA	--CACCGA	--TGTCTG	--CAGAGA	--CAGAGA	--cagcag	CACACTCT		CACACATA	4	4	2	5.61
chr2L	GCCCACTCA	3990054	3990062	0.814	CG34176	NM_001103606	+	5'	-14020	3989507	3990200	693	0.773	0.882	0.8115	CG15422, CG10039, CG15423, CG34176	GC-----------------------------CC---ACTCA	GC-----------------------------CC---ACTCA	GC-----------------------------CC---ACTCA	GC-----------------------------CCACAACTCA	GC-----------------------------CC---AGTCA	GC-----------------------------C----AGTCA	ACATTGGGCCGCACAGAGACAGGGAGGGAGCCC---CGCCT	ACATTGGGCCGCACAGAGACAGAGAGG----CC---TGCCT	AC-----------------------------AC---TGGCA	G----------------------------------------		g----------------------------------------	2	4	2	5.61
chr2L	TGCGTGCTC	3990192	3990200	0.777	CG34176	NM_001103606	+	5'	-13882	3989507	3990200	693	0.773	0.882	0.8115	CG15422, CG10039, CG15423, CG34176	TGCGTGCTC	TGCGTGCTC	TGCGTGCTC	TGCGTGCTC	TGCGTGCTC	TGCGTGCTC	TGCGTGCCC	TGCGTGCCC	TGCGTGCTC		TGCGTGCTG		6	4	2	5.61
chr2L	TGGGTGTTT	4162831	4162839	0.762	Or24a	NM_078746	-	3'	-3303	4162831	4163050	219	0.762	0.828	0.7953	Sr-CI, CG2955, Sr-CIII, Or24a	T--GGG-TGTTT	T--GGG-TGTTT	T--GGG-TGTTT	T--GGG-TGTTT	T--GGG-TGTTT	T--GGG-TGTTT	T--GGG-TGTTT	T--GGG-TGTTT	TGGGGG-TGTTT	T--GGGTTGTTT	T--GGTATGTTT	T--GGAATGTTT	7	7	3	10.791
chr2L	TGGGTGGGG	4162994	4163002	0.796	Or24a	NM_078746	-	3'	-3140	4162831	4163050	219	0.762	0.828	0.7953	Sr-CI, CG2955, Sr-CIII, Or24a	TGGGTGGGG	TGAGGGGGG	TGGGAGGGG	-GAGGAGGG	TGGAGTGAG	GGGTCTGGG				AAATATGTG	CGAAGCAAG	cagaagcag	0	7	3	10.791
chr2L	TGGGCGGGC	4163042	4163050	0.828	Or24a	NM_078746	-	3'	-3092	4162831	4163050	219	0.762	0.828	0.7953	Sr-CI, CG2955, Sr-CIII, Or24a	GGGCG-GG-------------C	GGGCG-GG-------------C	GGGCG-GG-------------C	GGGAG-TGGGCTGGGGGGGGGC	GGGGG-AGGGGTGGGGGCTTTC	TGGGG-GT-------------T	GGGGG-GG-------------C	TGGGG-GG-------------C	GGAGG-AG-------------A	GCAAG-AA-------------C	GAAAA-AT-------------C	gaactcaa-------------c	2	7	3	10.791
chr2L	TGGGTGGTG	4271949	4271957	0.881	Art2	NM_134977	-	3'	-7341	4271949	4272525	576	0.781	0.881	0.811	CG3702, tutl, RpL40, CG15425, Art2	TGGGTGGTG	TGGGTGGTG	TGGGTGGTG	TGGGTGGTG	TGGGTGGTG								4	8	3	5
chr2L	GTCCCCCCA	4299398	4299406	0.829	tutl	NM_164578	+	Intron	4	4299398	4300399	1001	0.777	0.882	0.8272	CG3702, tutl, RpL40, CG15425, Art2	GTCCCC-CC--------------A	GTCCCCACC--------------A	GTCCCCACC--------------A	GTTTCCCCCCAC-CCCCAAAAAAA	GCCCCCCCCT-------------A	GTTTTAACG--------------A	gtacccgtacacgtactcgtaTGA	gtacccgtacacgtactcgtaTGA	ATACTTAATTAT-----------A				0	21	7	4.127
chr2L	CGCCACCCA	4300653	4300661	0.796	tutl	NM_164578	+	Intron	4	4300353	4300661	308	0.777	0.882	0.8217	CG3702, tutl, RpL40, CG15425, Art2	CGC-----------CACCCA	CGC-----------CACCCA	CGC-----------CACCCA	CGC-----------CACCCA	CGT-----------CACCCA	CTT-----------CACACT	CACCCACAGCAATACACTTT	CACCCACAGCAATACACTTT		--------------CAGTAA	--------------CACTAA	--------------CACACG	3	21	7	7.538
chr2L	GATCACGCA	4621866	4621874	0.777	BG642163	NM_001042866	+	5'	-19421	4621866	4622276	410	0.775	0.817	0.7906	dp, CG15635, snoRNA:Me18S-C1831, CG15436, ine, CG15440, Gs1l, CG3355, CG15434, HP6, BG642163, CG17840, CG15443, mRpL27, CG15435, RpL27A	GATCACGCA	GATCACGCA	GATCACGCA	GATCACGCA	GATCACGCA	GATCACGCA	GATCACGCA	GATCACGCA	GAGCCCCCA	AACTCTACA	GATTCCA--	AAAGCAG--	7	19	5	5.869
chr2L	GATCGCCCA	4621916	4621924	0.792	BG642163	NM_001042866	+	5'	-19371	4621916	4622276	360	0.775	0.817	0.794	dp, CG15635, snoRNA:Me18S-C1831, CG15436, ine, CG15440, Gs1l, CG3355, CG15434, HP6, BG642163, CG17840, CG15443, mRpL27, CG15435, RpL27A	GATCGCCCA	GATCGCCCA	GATCGCCCA	GATCGCCCA	GATCGCCCA	CAGCGCCCA	GATCGCCCA	GATCGCCCA	CAGCGCCCA	GCTCGCCCA	GCTCGCCCA	GC-AGCCCA	6	19	5	5.997
chr2L	TGTGTGGAC	4622001	4622009	0.817	BG642163	NM_001042866	+	5'	-19286	4621916	4622276	360	0.775	0.817	0.794	dp, CG15635, snoRNA:Me18S-C1831, CG15436, ine, CG15440, Gs1l, CG3355, CG15434, HP6, BG642163, CG17840, CG15443, mRpL27, CG15435, RpL27A	TGTGTGGAC	TGTGTGGAC	TGTGTGGAC	TGTGTGGAC	TGTGTGGAC	TGTGTGGAC	TGTGTGGAC	TGTGTGGAC	TGTGTGGAC	TGTGTGGAC	TGTGTGGAC	TGCGTGGAC	10	19	5	5.997
chr2L	GAGCACCAA	4622166	4622174	0.775	BG642163	NM_001042866	+	5'	-19121	4621916	4622276	360	0.775	0.817	0.794	dp, CG15635, snoRNA:Me18S-C1831, CG15436, ine, CG15440, Gs1l, CG3355, CG15434, HP6, BG642163, CG17840, CG15443, mRpL27, CG15435, RpL27A	GAGCACCAA	GAGCA-CAA	GAGCA-CAA	GAGCA-CAA	GAGCA-CAA	-AGAT-TAA							0	19	5	5.997
chr2L	TGGGCGATC	4622268	4622276	0.792	BG642163	NM_001042866	+	5'	-19019	4621916	4622276	360	0.775	0.817	0.794	dp, CG15635, snoRNA:Me18S-C1831, CG15436, ine, CG15440, Gs1l, CG3355, CG15434, HP6, BG642163, CG17840, CG15443, mRpL27, CG15435, RpL27A	GGCGATC	GGCGATC	GGCGATC	GGCGATC	GGCGATC	GGCGATC	GGCGATC	GGCGATC					7	19	5	5.997
chr2L	GACCACCAG	4706417	4706425	0.784	CG34351	NM_001103615	+	Intron	2	4705805	4706494	689	0.775	0.881	0.8088	CG15634, CG11929, CG3251, CG34351, Bsg25A, Taf12L	GAC-CACCAG	GACCGACCAG	----GACCAG	----GACCGC	----GACCAC	----GACCGC	----GATGGG	----GATGGG			----TTCCAT		0	12	7	7.859
chr2L	TGGGCGGTG	4706479	4706487	0.795	CG34351	NM_001103615	+	Intron	2	4705805	4706494	689	0.775	0.881	0.8088	CG15634, CG11929, CG3251, CG34351, Bsg25A, Taf12L	TGGGCGG-------TG	TGGGCGG-------TG	TGGGCGG-------TG	TGGGCGGGTT----TG	TGGGCGG-------TG	CGGGCAA-------CA	--------------TG	--------------TG	TAAGCAG-------CT		CACACGAAATGAAATG		3	12	7	7.859
chr2L	TGGGTGGTG	4706486	4706494	0.881	CG34351	NM_001103615	+	Intron	2	4705805	4706494	689	0.775	0.881	0.8088	CG15634, CG11929, CG3251, CG34351, Bsg25A, Taf12L	TGGGT--------GGTG	TGGGT--------GGTG	TGGGA--------GGTG	TGGTG-GGCGCGGGGTG	TGGGT-GGTGTTAGGTG	CAAAG-GCCGT--GGCG	TGAAA--------AGCA	TGAAA--------AGCA	CTTTT--------GGTG		TGAAAGGGTATTTCGTG		1	12	7	7.859
chr2L	GCCCACCCA	4706719	4706727	0.915	CG34351	NM_001103615	+	Intron	2	4706417	4706727	310	0.784	0.915	0.8438	CG15634, CG11929, CG3251, CG34351, Bsg25A, Taf12L	GCC--CACCCA	GCC--CACCCA	GCC--CACCCA	GCC--CACCCA	GCC--CACCCA	GCC--CACT--	A-C--CACTCA	A-C--CACTCA		GCCAACGCGCA	GCC--CGTACG	GCC--CGACC-	4	12	7	6.969
chr2L	GCTCACCCA	5095582	5095590	0.793	CG5828	NM_135063	+	3'	143	5094889	5095720	831	0.777	0.823	0.7964	CG4230, pgant5, Msp-300, CG5828, CG8680, RpL37A	GCTCACCCA	GCTCAGCCA	GC-------	GCTCACCTA	GCTCGCTCA	CTTCAACTC	GCCCATCCA	GCCCATCCA					0	7	1	4.021
chr2L	TGCGTGCTC	5095668	5095676	0.777	CG5828	NM_135063	+	3'	229	5094889	5095720	831	0.777	0.823	0.7964	CG4230, pgant5, Msp-300, CG5828, CG8680, RpL37A	TGCGTGCTC	TGC------	TGC------	TGCGTGCTC	TGCGTGCTC	TGT--GCCG	TGTGTGCCA	TGTGTGCCA					2	7	1	4.021
chr2L	TTCGTGGTC	5095712	5095720	0.795	CG5828	NM_135063	+	3'	273	5094889	5095720	831	0.777	0.823	0.7964	CG4230, pgant5, Msp-300, CG5828, CG8680, RpL37A	TTCGTGGT----C	TTCGTGGT----C	TTCGTGGT----C	TTCGTGGT----C	T--GTGGT----C	TTTGTGGCCACAC	TTCGTAGT----C	TTCGTAGT----C					3	7	1	4.021
chr2L	CACCACCCG	5098678	5098686	0.769	CG4230	NM_135064	+	3'	65	5098159	5098686	527	0.769	0.897	0.8108	CG4230, pgant5, Msp-300, CG5828, CG8680, RpL37A	ACCACCCG	ACCACCCG	ACCACCCG	ACCACCCG	ACCACCCG	ACCGCCTG	ACCCCCAA	ACCCCCAA	AC------	---ACCAG	---TTCTG		4	4	1	4.077
chr2L	GAGCACCCG	5120002	5120010	0.766	Msp-300	NM_001032051	+	Intron	2	5120002	5120997	995	0.766	0.81	0.791	CG4230, pgant5, Msp-300, CG5828, CG8680, RpL37A	G----------AGCACCCG	G----------AGCACCCG	G----------AGCACCCG	G----------AGCACCCG	G----------AGCACCCG	G-----GCGAAGTCTCCCG	C----------CCCATTTC	C----------CCCATTTC	GCACGAATGACTGCATCAA				4	9	2	4.454
chr2L	TGCGTGGAC	5120157	5120165	0.809	Msp-300	NM_001032051	+	Intron	2	5120002	5120997	995	0.766	0.81	0.791	CG4230, pgant5, Msp-300, CG5828, CG8680, RpL37A	C	C	C	C	C	C	C	C		TAAACTTGGCA---TTGA			7	9	2	4.454
chr2L	TTGGCGGTC	5120516	5120524	0.81	Msp-300	NM_001032051	+	Intron	2	5120002	5120997	995	0.766	0.81	0.791	CG4230, pgant5, Msp-300, CG5828, CG8680, RpL37A	T-TGGCGG-TC	T-TGGCGG-TT	T-TGGCGG-CT	T-TGGCGG-TC	C-TGGCGG-TC	T-CAGCGGCTC	TATGGAGT-TC						1	9	2	4.454
chr2L	TTGGTGGTT	5120989	5120997	0.779	Msp-300	NM_001032051	+	Intron	2	5120002	5120997	995	0.766	0.81	0.791	CG4230, pgant5, Msp-300, CG5828, CG8680, RpL37A	TTGG-------------TGGTT	TTGG-------------TGGTT	TTGG-------------TGGTT	tcggttggttgtttgtttagtt	ttggttgtttgtttgtttgcat	-----------------TGTTT	TT---------------TTGTT	TT---------------TTGTT	TC---------------TAGT-	TT---------------TTGTT	TT---------------TAGTT	CT---------------TGGTT	2	9	2	4.454
chr2L	CACCACCGA	5301031	5301039	0.776	vri	NM_164639	+	Intron	1	5301031	5301420	389	0.771	0.817	0.7945	CG14024, CG14023, vri	CACCACCGA		CACCCCCGA	-ACCCCACA	-TCCCC-CA	-ACAGCCTC	CACTGCTCC	CACTGCTCC					0	5	2	4.802
chr2L	GTCCACACA	5301124	5301132	0.817	vri	NM_164639	+	Intron	1	5301031	5301420	389	0.771	0.817	0.7945	CG14024, CG14023, vri	GTCCA---------CACA		GTCCA---------CACA	GTCCA---------AACA	GTCCA---------AACA	GTCCA---------AACA	GCCCAG--------CAAA	GCCCAG--------CAAA	GTCGAAGCAACAACAACA	ATAAC---------AACA			1	5	2	4.802
chr2L	GCCCACTCA	5301394	5301402	0.814	vri	NM_164639	+	Intron	1	5301031	5301420	389	0.771	0.817	0.7945	CG14024, CG14023, vri	GCCCACTCA	GCCCACTCA	GCCCACTCA	GCCCACTCA	ACCCACTCA	ACCCGCCCA			--------G	GCCGCCT--			3	5	2	4.802
chr2L	TACCACCCC	5301412	5301420	0.771	vri	NM_164639	+	Intron	1	5301031	5301420	389	0.771	0.817	0.7945	CG14024, CG14023, vri	TACCACCCC	--CCCTGCC	GACCCTGCC	AAACCCGAC	GACACCACC	-----CGCT	-acATCGCA	-acATCGCA	--CCTCGCC				0	5	2	4.802
chr2L	TGGGTGGGT	5301588	5301596	0.797	vri	NM_164639	+	Intron	1	5301124	5301596	472	0.771	0.817	0.7998	CG14024, CG14023, vri	TGG-----GTGGGT	TGG-----GTGGGT	TGG-----GTGGGT	TGG-----GTGGGT	TGG-----GTGGGT		TGGACAATGGGGTG	TGGACAATGGGGTG			TGA-----CAGATG	TGC-----CCGAGA	4	5	2	4.036
chr2L	CACCACCAA	5361619	5361627	0.778	nompC	NM_205912	+	Intron	13	5361619	5362064	445	0.778	0.889	0.8112	nompC, CG12512	CA-----CCACCAA	CA-----CCACC-A	CA-----CCACCAA	CA-----CCACCAA	CA-----CCACCAA	CA-----CCACCAA	CA-----CCACCAA	CA-----CCACCAA	TAACAATCCACCGA	AA-----ACACaaa	AA-----ACACGAA	AA-----CCACTAA	6	9	3	5.764
chr2L	AACCACTCA	5361777	5361785	0.781	nompC	NM_205912	+	Intron	13	5361619	5362064	445	0.778	0.889	0.8112	nompC, CG12512	A----ACCACTCA	A----ACCACTCA	A----ACCACTCA	A----ACCACTCA	A----ACCACTCA	T----ATCACTCA	--------ACCCA	--------ACCCA	AGAGCACCATTCA	A----GCCACCAA	A----GCCACAAA	A----AACAAAAT	4	9	3	5.764
chr2L	ACCCACCCA	5361811	5361819	0.797	nompC	NM_205912	+	Intron	13	5361619	5362064	445	0.778	0.889	0.8112	nompC, CG12512	A---------------CCCACCCA	A---------------CCCA-CCA	A---------------CCCA-CCA	A--------------CCCCA-CCA	A---------------CCCA-CCA	AAATTATTAACAAAAAACCA-CCA	A---------------TCCA-CCC	A---------------TCCA-CCC	A---------------TCAA-CTT	A--------------TTCTT-GCA	A--------------TTCTT-GCA	A--------------TGCCT-G--	0	9	3	5.764
chr2L	TTGGCGGTC	5411889	5411897	0.81	H15	NM_135082	+	Intron	3	5411889	5412644	755	0.769	0.882	0.8148	snoRNA:Me28S-A2486, CG31647, CG42850, H15	TTGGC--------------GGTC	TTGGC--------------GGTC	TTGGC--------------GGTC	TTGGC--------------GGTC	TTGGC--------------GGTC	TTGGC--------------GGTC			TCCGC----ACCGGAGACAAGTC	GTGGCCAGAGTTGCCAGCACGTC			5	19	9	6.615
chr2L	GCCCGCCCA	5412135	5412143	0.828	H15	NM_135082	+	Intron	3	5412135	5412644	509	0.769	0.882	0.8158	snoRNA:Me28S-A2486, CG31647, CG42850, H15	GCC----------------CG-CCC------A	GCC----------------CG-CCC------A	GCC----------------CG-CCC------A	ACC----------------CG-CCC------A	ACC----------------CG-CCC------A	ACA----------------CGCCCC------C	CCC---ACACAATTGGCCACG-CCCAGACTCC	CCC---ACACAATTGGCCACG-CCCAGACT-C	ACA--------------CACG-CCC------A	acacgcccacacgcccacacg-ccc------a			2	19	9	10.593
chr2L	AACCTCCCA	5437299	5437307	0.798	CG31647	NM_164642	-	Intron	4	5437299	5438000	701	0.789	0.822	0.8015	snoRNA:Me28S-A2486, CG31647, CG42850, H15	AACCTCCCA	----TTCCA	----TCCCA	----TTCC-	----GCCC-	----TCCT-			----CCAGG	----TTAAA			0	16	6	4.41
chr2L	TGCCACCCA	5437442	5437450	0.797	CG31647	NM_164642	-	Intron	4	5437299	5438000	701	0.789	0.822	0.8015	snoRNA:Me28S-A2486, CG31647, CG42850, H15	T----------------------GCCACCCA	T----------------------GCCACCCA	T----------------------GCCACCCA	T----------------------GCCACCCA	T----------------------GCCACCCA	C----------------------GCCACCCA	CAGACACAAGCAACAAACAACAAGCAACAC-	CAGACACAAGCAACAAACAACAAGCAACAC-	A----ACATGAGACAAACTA---ACCACAAA	A----------------------CACGCAC-	a----------------------cgcacac-	A----------------------CACACAC-	4	16	6	4.41
chr2L	GCCCACACA	5437668	5437676	0.822	CG31647	NM_164642	-	Intron	4	5437299	5438000	701	0.789	0.822	0.8015	snoRNA:Me28S-A2486, CG31647, CG42850, H15	GC-------------------CCACACA	GC-------------------CCACACA	GC-------------------CCACACA	GC-------------------CCACACA	GC-------------------CCACACA	GC-------------------CCACACA	gc-------------------CCACACA	gc-------------------CCACACA	GCAGGGAAGTTGAATCTTAGGCCACACA	GC-------------------CCACACA	GC-------------------CCAC---	GC-------------------CCACACA	6	16	6	4.41
chr2L	TGTGTGGTA	5437992	5438000	0.789	CG31647	NM_164642	-	Intron	4	5437299	5438000	701	0.789	0.822	0.8015	snoRNA:Me28S-A2486, CG31647, CG42850, H15	TGTGTGGT-------------A	TGTGTGGT-------------A	TGTGTGGT-------------A	TGTGTGGT-------------A	TGTGTGGT-------------A	TGTGTGGT-------------A	TGTGTGGT-------------A	TGTGTGGT-------------A	TGTGTGGT-------------A	TGTGTGGCAGC--AACGAGTAA	TGTGTGGCTGCCGGGCGAGTAA	TGTGTGGCATGCAACAGAGTAA	8	16	6	4.41
chr2L	GTCCACACA	5445064	5445072	0.817	CG31647	NM_164642	-	Intron	3	5445064	5445591	527	0.77	0.881	0.8097	snoRNA:Me28S-A2486, CG31647, CG42850, H15	GTCCACACA		GTCCACACA	GTCCACACA	GTCCACACA	GTCCACACA	GTCCACACA	GTCCACACA	GTCCACACA	TTGTACACA		TTGTGCACA	7	16	6	9.592
chr2L	AGGGTGGTG	5445554	5445562	0.77	CG31647	NM_164642	-	Intron	2	5445064	5445591	527	0.77	0.881	0.8097	snoRNA:Me28S-A2486, CG31647, CG42850, H15	AGGG------------------------------------------------------------------------TGGTG		AGGG------------------------------------------------------------------------TGGTG	AGGG------------------------------------------------------------------------TGGTG	AGGG------------------------------------------------------------------------CGCTG	AGGGCTAA--------------------------------------------------------------------TGGTG	AGGG------------------------------------------------------------------------CGGAC	AGGG------------------------------------------------------------------------CGGAC		GAGAGAGGGTGGGGTAAGGGGCAGAGAGCGATATTGGGCTGGAGTGA-----------------------------CAAAA	AAGGGTGGTTGGGGATGCAACTagagagcgagagggaggcggaaagagatacaatgaggaagacagaaagagagagcgaTA	AAAGGGGGGTGGG----------TGGCTTGGGGTGGTGTTTTAGTGACA---------------------------CAAAA	2	16	6	9.592
chr2L	TACCACCCC	5445573	5445581	0.771	CG31647	NM_164642	-	Intron	2	5445064	5445591	527	0.77	0.881	0.8097	snoRNA:Me28S-A2486, CG31647, CG42850, H15	CCCC		CCCC	CCCC	CCCC	CCCC	CCCA	CCCA	-CCC	GTCC	GTCC	GGCT	4	16	6	9.592
chr2L	TGGGTGGTG	5445583	5445591	0.881	CG31647	NM_164642	-	Intron	2	5445064	5445591	527	0.77	0.881	0.8097	snoRNA:Me28S-A2486, CG31647, CG42850, H15	T------------------------GGGTGGTG		T------------------------GGGTGGT-	T------------------------GGGTGGT-	C------------------------GGGCGGT-	C------------------------GAGTAGCT	C------------------------CGCCGGGG	C------------------------CGCCGGGG	C------------------------TAGTGGCA	T------------------------GACAGGCA	T------------------------GACAGGCA	TGTGACAGTTGTATACAGTAAAGTAGACATACA	0	16	6	9.592
chr2L	CACCACCAA	5446243	5446251	0.778	CG31647	NM_164642	-	Intron	2	5445554	5446251	697	0.77	0.881	0.8156	snoRNA:Me28S-A2486, CG31647, CG42850, H15	CACCACCAA	CACCATCGA	TACCACCAG	CACCACCAA	CACCACCGA	C--------			--CCACCAA	TTCCTTCTG		CACAGCCAG	1	16	6	4.822
chr2L	TGGGAGGTA	5464393	5464401	0.798	mid	NM_135083	+	Intron	2	5464393	5464800	407	0.778	0.825	0.799	mid	TGGGAGGTA	TGGGAGGTA	TGGGAGGTA	TGGGTGGCC	TGGGAGG-C	TGAAAGTCA	TCAGTGGCT	TCAGTGGCT	GAGGAGGCA			ACAGATG--	2	9	3	7.707
chr2L	TGCGTGTTC	5464505	5464513	0.778	mid	NM_135083	+	Intron	2	5464393	5464800	407	0.778	0.825	0.799	mid	TGCGTG------TTC	TGCGTG------TTC	TGCGTG------TTC	TGCGTG------TTC	TGCGTG------CTC	TGTCTGATGTTTTTT	TGCTCC------TTC	TGCTCC------TTC	ATCTTC------ATC	TTCTGC------TCC		AGCTCG------TGC	3	9	3	7.707
chr2L	TGTGGGGTC	5464613	5464621	0.825	mid	NM_135083	+	Intron	2	5464393	5464800	407	0.778	0.825	0.799	mid	TGTG-----GGGTC	TGTG-----GGGTC	TGTG-----GGGTC	TGTG-----GGGTC	TGTG-----GGGTC	TGTG-----GGGTC	TGTG-----CGGTC	TGTG-----CGGTC	TGTG-----CGGT-	TGTG-----CGGTC	TGTGCGGTCCGGTC		5	9	3	7.707
chr2L	GACCACACG	5464792	5464800	0.795	mid	NM_135083	+	Intron	2	5464393	5464800	407	0.778	0.825	0.799	mid	GACCACAC------------------G	GACCACAC------------------G	GACCACAC------------------G	GACCACAC------------------G	GACCACAC------------------G	CACCACAC------------------G	GACCACAC------------------G	GACCACAC------------------G	GACCACAC------------------G	GACCACAC--AGACTGAGCTAGTTAAG	GACCACACAGAGAGTGAGCTAGTTAAG	GACCACAC--AGAGTGAACTAGTTAAA	7	9	3	7.707
chr2L	TGGGTGGAG	5509164	5509172	0.791	CG14020	NM_135084	+	5'	-8669	5509164	5509417	253	0.788	0.878	0.812	CG7382, cl, CG14020	TGGGTGGA-------------------G	tgggtggagtgggtgg----------at	TGGGTGGA--------------------	tgggtggt-------------------g	TGGGTGGT-------------------G	TGAGTGCCACAAGGGGCGACGCCACCGG	GAGA------------------------	GAGA------------------------					0	24	6	13.937
chr2L	TGGGTGGAG	5509173	5509181	0.791	CG14020	NM_135084	+	5'	-8660	5509164	5509417	253	0.788	0.878	0.812	CG7382, cl, CG14020	TGGGTGGAG	tgggtggag		cgggtggtg	TGGGTGGCG	CAGGAGGAG							0	24	6	13.937
chr2L	TGTGTGGTG	5509182	5509190	0.788	CG14020	NM_135084	+	5'	-8651	5509164	5509417	253	0.788	0.878	0.812	CG7382, cl, CG14020	TGTGTGGTG	tgggtggTG	------GTG	tgggtggtt		CAGGTGGTG							0	24	6	13.937
chr2L	GATCACCCA	5509409	5509417	0.878	CG14020	NM_135084	+	5'	-8424	5509164	5509417	253	0.788	0.878	0.812	CG7382, cl, CG14020	GATCACCC-A	GATTTTCC-A	GATTTCCC-A	GGTCTT----	GGTCTT----	GGCCAC----	GATTTTCCAA	GATTTTCCAA					0	24	6	13.937
chr2L	TCTGTGGTC	5509861	5509869	0.802	CG14020	NM_135084	+	5'	-7972	5509164	5509869	705	0.788	0.878	0.81	CG7382, cl, CG14020	TCT-GTGGTC	TCT-GTGGTC	TCT-GTGGTC	TCT-GTGGCC	TCT-GTGGCC	TCG-GGGGTC	TCT-GTGGTC	TCT-GTGGTC	TTGAAAAGCC	TTT-ATGATT	ttt-atagtt	TTC-CTCGTT	4	24	6	6.502
chr2L	TGGGTGATT	5510091	5510099	0.76	CG14020	NM_135084	+	5'	-7742	5509164	5510099	935	0.76	0.878	0.8017	CG7382, cl, CG14020	TGGGTGATT	TGTGATATT	TTTCAGATT	TGGGAGATT	GTAGAGATT	T----GGTT			T------TT				0	24	6	5.786
chr2L	GACCGCCGA	5617311	5617319	0.809	CG14010	NM_135102	-	5'	14490	5617311	5618117	806	0.797	0.881	0.8154	CG18269, CG7371, tomb, CG31648, Lam, CG7277, snRNA:U4:25F, Oscillin, Cap-D3, CG14014, CG14011, CG14013, Hel25E, GluRIIB, CG14015, CG6907, CG14017, CG18266, CG7251, CG31915, GluRIIA, CG14010	GA---CCG------CCGA	GA---CCG------CCGA	GA---CCG------CCGA	GA---CCG------CAGG	GA---CCG------CAGA	GA---CCG------CCGA	GC---CCGACCCCTCAGA	AC---CCGGCCCCTCAGA	GAGGCTTT------CCCA	GA---CTA------TTGA	GA---CTA------CTGA	ga---ccg------ttga	3	11	3	4.755
chr2L	AGGGTGGCC	5617319	5617327	0.804	CG14010	NM_135102	-	5'	14498	5617311	5618117	806	0.797	0.881	0.8154	CG18269, CG7371, tomb, CG31648, Lam, CG7277, snRNA:U4:25F, Oscillin, Cap-D3, CG14014, CG14011, CG14013, Hel25E, GluRIIB, CG14015, CG6907, CG14017, CG18266, CG7251, CG31915, GluRIIA, CG14010	AGG----------GTGGC----------------------------------------------------------C	AGG----------GTGGC----------------------------------------------------------C	AGG----------GTGGC----------------------------------------------------------C	GGG----------GTGGA----------------------------------------------------------C	AGG----------GTGGC----------------------------------------------------------A	AAAAATCGAGCTCATCGC----------------------------------------------------------T	AGG----------GTGGCTTTGGGACAGA---GGGTGGAGCATAGGGGAAGACGACCCCTGTCTGAGGAGGGGGCAT	AGG----------GTGGCTTTGGGACAGA---GGGTGCAGCAGAGGGGAAGACGACCCCTGTCTGAGGAGGGGGCAT	AGT----------GTGGC------ATAAATACGTATATGGCACGGGAGGGGCAACACTCTGGCGG-----------T	ACC----------GTCTC----------------------------------------------------------C	ACC----------GTCTC----------------------------------------------------------C	act----------gttgc----------------------------------------------------------c	2	11	3	4.755
chr2L	TGGGTGTGC	5656242	5656250	0.794	CG31646	NM_164653	-	Intron	1	5656242	5657211	969	0.76	0.822	0.7931	CG11149, CG34011, sip1, CG7236, CG12511, Hsp60C, CG14007, CG31646	TG--------------GGTGTGC	TG--------------GGTGTGC	TG--------------GGTGTGC	TG--------------GGTGTGC	TG--------------GGTGTGC	TG---------------------	CGGGGTATCCCG----GGTGTGC	CG---------G----GGTGTGC	CC--------------AGTTTGC	----------------TGTGTGT	tg--tgcgtgtgtctcggtgtgt	tg--tgtgtgtg----tgtttgc	4	7	2	4.528
chr2L	GAGCACACA	5656281	5656289	0.785	CG31646	NM_164653	-	Intron	1	5656242	5657211	969	0.76	0.822	0.7931	CG11149, CG34011, sip1, CG7236, CG12511, Hsp60C, CG14007, CG31646	GAGCACACA	GAGCACACA	GAGCACACA	GAGCACACA	GAGCACACA	GTGTCAACA	GTGTCAACA	GTGTCAACA	GTGTTTACA	GTGTTTACA	GTGTTTACA	GTGTTTGCA	4	7	2	4.528
chr2L	TGTGTGGTT	5677620	5677628	0.789	CG12511	NM_135105	+	5'	-1156	5677620	5678067	447	0.76	0.814	0.785	CG11149, CG34011, sip1, CG7236, CG12511, Hsp60C, CG14007, CG31646	TGTGTGGTT	TGTGTGGTT	TGTGTGGTT	TGTGTGGTT	TGTGTGGTT	TGTATGGCT	TGTGTGGTC	TGTGTGGTC	TGTGTGTTT	TGTGCGGCT	TGTGTGCTT	TGGGCGCTT	4	8	2	5.917
chr2L	AATCACCCA	5677724	5677732	0.76	CG12511	NM_135105	+	5'	-1052	5677620	5678067	447	0.76	0.814	0.785	CG11149, CG34011, sip1, CG7236, CG12511, Hsp60C, CG14007, CG31646	AATCACCCA	AATGACCCA	AATGACCCA	AATCACCCA	AATCACCCA	AATTGCCAA	AATCTCCAA	AATCTCCAA	-ATTGCCA-	AG-------		GA-------	2	8	2	5.917
chr2L	TGCGTGCTC	5677878	5677886	0.777	CG12511	NM_135105	+	5'	-898	5677620	5678067	447	0.76	0.814	0.785	CG11149, CG34011, sip1, CG7236, CG12511, Hsp60C, CG14007, CG31646	TGCGTGCTC	TGCGTGCTC	TGCGTGCTC	TGCGTGCTC	TGCGTGCTC	TGCGTGCTC	TGCGTGCTC	TGCGTGCTC	TGCGTGCCC	TGCGTGCTC	TGCGTGCTC	TGCGTGCTC	9	8	2	5.917
chr2L	TCGGGGGTC	5678059	5678067	0.814	CG12511	NM_135105	+	5'	-717	5677620	5678067	447	0.76	0.814	0.785	CG11149, CG34011, sip1, CG7236, CG12511, Hsp60C, CG14007, CG31646	TCGGGGGTC	TCGGGCTTC	TCGGGCTTC	TCGGAGGTC	TCGGGGGTC	------ATT	TGAACTGTT	TGAACTGTT	TAGTTTTTT	TCGA-TTTG	TCGA-TTTG	TCGA-TTTG	1	8	2	5.917
chr2L	TGAGTGCTC	5732767	5732775	0.777	CG11030	NM_135112	+	Intron	1	5732767	5733434	667	0.777	0.822	0.7958	obst-E, CG14006, CG11147, CG11029, CG11030	TGAGTGCTC	TGAATGCTC	TGAGTACTC	TGAGGACTT	TGAGGACAC		TGATTTAAT						0	36	10	4.499
chr2L	TGCCACCCA	5733148	5733156	0.797	CG11030	NM_135112	+	Intron	1	5732767	5733434	667	0.777	0.822	0.7958	obst-E, CG14006, CG11147, CG11029, CG11030	T---------------GCCACCC-----A	T---------------GCCACCC-----A	T---------------GCCACCC-----A	T---------------GCCACCC-----A	T---------------GCCGCCC-----A		GCACCCAGCCCACACAGCCACCCACCCAA	GCACCCAGCCCACACAGCCACCCACCCAA	GAAACCATGCCACA--ACCACTC-----A	----------------GCC----------	----------------GCCACCT------	----------------GCC----------	3	36	10	4.499
chr2L	GGCGTGGTC	5733300	5733308	0.787	CG11030	NM_135112	+	Intron	1	5732767	5733434	667	0.777	0.822	0.7958	obst-E, CG14006, CG11147, CG11029, CG11030	GGCGTGGT----C	AGGATGGTAAGGC	AGGATGGT----C	GGGGAGGT----C	CGGGAGGA----C	TGGCAGGT----G	GGCGGGAG----G	GGCGGGAG----C	TGTGGCAG----A	TGGCAGCC----G	AGCCAGCC----A	TGCCAGAC----A	0	36	10	4.499
chr2L	GCCCACACA	5733426	5733434	0.822	CG11030	NM_135112	+	Intron	1	5733426	5734412	986	0.759	0.822	0.7862	obst-E, CG14006, CG11147, CG11029, CG11030	GCC--CACA-CA	GCCCACACA-CA	GCACACACA-CA	GCC--CACA-CA	GCCCACACA-CA	GCC--CACA-CA	GCC--CACA-CA	GCC--CACA-CA	GCC--CACA-CA	GCC--CCCAGCT	GCC--CCCA-CT	G-C--CCCA-CT	5	36	10	5.472
chr2L	TAGGTGGAC	5853722	5853730	0.807	CG34381	NM_001103622	+	Intron	8	5853722	5854330	608	0.777	0.814	0.7983	Acp26Aa, CG8965, CG9021, CG31913, CG11034, Sfp26Ac, CG7239, bchs, CG31644, CG14005, Acp26Ab, CG9029, CG9171, CG34381	TAGGTGGAC	TGGGTGGAC	TGGGTGGAC	TGGGTGGA-	TGGGTGGGC		GGAGGGGGC	GGAGTGGGC	TG-------				0	25	8	5.202
chr2L	TGAGTGGGC	5853809	5853817	0.814	CG34381	NM_001103622	+	Intron	8	5853722	5854330	608	0.777	0.814	0.7983	Acp26Aa, CG8965, CG9021, CG31913, CG11034, Sfp26Ac, CG7239, bchs, CG31644, CG14005, Acp26Ab, CG9029, CG9171, CG34381	TGAGTGG---GC	TGAGTGG---GC	TGAGTGG---GC	TGAGTGG---GC	TGAGTGG---GC		TTTGCTG---AC	TTTGCTG---AC	TGAGTCGAAAAT				4	25	8	5.202
chr2L	TGGGCGGTG	5853813	5853821	0.795	CG34381	NM_001103622	+	Intron	8	5853722	5854330	608	0.777	0.814	0.7983	Acp26Aa, CG8965, CG9021, CG31913, CG11034, Sfp26Ac, CG7239, bchs, CG31644, CG14005, Acp26Ab, CG9029, CG9171, CG34381	TGG---GCGGTG	TGG---GCGGTG	TGG---GCGGTG	TGG---GCGGTG	TGG---GCGGTG		CTG---ACGGAC	CTG---ACGGAC	TCGAAAATGTTT				4	25	8	5.202
chr2L	GAGCACTCA	5854322	5854330	0.777	CG34381	NM_001103622	+	Intron	8	5853722	5854330	608	0.777	0.814	0.7983	Acp26Aa, CG8965, CG9021, CG31913, CG11034, Sfp26Ac, CG7239, bchs, CG31644, CG14005, Acp26Ab, CG9029, CG9171, CG34381	G-------------------------AGCACT---------------------CA	G-------------------------AGCACT---------------------CA	G-------------------------AGCACT---------------------CA	G-------------------------AGCACT---------------------CA	G-------------------------CGCACT---------------------CA	GTTGTCTGCAAGAAAAATAGCTGAAACGCATTTCTATTTCCGACTGCAAATTGCA						T-------------------------GGTTCT------TCCGACAGGAAAA--CG	3	25	8	5.202
chr2L	GAGCACTCA	5854597	5854605	0.777	CG34381	NM_001103622	+	Intron	8	5853809	5854605	796	0.777	0.814	0.7908	Acp26Aa, CG8965, CG9021, CG31913, CG11034, Sfp26Ac, CG7239, bchs, CG31644, CG14005, Acp26Ab, CG9029, CG9171, CG34381	GAGCACTCA	GACCAGTTA	GAGCAGTCA	-ACCAGTGA	TACCAGTCA								0	25	8	5.025
chr2L	TGGGTGAGC	5854800	5854808	0.793	CG34381	NM_001103622	+	Intron	8	5853809	5854808	999	0.777	0.814	0.7912	Acp26Aa, CG8965, CG9021, CG31913, CG11034, Sfp26Ac, CG7239, bchs, CG31644, CG14005, Acp26Ab, CG9029, CG9171, CG34381	TGGGTGAGC	TGGGTGAGT	TGGGTGAGT	TGGG-----	TGGG-----	CAGA-----		TCGGCGCTC	TGAGTAAGT			TAAATGATT	0	25	8	4.188
chr2L	TGTGTGGTT	5940796	5940804	0.789	Sfp26Ad	NM_001169422	-	3'	-2467	5940796	5941704	908	0.789	0.822	0.802	Sfp26Ad, Gpdh	TGTGTGG--TT	TGTGTGG--TT	TGTGTGG--TT	TGTGTGG--TT	TGTGTGG--TT	TGTGTGG--tt	TGTGTGG--TT	TGTGTGG--TT	TGTGTGGtttt	TGTGTGG--tt	TGTGTGG--tt	TGTGTGG--tt	6	3	1	4.208
chr2L	TGTGTGGGC	5941521	5941529	0.822	Sfp26Ad	NM_001169422	-	3'	-1742	5940796	5941704	908	0.789	0.822	0.802	Sfp26Ad, Gpdh	TGTGTGGGC	TGTGTGGGC	TGTGTGGGC	TGTGTGGGC	TGTGTGGGC	CGT---GAC	TGAGAGAGT	TGTGAGAGT	tgtGAGACA	CG-------	TA-------	tgtgtgtgt	4	3	1	4.208
chr2L	GACCACGTA	5941696	5941704	0.795	Sfp26Ad	NM_001169422	-	3'	-1567	5940796	5941704	908	0.789	0.822	0.802	Sfp26Ad, Gpdh	G--ACCACGTA	G--ACCACGTG	G--ACCACGTG	A--TCCGCGTA	C--TCCACGTA	G--ACAA----	A----CATTTA	A----CATTTA	G--GC----TA	AATAAAATTTC	A--AAAGTTTG		0	3	1	4.208
chr2L	GACCGCCAA	6090269	6090277	0.81	Kr-h1	NM_058119	+	Intron	1	6090269	6091255	986	0.773	0.81	0.7847	Kr-h1	GACCGCCA-----------A	GACCGCCA-----------A	GACCGCCA-----------A	GCCTGCCA-----------A	GCCTGCTAAGCAACTTAACA		TCCCGTCA-----------A	TCCCGTCA-----------A		CATCGGTT-----------A	TACCTATA-----------A	ctttcCCA-----------C	2	9	2	4.278
chr2L	TCGGTGATC	6090571	6090579	0.773	Kr-h1	NM_058119	+	Intron	1	6090571	6091556	985	0.773	0.907	0.8028	Kr-h1	TCGGTGATC	TCGGTGATC	TCGGTGATC	TCGGTGATC	TCGGTGATC	TCAGTGTTc	gagcggagc	gagcggagc					4	9	2	4.464
chr2L	TTGGTGCTC	6091207	6091215	0.775	Kr-h1	NM_058119	+	Intron	1	6091207	6091658	451	0.775	0.907	0.8035	Kr-h1	TTGGTGCTC	TTGGTGCAC	TTGGTGCAC	TTGGTG---	TTGATG---	TCAGACCTT	CTGGTG---		TTGGGA---	CTGGTAGCT	TTGCCCTTT		0	9	2	6.479
chr2L	AACCACTCA	6091247	6091255	0.781	Kr-h1	NM_058119	+	Intron	1	6091207	6091658	451	0.775	0.907	0.8035	Kr-h1	AACCACTCA	ATCCACTCA	ATCCACTCA	AAGCACTCA	AAATACTCA	AACCACTCA	ACTCACTCA	ACTCACTCA	ACTCACTCA			CATGGTTTA	1	9	2	6.479
chr2L	TTGGTGGTG	6091354	6091362	0.778	Kr-h1	NM_058119	+	Intron	1	6091207	6091658	451	0.775	0.907	0.8035	Kr-h1	TTGG-----TGGT--G	TTGG-----TGGT--G	TTGG-----TGGT--G	TTGT-----TGGT--G	TTGT-----TGGT--G	TT-------TGGT--G	TTGGTTTTTTGGT--G	TTGGTTTTTTGGT--G	---------TGGT--G	TTGG-----TGGTTGG	TTGC-----TGGT--G	GTGG-----TGGt--g	2	9	2	6.479
chr2L	tgtgtgGTC	6091548	6091556	0.907	Kr-h1	NM_058119	+	Intron	1	6091207	6091658	451	0.775	0.907	0.8035	Kr-h1	tgtgtgGTC	TGTGTGCGC	TGTGTGGTC	tgtgtgGTC	tgtgtgGTC	CTTG-----	T--------	T--------	tgcgtgtgt	tgtgcatgt	tgtgtACGA	tgtgCCCGA	2	9	2	6.479
chr2L	AGGGCGGTC	6091639	6091647	0.802	Kr-h1	NM_058119	+	Intron	1	6091207	6091658	451	0.775	0.907	0.8035	Kr-h1	AGGG---CGGTC	AGGG---CGGTC	AGGG---CGGTC	AAGG---CGGTC	AAGG---CGGTC	AAGG---CGGTT	AGGG---CGGAC	AGGG---CGGAC	AAGG---CGGtc	AAGG---CACTC	GTTG---CAGTC	AAGGCTCCAGTC	2	9	2	6.479
chr2L	CACCACCAA	6091650	6091658	0.778	Kr-h1	NM_058119	+	Intron	1	6091207	6091658	451	0.775	0.907	0.8035	Kr-h1	CA-------CCACCAA	CA-------CCACCAA	CA-------CCACCAA	CA-------CCACCAA	CA-------CCACCAA	CA-------CCATCAT	CA-------CCAGTAT	CA-------CCAGTAT	ca-------ttaccac	cagccatcatcatcat	TAGCAAT--GCACAAA	CACCA----CCAGCAA	4	9	2	6.479
chr2L	GGGCACCCA	6092131	6092139	0.793	Kr-h1	NM_058119	+	Intron	1	6091207	6092139	932	0.775	0.907	0.802	Kr-h1	GGGCACCCA	GGGCTCCCA	GGGCTCCCA	GGGCTCCCA	GGGCTCCCA	GGACGACTA	GGGCCACCA	GGGCCACCA	GGAGTACCA	GGGGTACCA	GGTCAGCCA	GGACAACCA	0	9	2	5.251
chr2L	GCCCACCGA	6150404	6150412	0.81	Muc26B	NM_144295	+	5'	-1558	6150404	6150603	199	0.797	0.881	0.822	CG31642, CG31639, CG9222, Arc-p20, tectonic, Muc26B, WDR79, CG13991	GCCCACCGA	GCCCACCGA	GCCCACCGA	GCCCACCAA	GCCCACCGA	-ACCGCCAC	ACATACATA	ACATACATA		TCCCTC-CA		CAACTC-CA	3	5	2	5.997
chr2L	TCCCACCCA	6150415	6150423	0.797	Muc26B	NM_144295	+	5'	-1547	6150404	6150603	199	0.797	0.881	0.822	CG31642, CG31639, CG9222, Arc-p20, tectonic, Muc26B, WDR79, CG13991	TCCC-ACCCA	TCCC-ACCCA	TCCC-ACCCA	TCCC-ACCCA	TCCC-ACCCA	CTCC-ACACC	TCGT-ATTTG	TCGT-ATTTG		CAAC-CTGTA		CCACTCTTTA	4	5	2	5.997
chr2L	TACCCCCCA	6150466	6150474	0.8	Muc26B	NM_144295	+	5'	-1496	6150404	6150603	199	0.797	0.881	0.822	CG31642, CG31639, CG9222, Arc-p20, tectonic, Muc26B, WDR79, CG13991	TACCC-----CCCA	TACCC-----CACA	TACCC-----CACA	TACCC-------CA	TACCC-------CA	TACCC-------TA	TACCCTACACCCTA	TACCCTACACCCTA	T---C-----TATC	GGCTC---------	TGCTC---------	GGTTC---------	0	5	2	5.997
chr2L	TGGGTGGTG	6150595	6150603	0.881	Muc26B	NM_144295	+	5'	-1367	6150404	6150603	199	0.797	0.881	0.822	CG31642, CG31639, CG9222, Arc-p20, tectonic, Muc26B, WDR79, CG13991	TG---------------GGT-GGTG	TGG------------GTGGT-GGTG	TGG------------GTGGT-GGTG	TG---------------GGT-GGAG	TG---------------GGTGGGGG	TGA--------------GAT-GGGG	AGAGAC-------CCGTACT-GGAG	AGAGAC-------CCGTACT-GGAG	tgaaat-gagagaatgagat-agag	acacagagagagagagagag-atag	aaagagagagagagagagag-agag	agagagagagagagagagag-agag	0	5	2	5.997
chr2L	CACCACTCA	6150663	6150671	0.78	Muc26B	NM_144295	+	5'	-1299	6150404	6150671	267	0.78	0.881	0.8136	CG31642, CG31639, CG9222, Arc-p20, tectonic, Muc26B, WDR79, CG13991	CAC-CACTCA	CAC-CACTCA	CAC-CACTCA	CAC-CACTCA	CAC-CACTCA	CCC-TAATTT	CAG-CAATTT	CAG-CAATTT	CTCTCTCTCG	gct-cgctcc	tct-ccctcc	ccc-ctttct	4	5	2	5.4
chr2L	GGCCACTCA	6248734	6248742	0.814	Ddr	NM_001169424	+	5'	-4380	6248734	6249726	992	0.759	0.814	0.7856	CG9486, Ddr	GGCCACTCA	GGCCACTCA	GGCCACTCA	GACCACTCA	GGCCACTCA	AGCGGCTCT	A--CACTCA	A--CACTCA				--CCACAAA	3	27	7	4.102
chr2L	TAGGTGGTA	6249084	6249092	0.779	Ddr	NM_001169424	+	5'	-4030	6248734	6249726	992	0.759	0.814	0.7856	CG9486, Ddr	TAGGTGGTA	TGGGTGGAA	TGGGTGGAA	TAGGTGGAA	TAGGTGGAA	TGAATAAAA							0	27	7	4.102
chr2L	CACCACACA	6249447	6249455	0.788	Ddr	NM_001169424	+	5'	-3667	6248734	6249726	992	0.759	0.814	0.7856	CG9486, Ddr	CACCACACA	CACCACACA	CACCACACA	CACCACACA	CACCGCACA	CACCACACA	CA-CGCACA	CA-CGCACA	CA-AACACA	CA-CACATA	AA-CACACA	ca-cacaca	4	27	7	4.102
chr2L	CACcacaca	6249490	6249498	0.788	Ddr	NM_001169424	+	5'	-3624	6248734	6249726	992	0.759	0.814	0.7856	CG9486, Ddr	CACcacaca	CAC--caca	CAC--caca	CAC--cata	CAC--CACA	CAG--C---	TGC--CACA		TAT--CCCT	-----CGCA	CACT-CGca	-----caca	0	27	7	4.102
chr2L	acccaccca	6249506	6249514	0.797	Ddr	NM_001169424	+	5'	-3608	6248734	6249726	992	0.759	0.814	0.7856	CG9486, Ddr	acccaccca	acccacc--	acccacc--	a--cacc--	A--------	---CACC--	TCCCATC--	tcccatc--	GTTCACC--	ACACAGA--	actcaca--	aAGCACA--	0	27	7	4.102
chr2L	taccacaca	6249537	6249545	0.789	Ddr	NM_001169424	+	5'	-3577	6248734	6249726	992	0.759	0.814	0.7856	CG9486, Ddr	tac--cacaca	tac--cacaca	tac--cacaca	taccacacaca	TAC--CACACA	-----TTCACA	--C--TTCACA	--c--ttcACA	--C--TTTACA	--G--GAGAGA	--a--cacaca	CAG--CACAGC	2	27	7	4.102
chr2L	CCCCACCCA	6249615	6249623	0.796	Ddr	NM_001169424	+	5'	-3499	6248734	6249726	992	0.759	0.814	0.7856	CG9486, Ddr	CCCCACCCA	CCCCACCCA	CCCCACCCA	CCCCACCCA	CCCCGCCCA	CTCCACGCC	CCCCCCCAA	CCCCCCCAA		--------G	--------G	CCCCCTTTT	3	27	7	4.102
chr2L	TGGGTGATG	6249711	6249719	0.759	Ddr	NM_001169424	+	5'	-3403	6248734	6249726	992	0.759	0.814	0.7856	CG9486, Ddr	TGGGTGATG	TGGGTGTTG	TGGGTGTTG	TAGGGGGTT	TGGGGGATT	GGGGAGTTT	TGGAGGTGG	CGGAGGTGG	TGGGGGGAA	CGGCGCTCC	cgtgggcgt	TGTGGCACA	0	27	7	4.102
chr2L	TGGGTGTTG	6249718	6249726	0.76	Ddr	NM_001169424	+	5'	-3396	6248734	6249726	992	0.759	0.814	0.7856	CG9486, Ddr	TGGG--------TGTT---G	TGGG--------TGTT---T	TGGG--------TGTT---G	TTGG--------GGGGATTG	TTGG--------TGGA---T	TTGG--------AATT---T	GGGA--------GGTG---C	GGGA--------Ggtg---c	AACA--------AAGT---G	CCGG--------TGTG---G	gtgggcAATGTATGTG---G	CAGGCAAGTGGGTGTG---G	1	27	7	4.102
chr2L	TGTGTGGGC	6252580	6252588	0.822	Ddr	NM_001169424	+	5'	-534	6252580	6253012	432	0.788	0.828	0.8083	CG9486, Ddr	TGTGTGGGC	TGTGTGGGC	TGTGTGGGC	TGTGTGGGC	TGTGTGGGC	TGTGGGGGC	TGTGTGGGC	TGTGTGGGC	TGTTGGGGG	TTTGTGTGG	TTACGGCTG	TTTCTACGT	6	27	7	8.639
chr2L	TGGGCGGGC	6252584	6252592	0.828	Ddr	NM_001169424	+	5'	-530	6252580	6253012	432	0.788	0.828	0.8083	CG9486, Ddr	TGGGCGGGC	TGGGCGGGC	TGGGCGGGC	TGGGCGGGC	TGGGCGGGC	GGGGCGG--	TGGGCGGGC	TGGGCGGGC	GGGGGCGTG	TGTGGGGGC	GGCTGAGGC	TACGTAGGC	6	27	7	8.639
chr2L	TGGGCGGTG	6252593	6252601	0.795	Ddr	NM_001169424	+	5'	-521	6252580	6253012	432	0.788	0.828	0.8083	CG9486, Ddr	TGGGCGGTG	TGGGCGGTG	TGGGCGGTG	TGGGCGGTG	TGGGCGGTG	TGGGAGGTG	CGGCA---G	CGGCA---G	TGGGAGTTG				4	27	7	8.639
chr2L	TGTGTGGTG	6253004	6253012	0.788	Ddr	NM_001169424	+	5'	-110	6252580	6253012	432	0.788	0.828	0.8083	CG9486, Ddr	TGTGTGGTG	TGTGTGGTG	TGTGTGGTG	TGTGTGGAG	TGTGTGGTG	CTCATAGCG	CGAGCAGCG	CGAGCAGCG	t--------	CGAGCAACT	CGAGCAACT	CGAGCAGCT	3	27	7	8.639
chr2L	TTCCACCCA	6253346	6253354	0.792	Ddr	NM_001169424	+	Intron	1	6252580	6253354	774	0.778	0.828	0.8005	CG9486, Ddr	TTCC---ACCCA	TTCC---ACCCA	TTCC---ACCCA	CCCC---ACCCA	TCCC---ACCCT	---------TCA				TATCTAAATTCA			2	27	7	4.438
chr2L	TCAGTGGTC	6539285	6539293	0.794	eya	NM_164693	-	5'	11845	6539285	6539784	499	0.786	0.915	0.8344	eya, osm-6	TCA---------G--TGGTC	TCA---------G--TGGTC	TCA---------G--TGGTC	TCAGTGGTCTATG--TGGTC	TCA---------G--TGGTC	ACT---------G--TGGTC	ACT---------G--TGGGC	ACT---------G--TGGGC	ACT---------GTTTTGCC	ACT---------A--TTTGT		ACT---------A--TTTAT	3	7	3	5.045
chr2L	TGGGTGGAT	6539916	6539924	0.792	eya	NM_164693	-	5'	12476	6539708	6539924	216	0.786	0.915	0.834	eya, osm-6	TGGGTGGAT	TGGGTGGAG	TGGGTGGAG	tagaggtgg	TGGGGGTGG	TAAAGGGGG	tggaggggt	tggaggggt	TAGATGTGA	AGAAAAGC-	CGTGTGGC-	CGTGTGGC-	0	7	3	7.205
chr2L	TCGGTGGGC	6540041	6540049	0.81	eya	NM_164693	-	5'	12601	6539708	6540049	341	0.786	0.915	0.83	eya, osm-6	TCGGTGG---GC	TCGGTGG---GC	TCGGTGG---GC	TCGGTGG---GC	TCGGTGG---GC	TCGGTGG---GT	TCGCTGG---GC	TCGCTGG---GC	CCAGTGA---GC	TGGGCGA---GC	TGGGCGAGCGGC	TGGGCGA---GC	4	7	3	6.818
chr2L	TGAGAGGTC	6827632	6827640	0.815	sens-2	NM_164716	+	Intron	1	6827632	6828030	398	0.792	0.815	0.8062	CG17375, CG17377, nrv2, sens-2, CG17376, CG11236	TGAGAGGTC	-------TC	-------TC	-------TC	-------TC	TAGGGATTT	-------TC	-------TC					0	28	11	5.839
chr2L	GGGGTGGGC	6827671	6827679	0.804	sens-2	NM_164716	+	Intron	1	6827632	6828030	398	0.792	0.815	0.8062	CG17375, CG17377, nrv2, sens-2, CG17376, CG11236	GGGGTGGGC	GGGGTGCGC	GGGGTGCGC	GGGGTGGGC	GGGGTGGGC	GG-------	GG-------	GG-------	gt-------				2	28	11	5.839
chr2L	TGGGCGatc	6827675	6827683	0.792	sens-2	NM_164716	+	Intron	1	6827632	6828030	398	0.792	0.815	0.8062	CG17375, CG17377, nrv2, sens-2, CG17376, CG11236	TGGGCGatc	TGCGCaatc	TGCGCaatc	TGGGCaatt	TGGGCaatc		-----CATC	-----CATC	------ata				0	28	11	5.839
chr2L	GACCCCCGA	6828022	6828030	0.814	sens-2	NM_164716	+	Intron	1	6827632	6828030	398	0.792	0.815	0.8062	CG17375, CG17377, nrv2, sens-2, CG17376, CG11236	GACCCCCGA	GACCCCCGA	GACCCCCGA	GACCCCCGA	GATCCCCGA	GTGCCCCGA	GGTCGCCGA	GGTCGCCGA	GCCCCCTAA	GGCCCCCAA	GGCCCCTAA	--CTTGCTA	3	28	11	5.839
chr2L	CGAGTGGTC	6832808	6832816	0.786	sens-2	NM_164716	+	Intron	3	6832808	6833642	834	0.771	0.91	0.8118	CG17375, CG17377, nrv2, sens-2, CG17376, CG11236	CGAGTGGT----------C	CGAGTGGT----------C	CGAGTGGT----------C	TGAGTGCT----------C	TGCGCGGT----------C	------------------C			-gactgga----------c	TGAGCGGCCG--------G	TGAGGGGCCG--------G	CATTCAGC----------A	2	28	11	4.062
chr2L	AACCACCCC	6833483	6833491	0.771	sens-2	NM_164716	+	Intron	4	6833078	6833642	564	0.771	0.91	0.8182	CG17375, CG17377, nrv2, sens-2, CG17376, CG11236	AACCACC-----C-C	AACCACC-----C-C	AACCACC-----C-C	AACCACC-----C-C	AGCCACC-----C-C	AACCACC-----CTC	AACCACCA----C-C	AACCACCA----C-C	TATCACCAGCACC-A	AACCGCCA----G-C	AACCACCA----C-C	AACCAACA----G-C	3	28	11	5.61
chr2L	TGGGGGGTT	6833555	6833563	0.801	sens-2	NM_164716	+	Intron	4	6833078	6833642	564	0.771	0.91	0.8182	CG17375, CG17377, nrv2, sens-2, CG17376, CG11236	TG----G-----------G-GGGTT	TG----G-----------G-GGGTT	TG----G-----------G-GGGTT	TG----G-----------G-GGG-T	T-----G-----------G-GGG-T	CGCCGAG-----------G-GGGTA	CG----G-----------TGGGGGG	CG----G-----------T-GGGGG	-G----G-----------G-GGCCT	TA----T-----------A-GGGTG	TT----T-----------G-GGGCA	CA----TATAGGAGAAAGG-GGGCG	2	28	11	5.61
chr2L	GAGCGCCCA	6833634	6833642	0.791	sens-2	NM_164716	+	Intron	4	6833078	6833642	564	0.771	0.91	0.8182	CG17375, CG17377, nrv2, sens-2, CG17376, CG11236	GAGCGCC--------------CA	GAGCGCC--------------CA	GAGCGCC--------------CA	GAGCGCC--------------CA	GAGCGCC--------------CA	----CCC--------------AA	GAGCCCCA-------------CG	GAGCCCCA-------------CG	GAGCACA--------------CA	GAGCGCCAACTATAAAA----GC	GAGCGCCAACTATAAAAGCACGC	GAGCGCCAACTACACAAGC--GT	4	28	11	5.61
chr2L	GACCTCCCA	7303281	7303289	0.916	wg	NM_078778	+	5'	-3871	7303281	7303496	215	0.785	0.916	0.847	wg, Wnt6	GACCTCCC----------A	GACCTCCC----------A	GACCTCCC----------A	GACCTCCC----------A	GACCTCCC----------A	GACCTCCC----------A	GACCTCCCCATGAGT--GA	GACCTCCCCATGAGT--GA	GACCTCCC----------C	GACCTCCCCATGAGTGCGA	GACCTCCCCATGAGTCCCA	GACCTCCCCATGAGTCGGA	5	24	8	5.997
chr2L	GGGGTGGAC	7303424	7303432	0.799	wg	NM_078778	+	5'	-3728	7303424	7303790	366	0.777	0.888	0.8056	wg, Wnt6	GGGGTGGAC	GGGGTGGAC	GGGGTGGAC	GGGGTGGAC	GGGGTGGAC	AAGGTGGCC	GAGGAGGAG	GAGGAGGAG	AAGGAAGGC	G--------	G--------	GAAGAGGAA	4	24	8	6.925
chr2L	GACCACCCG	7303480	7303488	0.888	wg	NM_078778	+	5'	-3672	7303480	7303790	310	0.777	0.888	0.8072	wg, Wnt6	CG	CG	CG	CG	CG	CG	CG	CG	CG	CG	CG		10	24	8	7.08
chr2L	GACCACCAT	7303488	7303496	0.785	wg	NM_078778	+	5'	-3664	7303480	7303790	310	0.777	0.888	0.8072	wg, Wnt6	GACCACCAT	GACCACCAT	GACCACCAT	GACCACCAT	GACCACCAT	GACCACCAT	GACCACCAT	GACCACCAT	GACCACCAT	GACCACCAT	GACCACCAT		10	24	8	7.08
chr2L	GAGCACGCA	7303729	7303737	0.777	wg	NM_078778	+	5'	-3423	7303480	7303790	310	0.777	0.888	0.8072	wg, Wnt6	GAGCACGCA	GAGCACGCA	GAACACGCA	GAGCACGCA	GAGCACGCA	AAGCACGCA	AAGCACGCA	AAGCACGCA	TGGCACGCA	G--------	GCGAACGAA	AAGACGGCA	3	24	8	7.08
chr2L	TTGGTGGTT	7303782	7303790	0.779	wg	NM_078778	+	5'	-3370	7303480	7303790	310	0.777	0.888	0.8072	wg, Wnt6	TTGGTGGTT	TTGGTGGTT	TTGGTGGTT	TTGGTGGTA	TTGGTGGTT	TTGGTGGCT	TTGGTAGTG	TTGGTAGTG					3	24	8	7.08
chr2L	AACCACCAA	7311767	7311775	0.779	wg	NM_078778	+	Intron	2	7311767	7312687	920	0.779	0.879	0.8155	wg, Wnt6	AAC-----------------------------CAC-CAA	AAC-----------------------------CAC-CAA	AAC-----------------------------CAC-CAA	AAC-----------------------------CAC-CAA	AAC-----------------------------CAC-CAA	AAC-----------------------------CAC-CAA	AAC-----------------------------CAC-CAA	AAC-----------------------------CAC-CAA	AAC-----------------------------CACAAAA	aaccaagcaacacacacacacaca----tttacac-aaa	aaCCATGCAACACAC----------------ACAC-AGG	AACCAAGCAacacaaacacacacacactcacacat-aca	7	24	8	4.036
chr2L	TTCGTGGTC	7311850	7311858	0.795	wg	NM_078778	+	Intron	2	7311767	7312687	920	0.779	0.879	0.8155	wg, Wnt6	TTCGTGGTC	TTCGTGGTC	TTCGTGGTC	TTCGTGGTC	TTCGTGATC	TTCGTGGTC	TTTTTGGTC	TTTTTGGTC	TGGGTGACC	TTTGTGCCA	GTTGTGGCA	TTTGTGCCA	4	24	8	4.036
chr2L	GTCCACTCA	7312394	7312402	0.809	wg	NM_078778	+	Intron	2	7311767	7312687	920	0.779	0.879	0.8155	wg, Wnt6	GTCCACTCA	GTCCACTCA	GTCCACTCA	GTCCACTCA	GTCCACTCA	GTCCACTC-	GTCCACTCG	GTCCACTCG	---CACTCG	GGCCACTCG	GGCCCTT--	GGCCACTCG	4	24	8	4.036
chr2L	GAACACCCA	7312679	7312687	0.879	wg	NM_078778	+	Intron	2	7311767	7312687	920	0.779	0.879	0.8155	wg, Wnt6	GAACACCCA	GAACACCCA	GAACACCCA	GAACACCCA	GAACACCCA	GAACACCCA	GAACACCCA	GAACACCCA	GAACACCCA	GAACACCCA	GAACACCCA	GAACACCCA	10	24	8	4.036
chr2L	GACCACCAG	7319199	7319207	0.784	wg	NM_164746	+	3'	2944	7319199	7319903	704	0.784	0.915	0.8216	wg, Wnt6	GACCACCAG	GACCACCAG	GACCACCAG	GACCACCAG	GACCACCAG	GACCACCAG	GACCACCAG	GACCACCAG	GACCACCAG	GACCACCAG	GACCACCAG	GACCACCAG	10	24	8	4.5
chr2L	TGGGTGTCC	7319348	7319356	0.794	wg	NM_164746	+	3'	3093	7319348	7319903	555	0.794	0.915	0.831	wg, Wnt6	TGG------GTGTCC	TGG------GTGTCC	TGG------GTGTCC	TGG------GTGTCC	TGG------GTGTCC	TGA------GTGTCC	TGG------GTGTCC	TGG------GTGTCC	TGA------G-----	GGGCAC---ATATCC	GGG------GGGCCC	GGGTGCATAGTATCC	6	24	8	5.333
chr2L	TGGGTGGCC	7319641	7319649	0.915	wg	NM_164746	+	3'	3386	7319348	7319903	555	0.794	0.915	0.831	wg, Wnt6	TGGGTGGCC	TGGGTGGCC	TGGGTGGCC	TGGGTGGCC	TGGGTGGCC	TGGGTGGCC	TGGGTGGCC	TGGGTGGCC	tgGGTGGTC	TGGGTGGCC		-GGGTGGCC	8	24	8	5.333
chr2L	GACCTCCCC	7319811	7319819	0.805	wg	NM_164746	+	3'	3556	7319348	7319903	555	0.794	0.915	0.831	wg, Wnt6	GACC-------------------------------TCCCC	GACC-------------------------------TCCCC	GACC-------------------------------TCCCC	CCCC-------------------------------TCCCC	------------------------------------CCCC	GATC-------------GTT---------------TCCTC	TCTC---CTTTCAGGTTGTT---------------GCCTC	TCTC---CTTTCAGGTTGTT---------------GCCTC	ACCTCACCTCTCACCTCTCTTCACTCACACAACACACCTC	-TAT---ATAAGGCACTTCT---------------TTTAT	CTCT---GTAAATAACTTTT--------------------		2	24	8	5.333
chr2L	GGCCACCGA	7319895	7319903	0.81	wg	NM_164746	+	3'	3640	7319348	7319903	555	0.794	0.915	0.831	wg, Wnt6	GGCCACCGA	GGCCACCGA	GGCCACCGA	GGCCACCGA	GGCCACCGA	GGCCACTGA	GGCCACCGA	GGCCACCGA	GGCCACCGA	GGCCACCGA	GGCCACCGA	GGCCACCGA	9	24	8	5.333
chr2L	TGGGTGCCC	7320035	7320043	0.793	wg	NM_164746	+	3'	3780	7319641	7320043	402	0.793	0.915	0.8308	wg, Wnt6	TGGGTGCCC	TGGGTGCCC	TGGGTGCCC	TGGGTGCCC	TGGGTGCCC	TGGGTGCCG	TGGGTGCCC	TGGGTGCCC	TGGGTGCCC	TGGGTGCCC	TGGGTGCCC	TGGGTGCCC	9	24	8	4.193
chr2L	TGGGTGTTA	7392657	7392665	0.761	CG5160	NM_135268	-	Intron	1	7392657	7393164	507	0.76	0.915	0.8378	CG5177, CG5171, CG5160	TGGGTGTTA	TGGGTGTTA	TGGGTGTTA	----TGTTA		TGGGTTTTA	TGGGTGGCG	TGGGTGGCG			-----ATTA		2	4	2	6.088
chr2L	GGCCACCCA	7393111	7393119	0.915	CG5160	NM_135268	-	Intron	1	7392657	7393164	507	0.76	0.915	0.8378	CG5177, CG5171, CG5160	GGCCA-----------CCCA	GGCCA-----------CCCA	GGCCA-----------CCCA	GGCCA-----------CCCA	GGCCA-----------CCCA	AGCCA-----------CCCA	GGCCA-----------CCCA	GTACA---------------	GGCCAAGCCGGCAACTTCCC	-ATCA-----------CCCT	-AGCT-----------CCCT	-GGCT-----------CCAT	5	4	2	6.088
chr2L	TGGGTGGGC	7393144	7393152	0.915	CG5160	NM_135268	-	Intron	1	7392657	7393164	507	0.76	0.915	0.8378	CG5177, CG5171, CG5160	TGGGTGG--------GC	TGGGTGG--------GC	TGGGTGG--------GC	TGGGTGT----------	TGGGTGGGCATGTGGGC	TAGGATG--------TG	AGGTCTG--------CC	AGGTCTG--------CC	cacacac--------ac	----TAT--------GG	tgtgtgt--------ga	----AAC--------GG	2	4	2	6.088
chr2L	TGGGTGTTG	7393156	7393164	0.76	CG5160	NM_135268	-	Intron	1	7392657	7393164	507	0.76	0.915	0.8378	CG5177, CG5171, CG5160	TGG------G--------TGTTG	TGG------G--------TGTTT	TGG------G--------TGTTT	TGG------GTGTTGCGGTGTTG	TGG------GTGTTGGGCTGTTG	TGG------C--------AGTAA	GGGTGGAAAG--------TGGAA	GAGTGGAAAG--------TGGAA	cac------a--------cacac	TAC------G--------TATGT	tgt------g--------tgtgt	CGT------G--------AGTGT	0	4	2	6.088
chr2L	GACCACCCC	7417064	7417072	0.889	chm	NM_135273	+	Intron	4	7417064	7417916	852	0.781	0.889	0.8136	CG15818, chm, CG5181	G---ACCACCCC	G-----------	G-----------	G---TCC-----	G-----------	G-ATACC-----	T-----------	T-----------	GTATTCC-----	A----CA-----	A---GCC-----	A----CA-----	0	6	1	7.825
chr2L	CACCCCCCA	7417067	7417075	0.799	chm	NM_135273	+	Intron	4	7417064	7417916	852	0.781	0.889	0.8136	CG15818, chm, CG5181	CACCCCCCA			C--------		C--------			C--------	A--------	C--------	A--------	0	6	1	7.825
chr2L	GATCCCCCA	7417116	7417124	0.797	chm	NM_135273	+	Intron	4	7417064	7417916	852	0.781	0.889	0.8136	CG15818, chm, CG5181	GATCCCCCA	GATCCCCCA	GATCCCCCA	GATCCCCCA	GATCCCCCA	GATCCCCCA	GATCCCCC-	GATCCCCC-	G--------	GAT------	GAT------	gtc------	5	6	1	7.825
chr2L	TCTGTGGTC	7417828	7417836	0.802	chm	NM_135273	+	Intron	5	7417064	7417916	852	0.781	0.889	0.8136	CG15818, chm, CG5181	--TCTGTGGTC	--TCTGTGGTC	--TCTGTGGTC	--TATGTAGTC	--TCTGTGGTC	--TCTCTGTTT			--TTTAATGCA	-AACTGCTTTC		GAGCTGCATAT	3	6	1	7.825
chr2L	TGAGTGGTT	7417908	7417916	0.781	chm	NM_135273	+	Intron	5	7417064	7417916	852	0.781	0.889	0.8136	CG15818, chm, CG5181	TGAGTGGTT	GGAGTGGTT	GGAGTGGTT	GGAGTGGTT	GGAGTGGTT	GAGGAGGCT	-CAGAAGCC	-CAGAAGCC	-AAGTAATC			----CATTT	0	6	1	7.825
chr2L	TGTGTGGTG	7418050	7418058	0.788	chm	NM_135273	+	Intron	5	7417064	7418058	994	0.781	0.889	0.8093	CG15818, chm, CG5181	TGTG------TGGTG	tatg------tggtg	tatg------tggtg	tgtg------tggtg	TGTG------CGGTG	tgtg-tttgttggtg				TGTGAGTCATTGGTT	TGTGACTCATTGGCT	TGTGACTCATTGGTT	0	6	1	7.538
chr2L	GAGCACTCA	7539157	7539165	0.777	Rapgap1	NM_001103644	-	5'	41361	7538294	7539165	871	0.762	0.882	0.8368	Cyp4d21, Spn7, CG6739, CG13791, Rapgap1	GAGC----AC-TCA	GAGC----AC-TCG	GAGC----AC-TCA	GAGC----AC-TCA	GAGC----AC-TCA	GAGC----AC-TCC	GAGCAGAAAA-TGC	GAGCAGAAAA-TGC	GAGC----AA-ACG	GAGC----ACAAAA		GAGC----GC-AAA	3	5	3	7.013
chr2L	TGTGTGATC	7625773	7625781	0.785	CG6739	NM_135286	+	3'	9245	7625773	7626160	387	0.785	0.822	0.7975	Cyp4d21, Spn7, CG6739, CG13791, Rapgap1	T---------GTGTGATC	T---------GTGTGATC	T---------GTGTGATC	T---------GTGTGATC	--------------GATC	T---------GAGACTTT	T---------GTGCAGC-	T---------GTGCAGC-	T---------AGGGGGTA	TAGCTGCAGGGGGTTGCA	C-----CCAGGGGTTGCA	T-----TCAGGGGTGACT	3	11	4	4.695
chr2L	TGTGTGGTG	7625818	7625826	0.788	CG6739	NM_135286	+	3'	9290	7625773	7626160	387	0.785	0.822	0.7975	Cyp4d21, Spn7, CG6739, CG13791, Rapgap1	T--------G-TGTGGTG	T--------G-TGTGGTG	T--------G-TGTGGTG	TT-------G-TGTGGTG	C----------TGTGGTG	T--------GTTGCGGTG	T--------A-TGCGGTG	T--------A-TGCGGTG	T----------TGCGGTG	T--------GTTGCGGCA	---------ACTCTAGCC	TTTGCGGCAACTCTGGCC	2	11	4	4.695
chr2L	TGTGTGGGC	7626088	7626096	0.822	CG6739	NM_135286	+	3'	9560	7625773	7626160	387	0.785	0.822	0.7975	Cyp4d21, Spn7, CG6739, CG13791, Rapgap1	T---------------------------GTG-----TGGG-C	T---------------------------GTG-----TGGG-C	T---------------------------GTG-----TGGG-C	T---------------------------GTG-----CGGA-C	T---------------------------GTG-----CGGG-C	T---------------------------GTG-----TGGG-C	T----------------GTGTGTGGTGTGTG-----TGGG-C	tgtgtgtgctgtgtgtggtgtgtgctgtgtg-----tgGG-C	T---------------------------GTG-----TGGG-T	T---------------------------GTG-----TGGGAT	T---------------------------GTGTGCGATGGGAT	T---------------------------GTA-----TGCAAT	3	11	4	4.695
chr2L	GACCACACT	7626152	7626160	0.795	CG6739	NM_135286	+	3'	9624	7625773	7626160	387	0.785	0.822	0.7975	Cyp4d21, Spn7, CG6739, CG13791, Rapgap1	GACCACACT	GACCACACT	GACCACACT	GACCACACT	GACCACACT	AACCGAAAT	GACCAGGCT	AGCCTGGCT		GTATTCATT	GTATGCATT	GTATGCATT	4	11	4	4.695
chr2L	AACCACACA	8089867	8089875	0.789	Bsg	NM_164782	+	Intron	2	8089867	8090201	334	0.761	0.91	0.8013	CG7466, Cka, CG8683, CG7429, baf, MED20, RpL36A, CG8673, Bsg, Mcr, Trf, snoRNA:Psi28S-2648, CG8668, CG7367, CG12375, poe	AACCACAC----A	AACCGCACACCGA	AACCGCACACCGA	ACCCACAC-----	ACCCACAC-----	TCTCTCTT-----	AGCGTTAG-----	AGCGTTAG-----	AGGCACAC-----		ATGTATAC----A	ATGTATA------	0	21	3	15.766
chr2L	ACCCACCCA	8089875	8089883	0.797	Bsg	NM_164782	+	Intron	2	8089867	8090201	334	0.761	0.91	0.8013	CG7466, Cka, CG8683, CG7429, baf, MED20, RpL36A, CG8673, Bsg, Mcr, Trf, snoRNA:Psi28S-2648, CG8668, CG7367, CG12375, poe	ACCCACCCA	ACCCACCCA	ACCCACCCA	----ACCCA	----ACCCA				----CCACA		AGTTACATA	--TTATGCA	2	21	3	15.766
chr2L	TGGGTGAGC	8103501	8103509	0.793	Bsg	NM_164782	+	Intron	2	8103360	8103509	149	0.759	0.915	0.8158	CG7466, Cka, CG8683, CG7429, baf, MED20, RpL36A, CG8673, Bsg, Mcr, Trf, snoRNA:Psi28S-2648, CG8668, CG7367, CG12375, poe	TGGGTGAGC		TGGGTGAGC	TGGGTGAGC	TGGGTGAGC	AGGGTGAGC	TGGGTGAGC	TGGGTGAGC	AGGGTGAGC	AGGGTGAGC	AGGGTGAGC	AGGGTGAG-	5	21	3	7.194
chr2L	CCCCACCCA	8104122	8104130	0.796	Bsg	NM_164782	+	Intron	2	8103420	8104130	710	0.759	0.915	0.8157	CG7466, Cka, CG8683, CG7429, baf, MED20, RpL36A, CG8673, Bsg, Mcr, Trf, snoRNA:Psi28S-2648, CG8668, CG7367, CG12375, poe	CCC-------------CACCCA		CCC-------------TACCCA	CCC-------------CACCCA	CCC-------------CACCCA	CCC-------------CCACCA			CCC-------------CCCCAA	TACAAACTCCAATAAACAGTCA	TCTTGCTCATCGTCAAAACTCA	tac----------aaacataca	2	21	3	4.745
chr2L	TGGGTGGTG	8497224	8497232	0.881	Dh31	NM_164825	-	Intron	2	8497224	8497950	726	0.785	0.881	0.8255	CG17834, Sema-1a, CG13090, CG13089, CG13097, mRpL51, CG13096, Bace, CG13091, CG13088, Dh31, CG34441, Acer	TGGGT---------GGTG		TGGGT---------GG-G	TGGGT------TTGGGTG	TGGGTGGGATCTCGGGTG	TGGGT---------GG--	TGGGT---------GG--	TGGGT---------GG--	gagga---------ggag		ACTGT---------GA-C		0	6	3	4.532
chr2L	TGTGTGGTG	8497237	8497245	0.788	Dh31	NM_164825	-	Intron	2	8497224	8497950	726	0.785	0.881	0.8255	CG17834, Sema-1a, CG13090, CG13089, CG13097, mRpL51, CG13096, Bace, CG13091, CG13088, Dh31, CG34441, Acer	TGTGTG-----------GTG		CGGGTGGTT----CTGTGTG	GGTGTG-----------GTG	TGTGCGGTT----CTGTGTG	--TGTG-------------G	TTTGCGGTTTGCGTTGGGTG	TTTGCGGCTTGCGTTGGGTG	agTGAA-----------GTG	--TGTGGCA--------ATG	ATTGTGACT--------GGG	--CGGGGCC--------GTC	0	6	3	4.532
chr2L	GTGGTGGTC	8497240	8497248	0.785	Dh31	NM_164825	-	Intron	2	8497224	8497950	726	0.785	0.881	0.8255	CG17834, Sema-1a, CG13090, CG13089, CG13097, mRpL51, CG13096, Bace, CG13091, CG13088, Dh31, CG34441, Acer	GTG-----------GTGGTC		GTGGTT----CTGTGTGGTC	GTG-----------GTGGTC	GCGGTT----CTGTGTGGTC	GTG-------------GGTC	GCGGTTTGCGTTGGGTGGTT	GCGGCTTGCGTTGGGTGGTT	GAA-----------GTGGTT	GTGGCA--------ATGCGA	GTGACT--------GGGGAA	GGGGCC--------GTCAGC	1	6	3	4.532
chr2L	TGCGTGGAC	8497734	8497742	0.809	Dh31	NM_164825	-	Intron	2	8497224	8497950	726	0.785	0.881	0.8255	CG17834, Sema-1a, CG13090, CG13089, CG13097, mRpL51, CG13096, Bace, CG13091, CG13088, Dh31, CG34441, Acer	TGC------------------------------------------------GTGGAC			TGCGTGGACGTG--------------------TGGACAT------------GTGGAC	TGC------------------------------------------------GTGGAC	AGT------------------------------------------------TTGGTC	TCTCTTTTT------------------------------------------GCTGTC	TCCCTTTTT------------------------------------------GCTGTC	TGTACGGCTGTT--------------------AGGCTCT---ATTCCGCA-ACCGAT	GTGGCGCTGATATTCAACCGTGAGCTGG-TCACAATCGTCCATTTGTGTTTGTGTAC	TTGGGTCTGATAGCCAACCGTGAGCCAGCTCACGAGCATTCGATTGTGTTTGTACAC	GATAGTCTGGTAACCCAACGTAAAC-------CGACCAT---ATTCGATATGTTGAT	1	6	3	4.532
chr2L	TAGGTGGGC	8497918	8497926	0.812	Dh31	NM_164825	-	Intron	2	8497224	8497950	726	0.785	0.881	0.8255	CG17834, Sema-1a, CG13090, CG13089, CG13097, mRpL51, CG13096, Bace, CG13091, CG13088, Dh31, CG34441, Acer	TAGGTGGGC			TGGGTGGGA	TGGGTGGCA	TTGGTTAGA	AAGCTTCAC	AAGCTTCAC	TTGGTTTAA	TTGGCTGCA	TTGCCTGC-	TTCCCC---	0	6	3	4.532
chr2L	GAGCACCCA	8497942	8497950	0.878	Dh31	NM_164825	-	Intron	2	8497224	8497950	726	0.785	0.881	0.8255	CG17834, Sema-1a, CG13090, CG13089, CG13097, mRpL51, CG13096, Bace, CG13091, CG13088, Dh31, CG34441, Acer	GAGCACCCA			GAGCACCCA	TAGCACCCA	--------A	AATTAGTTG	AATTAGTTG	ACACAGGCG				1	6	3	4.532
chr2L	GAGCACCAA	8511973	8511981	0.775	CG13097	NM_135393	-	3'	-2891	8511973	8512424	451	0.775	0.814	0.788	CG17834, Sema-1a, CG13090, CG13089, CG13097, mRpL51, CG13096, Bace, CG13091, CG13088, Dh31, CG34441, Acer	G-AG-------CACCAA			ATCG-------TGAAAA	G-CG-------TACCAA	AATG-------AGGCAA	AATT-------CTTCAA	AAATGACCACGCTTTAA	AAAT-------TGTAGC				0	1	0	10.05
chr2L	GGGGTGGTT	8557017	8557025	0.771	Sema-1a	NM_001042883	+	Intron	2	8557017	8557734	717	0.771	0.916	0.8178	CG17834, Sema-1a, CG13090, CG13089, CG13097, mRpL51, CG13096, Bace, CG13091, CG13088, Dh31, CG34441, Acer	TT	-T	-T	-T	-T	TT	GGGGCGG------	GGGGCGG------			TT		2	46	19	4.963
chr2L	TGTGTGGTT	8557115	8557123	0.789	Sema-1a	NM_001042883	+	Intron	2	8557017	8557734	717	0.771	0.916	0.8178	CG17834, Sema-1a, CG13090, CG13089, CG13097, mRpL51, CG13096, Bace, CG13091, CG13088, Dh31, CG34441, Acer	TG-----TG-------TGGTT	TG-----TG-------TGGTT	TG-----TG-------TGGTT	TG-----TGTGGTTTTTGG-T	TG-----TG-------CGG-T	TGAAGCAAG-------AGAGT	TG-----TT-----------T	TG-----TT-----------T		CG-----GG-------CG---	CG-----CG-------CG---		2	46	19	4.963
chr2L	TGGGCGGTG	8557289	8557297	0.795	Sema-1a	NM_001042883	+	Intron	2	8557017	8557734	717	0.771	0.916	0.8178	CG17834, Sema-1a, CG13090, CG13089, CG13097, mRpL51, CG13096, Bace, CG13091, CG13088, Dh31, CG34441, Acer	TGG---GCGGT--------------G	TGG---GCGGT--------------G	TGG---GCGGT--------------G	GGGGGTGTGGT--------------G	GGGG--GAGGT--------------G	CGG---GAGGTGGGTATTGGAGAGAG	------CGGAT--------------G	------CGGAT--------------G	CCG---GTGGT--------------G	--G---GCTGC--------------G	--G---GCTGT--------------G	TTG---GCTGC--------------G	2	46	19	4.963
chr2L	GACCTCCCA	8557726	8557734	0.916	Sema-1a	NM_001042883	+	Intron	2	8557017	8557734	717	0.771	0.916	0.8178	CG17834, Sema-1a, CG13090, CG13089, CG13097, mRpL51, CG13096, Bace, CG13091, CG13088, Dh31, CG34441, Acer	GA----CCTCCCA	GA----CCTCTCA	CA----CCTCCCA	GA----CCTCCCA	GA----CCGCCCA	GA---CCCCCCCA	GATGACCCACCCC	GATGACCCACCCC	TA--AGTCTTATA	GC----ATTATAC	GT----ATTATAG	GC----ACTATTG	1	46	19	4.963
chr2L	TGGGTGGTG	8639944	8639952	0.881	Sema-1a	NM_001042883	+	Intron	4	8639944	8640535	591	0.785	0.881	0.8142	CG17834, Sema-1a, CG13090, CG13089, CG13097, mRpL51, CG13096, Bace, CG13091, CG13088, Dh31, CG34441, Acer	TGGGTGGTG	TGGGTAG--	TGGGTG---	TGGGTG---	tgggtg---	GGGGTG---	TGGGTG---	TGGGTG---			----tA---	TGGTTG---	0	46	19	5.141
chr2L	GTGCACCCA	8640005	8640013	0.788	Sema-1a	NM_001042883	+	Intron	4	8639944	8640535	591	0.785	0.881	0.8142	CG17834, Sema-1a, CG13090, CG13089, CG13097, mRpL51, CG13096, Bace, CG13091, CG13088, Dh31, CG34441, Acer	GTGCACCCA	GTGCACCCA	GTGCACCCA	GTGCACCCA	GTGCACCCA	TTGCAGC--	GTGCACCCC	GTGCACCCC	GTGcataca	GTGcactca	GTGCACTCA	GTGCACTCG	4	46	19	5.141
chr2L	TTTGTGGTC	8640342	8640350	0.803	Sema-1a	NM_001042883	+	Intron	4	8639944	8640535	591	0.785	0.881	0.8142	CG17834, Sema-1a, CG13090, CG13089, CG13097, mRpL51, CG13096, Bace, CG13091, CG13088, Dh31, CG34441, Acer	TTTGTGGTC	TTTGTGGTC	TTTGTGGTC	TTTGTGGTC	TTTGTGGTC	TTTGTGGTC	GCTCTG--C	GCTCTG--C	--------C	--------C	--------C	--------A	5	46	19	5.141
chr2L	GACCACCAC	8640527	8640535	0.785	Sema-1a	NM_001042883	+	Intron	4	8639944	8640535	591	0.785	0.881	0.8142	CG17834, Sema-1a, CG13090, CG13089, CG13097, mRpL51, CG13096, Bace, CG13091, CG13088, Dh31, CG34441, Acer	GACCACCAC	G---ACCAC	G---ACCAC	G---ACCAC	G---ACCAC	A---CTCAC	A---GGGAC	A---GGGAC	T---TAAAC	A---GACTT	T---AACTC		0	46	19	5.141
chr2L	AACCACCTA	8795244	8795252	0.779	CG9468	NM_135409	-	5'	17593	8795244	8795688	444	0.76	0.881	0.792	CG9465, CG9463, CG32986, SoxN, CG9483, CG32987, CG42712, CG9466, CG12438, CG32988, CG9468, CG32983, CG42710	AACC---------------ACCTA	AACC---------------ACCTA	AAAC---------------ACCTA	AACC---------------AACTA	AACC----------------ACCA	AAATTA------------AGATGA	TATT----------------ATTA	tatt----------------tgta	AAGTGAATTGAGCTCTAGAAAAAA		aaat---------------aataa	AAAC---------------ATTTA	1	11	2	8
chr2L	GAACACCGA	8795275	8795283	0.775	CG9468	NM_135409	-	5'	17624	8795244	8795688	444	0.76	0.881	0.792	CG9465, CG9463, CG32986, SoxN, CG9483, CG32987, CG42712, CG9466, CG12438, CG32988, CG9468, CG32983, CG42710	GAACACCGA	GAACACCGA	GAACACCGA	CAATACTGA	CCACACTGA	GAAT----A	taaaattta	tcaaattta	TAAGATTGA		TAAAATTGT	TAATACAGC	2	11	2	8
chr2L	TAGCACCCA	8795290	8795298	0.76	CG9468	NM_135409	-	5'	17639	8795244	8795688	444	0.76	0.881	0.792	CG9465, CG9463, CG32986, SoxN, CG9483, CG32987, CG42712, CG9466, CG12438, CG32988, CG9468, CG32983, CG42710	TAGCACCCA	TAACACCCA	TAGCACCCA	TAGCACCCG	TAGCAACCA	TAGATGGCA	ttgtattta	AAGTAGATA	GAATAATAA		CAAATACTG	CAAATGATA	1	11	2	8
chr2L	AACCACCAA	8795447	8795455	0.779	CG9468	NM_135409	-	5'	17796	8795244	8795688	444	0.76	0.881	0.792	CG9465, CG9463, CG32986, SoxN, CG9483, CG32987, CG42712, CG9466, CG12438, CG32988, CG9468, CG32983, CG42710	AACCACCAA	AACCACCAA	AACCACCAA	AACCACCAA	AACCACCAA	AACCACCAA	AACCACCAA	AACCACCAA	AACCAGCAA	AACCACCAA	AACCACCGA	AACCACCAA	8	11	2	8
chr2L	TGGGTGGTG	8795659	8795667	0.881	CG9468	NM_135409	-	5'	18008	8795244	8795688	444	0.76	0.881	0.792	CG9465, CG9463, CG32986, SoxN, CG9483, CG32987, CG42712, CG9466, CG12438, CG32988, CG9468, CG32983, CG42710	TGGGTGGTG	TGGGTGGTG	TGGGTGGTG	TGGGTGGTG	TGGGTGGTG	-GAATGgtg	--------G	--------G					4	11	2	8
chr2L	TTGGTGGTG	8795680	8795688	0.778	CG9468	NM_135409	-	5'	18029	8795244	8795688	444	0.76	0.881	0.792	CG9465, CG9463, CG32986, SoxN, CG9483, CG32987, CG42712, CG9466, CG12438, CG32988, CG9468, CG32983, CG42710	T---------TGGTGGT-G	T---------TGGTGGT-G	T---------TGGTGGT-G	Ttggtggtgctggtggt-g	TCAGTGGCTTTCGTGGT-G	g---------tggatgt-g	T---------TGTGGGG-G	T---------T--------		------CAAAGGGTTGC-G	------CAAAGGGTTGCAA	------CAAAGGGTTGC-A	2	11	2	8
chr2L	TGGGTGGAA	8973919	8973927	0.792	CG9541	NM_135419	-	5'	3127	8973919	8974766	847	0.792	0.895	0.8212	CG9541, CG9510, CG32985, CG34398, Tsp29Fb, alien, CG18088, C1GalTA, CG42713, CG9525, CG13102, CG18662, CG32984, CG18661, CG9568, rost, Tsp29Fa, CG17906, CG9573, CG13101, CG9555, CG31886, CG9582, Try29F	TG---GGT-GGAA	TGGGTGGTGGGAA	TG---GGTGGGAA	TG---GGT-GGAA	TG---GGC-GGCT	TA---GGTGGGGC	AG---GGC-GAAA	AG---GGC-GAAA	GG---CAC-----	AC---AAT-----	AC---TGT-----	AC---AAC-----	1	9	5	8.316
chr2L	GCCCACCCG	8974130	8974138	0.803	CG9541	NM_135419	-	5'	3338	8973919	8974766	847	0.792	0.895	0.8212	CG9541, CG9510, CG32985, CG34398, Tsp29Fb, alien, CG18088, C1GalTA, CG42713, CG9525, CG13102, CG18662, CG32984, CG18661, CG9568, rost, Tsp29Fa, CG17906, CG9573, CG13101, CG9555, CG31886, CG9582, Try29F	G----CC-------------CACCCG	T----CC-------------CACCCG	T----CC-------------CACCCG	T----CC-------------CACCCG	T----CC-------------CAACCG	T----TT-------------CCAGCG	T----TC-------------CAGTCG	T----TC-------------CAGTCG	T----TC-------------CAGTCG	T----AC-------------AGCTCG	CTGTGAC-------------ATTTGT	A----ACTCGCTCTCCTCTACTCTCC	0	9	5	8.316
chr2L	TCGGTGGTC	8974311	8974319	0.895	CG9541	NM_135419	-	5'	3519	8973919	8974766	847	0.792	0.895	0.8212	CG9541, CG9510, CG32985, CG34398, Tsp29Fb, alien, CG18088, C1GalTA, CG42713, CG9525, CG13102, CG18662, CG32984, CG18661, CG9568, rost, Tsp29Fa, CG17906, CG9573, CG13101, CG9555, CG31886, CG9582, Try29F	TCGG--TGGTC	TCGGACTGGTC	TCGGACTGGTC	TCGG--TGGTC	TCGG--TGGTC	TTGG--TGGTC	TTGG--TGGTC	TTGG--TGGTC	CTGG--TGGTC	TTGA--TGGTC	TTGA--TGGTC	TTGA--TGGTC	2	9	5	8.316
chr2L	TTCGTGGTC	8974758	8974766	0.795	CG9541	NM_135419	-	5'	3966	8974758	8975016	258	0.795	0.881	0.827	CG9541, CG9510, CG32985, CG34398, Tsp29Fb, alien, CG18088, C1GalTA, CG42713, CG9525, CG13102, CG18662, CG32984, CG18661, CG9568, rost, Tsp29Fa, CG17906, CG9573, CG13101, CG9555, CG31886, CG9582, Try29F	TTCGTGGTC	TTCGTGGTC		CTCGTGGTT	TTCGTGGTC	TTCTGTGCA	CTTTTAATG	CTCTTAATG	CTTCTTAT-		CGAAATATT		2	9	5	9.195
chr2L	TCGGTGGCC	8974939	8974947	0.81	CG9541	NM_135419	-	5'	4147	8974758	8975016	258	0.795	0.881	0.827	CG9541, CG9510, CG32985, CG34398, Tsp29Fb, alien, CG18088, C1GalTA, CG42713, CG9525, CG13102, CG18662, CG32984, CG18661, CG9568, rost, Tsp29Fa, CG17906, CG9573, CG13101, CG9555, CG31886, CG9582, Try29F	TCGGTGGCC	TCGGTGGCC	TCGGTGGCC	TCGGTGGCC	TCGGTGGCC	TCGGTGGCC	TCGGTGGCC	TCGGTGGCC	TCGGTGGCC	TCGGTGGCC	TCGGTGGCC	TCGGTGGCC	10	9	5	9.195
chr2L	CACCACCCA	8974988	8974996	0.881	CG9541	NM_135419	-	5'	4196	8974758	8975016	258	0.795	0.881	0.827	CG9541, CG9510, CG32985, CG34398, Tsp29Fb, alien, CG18088, C1GalTA, CG42713, CG9525, CG13102, CG18662, CG32984, CG18661, CG9568, rost, Tsp29Fa, CG17906, CG9573, CG13101, CG9555, CG31886, CG9582, Try29F	CA----C---------------------------CACCCA	CA----C---------------------------CA--CA	CA----C---------------------------CA--CA	CA--------------------------------CA--CC	CACACCC---------------------------CA--CC	CC----CACACAAGCGCACACACCGACACCTAAACA--CC	CA---TC---------------------------TA--CC	CA---TC---------------------------TA--CC	ca----a---------------------------ca--ca	------C---------------------------TG--GT	------C---------------------------CG--TT	------C---------------------------TG--CT	0	9	5	9.195
chr2L	GCCCACACA	8975008	8975016	0.822	CG9541	NM_135419	-	5'	4216	8974758	8975016	258	0.795	0.881	0.827	CG9541, CG9510, CG32985, CG34398, Tsp29Fb, alien, CG18088, C1GalTA, CG42713, CG9525, CG13102, CG18662, CG32984, CG18661, CG9568, rost, Tsp29Fa, CG17906, CG9573, CG13101, CG9555, CG31886, CG9582, Try29F	G-C-CCACACA	G-T-CCACTCA	G-T-CCACTCA	G-C-CCACTCA	G-C-CCACTCA	G-C-GCACACG	G-C-ACCCGCA	G-C-ACACGCA	a-caacaCACA	GCC-CCACTCA	G---CTACGTA	T-T-CCACACA	0	9	5	9.195
chr2L	TACCACCAA	8975546	8975554	0.779	CG9541	NM_135419	-	5'	4754	8974939	8975581	642	0.779	1	0.8584	CG9541, CG9510, CG32985, CG34398, Tsp29Fb, alien, CG18088, C1GalTA, CG42713, CG9525, CG13102, CG18662, CG32984, CG18661, CG9568, rost, Tsp29Fa, CG17906, CG9573, CG13101, CG9555, CG31886, CG9582, Try29F	T-ACCACCA-------------------------------A	T-ACCCCCA-------------------------------A	T-ACCCCCA-------------------------------A	T-ACCCCCA-------------------------------A	A-ACCCCCA-------------------------------G	TGGCCACCA------------------------------CA	T-TCCCCCACAAAGTACACGACTATCCATCGACTATCCACA	T-TCCCCCACAAAGTACACGACTATCCATCGACTATCCACA	C-ACC-----------------------------------G	A-TTCACAA------------------------TGTATTCG	A-TTCACAA--------------------------------	A-TTTACAA--------------------------------	0	9	5	5.624
chr2L	TGGGTGGTC	8975573	8975581	1	CG9541	NM_135419	-	5'	4781	8974939	8975581	642	0.779	1	0.8584	CG9541, CG9510, CG32985, CG34398, Tsp29Fb, alien, CG18088, C1GalTA, CG42713, CG9525, CG13102, CG18662, CG32984, CG18661, CG9568, rost, Tsp29Fa, CG17906, CG9573, CG13101, CG9555, CG31886, CG9582, Try29F	TGGGT-------------------GGTC	TGGGT-------------------GGTC	TGGGT-------------------GGTC	TGGGT-------------------GGTC	TGGGT-------------------GGTC	TGGGT-------------------GGCC	TGGGTGTGTGGGGTTATCTATCACGGTT	TGGGTGTGTGGGGTTATCTATCACGGTT	TAGCT--------------------ACT	TGAAC-------------------AGGC	TGTGT-------------------GGGC	CGTGT-------------------GGGT	4	9	5	5.624
chr2L	GAGCACCTA	9111745	9111753	0.775	Or30a	NM_078796	+	5'	-60	9111745	9112729	984	0.773	0.879	0.8028	Ggamma30A, tai, CG12439, aust, CG9586, Or30a, borr, CG13108, lectin-30A, Toll-4, CG31609, CG32982	GAGCACC--TA	GAGCACC--TA	GAGCACC--TA	GAATACC--TA	GAATGCC--TA	GGATATC--TA	----ACC--TT	----ACC--TT	GGACACCAGTA	CGTCAAG--TA	ATATATG--TA	CGTCGAG--TC	2	4	1	5.54
chr2L	TGGGGGTTC	9168557	9168565	0.798	tai	NM_078797	+	Intron	1	9168557	9168972	415	0.771	1	0.844	Ggamma30A, tai, CG12439, aust, CG9586, Or30a, borr, CG13108, lectin-30A, Toll-4, CG31609, CG32982	TG----GGGGTTC	TG----GTGGTTC	TG----GTGGTTC	------CTGGTTT	------CTGGTTC	------AAGGGAC	TGGTCTCTGGGTT	TGGTCTCTGGGTT	TGG---GCAATTT	TT----AGTCTTC			0	4	1	4.963
chr2L	TTGGTGGAC	9168604	9168612	0.807	tai	NM_078797	+	Intron	1	9168557	9168972	415	0.771	1	0.844	Ggamma30A, tai, CG12439, aust, CG9586, Or30a, borr, CG13108, lectin-30A, Toll-4, CG31609, CG32982	TTGGTGGAC	-TGGTGGAC	-TGGTGGAC	----TGGAC	----TGGAC	------GAC	------GGC	------GGC	TACATTAAT	TTACAGGGT			0	4	1	4.963
chr2L	GGGGTGGTT	9168880	9168888	0.771	tai	NM_078797	+	Intron	1	9168557	9168972	415	0.771	1	0.844	Ggamma30A, tai, CG12439, aust, CG9586, Or30a, borr, CG13108, lectin-30A, Toll-4, CG31609, CG32982	G----GG-GTGGTT	-----GG-GTGGGT	-----GG-GTGGGT	------G-GTGGGT	-----GG-GCGGGT	-----GGCGTGGGT	C----GG-GGGGGC	C----GG-GGGGGC	CATTGAG-ACATGG	-----GG-GTGGTG	-----GG-GCGGTA	-----GG-GTGGTG	0	4	1	4.963
chr2L	GACCACCCA	9168964	9168972	1	tai	NM_078797	+	Intron	1	9168557	9168972	415	0.771	1	0.844	Ggamma30A, tai, CG12439, aust, CG9586, Or30a, borr, CG13108, lectin-30A, Toll-4, CG31609, CG32982	GACCACCCA	GACCACCCA	GACCACCCA	GACCACCCA	GACCGCCCA	GGCCACCCA	GACCACCCA	GACCACCCG		TCCCCCCCG	GACCGCCCG	GCACCCCCG	4	4	1	4.963
chr2L	TGGGGGGTA	9445357	9445365	0.8	numb	NM_164855	+	Intron	1	9445357	9445977	620	0.771	0.828	0.8015	numb	TG-GGGGGTA	----GGGGGA	---GGGGGGA	-------GAA	-------GAA	------GGGA	TGAGCGGGGT	AGAGCGGAGT				--------TG	0	4	1	5.61
chr2L	GACCCCCCT	9445474	9445482	0.807	numb	NM_164855	+	Intron	1	9445357	9445977	620	0.771	0.828	0.8015	numb	GACC--------CCCCT	GACT------------T	GACTCGTCGTAACCCCT	GA-------------CA	AACTTGGCATAACCCCT	GTCT-------------	GATT---GATGGATCGA	GATT---GATGGATCCA					0	4	1	5.61
chr2L	TGGGCGGGC	9445933	9445941	0.828	numb	NM_164855	+	Intron	1	9445357	9445977	620	0.771	0.828	0.8015	numb	TGGGCGGGC	TGGGCGG--	TGGGCGG--	TGGGCGTTC	TGGGCGGGC	GGGGCAT--	GAGGCGTGC	GAGGCGTGC	TGGGTAG--		TGGACGGAT		1	4	1	5.61
chr2L	AGGGTGGTT	9445969	9445977	0.771	numb	NM_164855	+	Intron	1	9445357	9445977	620	0.771	0.828	0.8015	numb	GGTT	GGTT	GGTT	GGTT	GGTT	GGCT	GGGC	GGGC	TGTA	TATT	-AGT		4	4	1	5.61
chr2L	TCCCACCCA	9509985	9509993	0.797	CG33298	NM_001169449	+	Intron	3	9509985	9510871	886	0.777	0.881	0.8053	CG33298, Gdi	TCCCACCCA	TCC--CCCA	TCC--CCCA	TCCT-CCCA	TCCC-CCCA		TCTT-ACCT	TCTT-ACCT	TACTAACAA				0	8	2	4.155
chr2L	AACCACACA	9510490	9510498	0.789	CG33298	NM_001169449	+	Intron	3	9510490	9510871	381	0.777	0.881	0.807	CG33298, Gdi	A		A										1	8	2	5.869
chr2L	TACCGCCCA	9510670	9510678	0.796	CG33298	NM_001169449	+	Intron	3	9510670	9510871	201	0.777	0.881	0.8115	CG33298, Gdi	TACCGCCCA	Taccgccca	TACCGCCCA	TACCGCCCA	TACCGCCCA		TGGTGctcc	TGGTGctcc			CCCCACCCA	C--------	3	8	2	8.639
chr2L	CACCACCCA	9510684	9510692	0.881	CG33298	NM_001169449	+	Intron	3	9510670	9510871	201	0.777	0.881	0.8115	CG33298, Gdi	CACCA----------------------------CCCA	caccg----------------------------ccca	CACCG----------------------------CCCA	CACCATCCACAACCCACCTACACCCACCCCCCTCCCA	CACCG----------------------------CCCA	CACGG----------------------------CCCA	---------------------------------ccca	---------------------------------ccca		CTTCG----------------------------ATTA	TGTCG----------------------------CCTG	CAACG----------------------------CC--	0	8	2	8.639
chr2L	TTCCACCCA	9510799	9510807	0.792	CG33298	NM_001169449	+	Intron	3	9510670	9510871	201	0.777	0.881	0.8115	CG33298, Gdi	TTCCACCCA	TTCCACCCA	TTCCACCCA	TTCCACCCA	TTCCGCCCA		CCACGCCTA	CCACGCCTA	AAGCACTCA				3	8	2	8.639
chr2L	TGCGTGCTC	9510863	9510871	0.777	CG33298	NM_001169449	+	Intron	3	9510670	9510871	201	0.777	0.881	0.8115	CG33298, Gdi	TGCGTGCTC	TGCGTGCTC	TGCGTGCTC	TGCGTGCTC	TGCGTGCTC	TGCGTGCTC	TGCGTGCTC	TGCGtgctc	TGCGTGCT-	TGAGTGCGT	CGTCTGCTT		6	8	2	8.639
chr2L	TGGGCGGTG	9511033	9511041	0.795	CG33298	NM_001169449	+	Intron	3	9510670	9511041	371	0.777	0.881	0.8082	CG33298, Gdi	TGGGCGGTG	-----GGTG	TGGGCGGTG	TGGGCGGTG	-----GGTG	TGGGCGGC-	TG---TGTG	TG---TGTG					2	8	2	6.203
chr2L	TGCGTGGGC	9511472	9511480	0.814	CG33298	NM_001169449	+	Intron	3	9510670	9511480	810	0.777	0.881	0.8092	CG33298, Gdi	TGCGTGGGC	TGCGTGGGC		TGCGTGGGC	TGCGTGGAC		ATTCGGGGT	ATTCGGGGT	TA-GTCGTT				2	8	2	4.38
chr2L	CTCCACCCA	9783289	9783297	0.791	IP3K1	NM_135469	+	Intron	1	9783289	9783744	455	0.77	0.822	0.792	CG4036, CG13121, CG13123, CG17633, CR18854, CG4017, ppk11, ppk16, CG13120, IP3K1	C------------------------------------------------TCCACCCA	C-------------------------------------------------CCACCCA	C-------------------------------------------------TCACCCA	C-------------------------------------------------CCACCCA	C-------------------------------------------------CCACCCA	TATaaccaaccaaccaaccgaccaacaaagcaacccaccCAAAAGCCCAACCACCCA	C---------------------------------------------CTACCCACCCA	C---------------------------------------------CTACCCACCCA	A-------------------------------------------------TCGCCC-	T-------------------------------------------------TC-----	T-------------------------------------------------TC-----	T-------------------------------------------------TC-----	0	13	4	5.025
chr2L	CACCACCCC	9783300	9783308	0.77	IP3K1	NM_135469	+	Intron	1	9783289	9783744	455	0.77	0.822	0.792	CG4036, CG13121, CG13123, CG17633, CR18854, CG4017, ppk11, ppk16, CG13120, IP3K1	CAC--------------------------------CACC------------CC	CAC--------------------------------CACC------------CC	CAC--------------------------------CACC------------CC	CACC-----------AG-----TCAG-----TCACCACC------------CC	CAC--------------------CAC-----TCACCACC------------CC	CAC--------------------------------CCCT------------AG	CACCCCATACCCCTTAGCAACTTCAGCAACTTCAGCACCTTCAGGCCTTGGCC	CACCCCATACCccttagcaacttcagcaccttcagcaccttcagGCCTTGGCC	CAA--------------------------------CTCC-----AGTTTCAGT	-----------------------------------CTC--------------G	-----------------------------------CTCC----------CAGC	CAG--------------------------------CGCC----------CAAC	2	13	4	5.025
chr2L	GATCACACA	9783478	9783486	0.785	IP3K1	NM_135469	+	Intron	1	9783289	9783744	455	0.77	0.822	0.792	CG4036, CG13121, CG13123, CG17633, CR18854, CG4017, ppk11, ppk16, CG13120, IP3K1	GA--------------------------------TCACACA	GA--------------------------------TCACACA	GA--------------------------------TCACACA	GA--------------------------------TCACACA	GA--------------------------------TTACACA	GACAGCGTCCAGCGGACAC-----AGAGCACATCTCTCATC	GAGAGCAGACACAAGAC-------ACAGCATACAGCACACA	GAGAGCAGACACAAGACACAGCATACAGCATACAGCACACA	GTGAGCT---------------------------TTTTGCA	----------------------------------------C	----------------------------------------A	TA--------------------------------------A	3	13	4	5.025
chr2L	GCCCACACA	9783736	9783744	0.822	IP3K1	NM_135469	+	Intron	1	9783289	9783744	455	0.77	0.822	0.792	CG4036, CG13121, CG13123, CG17633, CR18854, CG4017, ppk11, ppk16, CG13120, IP3K1	GCCCACACA	GCCCACACA	GCCCACACA	GCCCACACT	GCCCACACT	GCCCACACA	GCCCACACA	GCCCACACA		GCCCACGCT		GCCCACGCT	5	13	4	5.025
chr2L	GGGGGGGTC	9785633	9785641	0.807	IP3K1	NM_135469	+	Intron	1	9785633	9786483	850	0.767	0.833	0.799	CG4036, CG13121, CG13123, CG17633, CR18854, CG4017, ppk11, ppk16, CG13120, IP3K1	GGGGGGGTC	-GGGGCGTC	-GGGGGGTC	-AGGGTGTC	-AGGGGGTC	-CTCGGCTC			--------T	-ATATTGGC			0	13	4	5.025
chr2L	CGGGTGTTC	9785939	9785947	0.767	IP3K1	NM_135469	+	Intron	1	9785633	9786483	850	0.767	0.833	0.799	CG4036, CG13121, CG13123, CG17633, CR18854, CG4017, ppk11, ppk16, CG13120, IP3K1	CGGGTGTTC	CGGGTGTTC	CGGGTGTTC	CGGGTGTTC	CGGGTGTTC	CGGGTGTTC	GGGGTGTTC	GGGGTGTTC	GCAGTCCTC				5	13	4	5.025
chr2L	TGGGGGGGC	9786209	9786217	0.833	IP3K1	NM_135469	+	Intron	1	9785633	9786483	850	0.767	0.833	0.799	CG4036, CG13121, CG13123, CG17633, CR18854, CG4017, ppk11, ppk16, CG13120, IP3K1	T-GG---GGGGGC	T-GG---GGGGGC	TGGG---GGGGGC	T-GG---GGGGCC	T-GG---GCGGGC	A-TG---CGGGGC	T-GC---TGCGAT	T-GC---TGCGAT	A-TGCTTTCTGTT		A-TG---CTGTGG	A-TG---CTGAGG	1	13	4	5.025
chr2L	AACCACACA	9786475	9786483	0.789	IP3K1	NM_135469	+	Intron	1	9785633	9786483	850	0.767	0.833	0.799	CG4036, CG13121, CG13123, CG17633, CR18854, CG4017, ppk11, ppk16, CG13120, IP3K1	AACCAC------------ACA	AACCAC------------ACA	AACCAC------------ACA	AACCAC------------ACA	AACCAC------------ACA	AACCAC------------ACA	AACCAC------------ACA	AACCAC------------ACA	AACCAC------------ACA	AATGGG-CCCGAGCCCCGAGG	AATGGGCCCCCAGTTCAGACC	AATAGG------------ACA	8	13	4	5.025
chr2L	GAGCACACA	9894965	9894973	0.785	Bka	NM_080128	+	5'	-315	9894965	9895631	666	0.76	0.915	0.8083	CG42366, CG31712, snoRNA:Me18S-A1576, Srp54, CG13124, CG4592, snoRNA:U14:30Eb, Cpr30F, sop, yip2, snoRNA:Me18S-G1620, Muc30E, Bka, CG13125, CG4598, CG5899, CG5924, CG5885, CG34183, Uhg2, CG4537, CG42367, CG4594, snoRNA:U14:30Ea	GAGCA----CA-CA	GAGCA----CA-CA	GAGCA----CA-CA	GAGCA----CA-CA	GACCA----CA-CA	GAGCT----GAGCA	------------TT	------------TT	GACCAATTTCA-AC	---------CA-TA	---------TA-AA	---------CA-AA	3	4	1	5.997
chr2L	TCGGTGATC	9895276	9895284	0.773	Bka	NM_080128	+	5'	-4	9894965	9895631	666	0.76	0.915	0.8083	CG42366, CG31712, snoRNA:Me18S-A1576, Srp54, CG13124, CG4592, snoRNA:U14:30Eb, Cpr30F, sop, yip2, snoRNA:Me18S-G1620, Muc30E, Bka, CG13125, CG4598, CG5899, CG5924, CG5885, CG34183, Uhg2, CG4537, CG42367, CG4594, snoRNA:U14:30Ea	TCGGTGATC	TCGTTGCTC	TCGTTGCTC	TCGCTGGTC	TCACTGCTC	TCGATATCC	ATCGTGA--			TTGCAACTC	TTGCAACTC	GTGCAATCG	0	4	1	5.997
chr2L	TGGGGGGTA	9905362	9905370	0.8	CG13124	NM_176003	-	Intron	5	9905220	9905883	663	0.76	0.831	0.7848	CG42366, CG31712, snoRNA:Me18S-A1576, Srp54, CG13124, CG4592, snoRNA:U14:30Eb, Cpr30F, sop, yip2, snoRNA:Me18S-G1620, Muc30E, Bka, CG13125, CG4598, CG5899, CG5924, CG5885, CG34183, Uhg2, CG4537, CG42367, CG4594, snoRNA:U14:30Ea	TGGGGGGT--A	T-GGGGGT--A	T-GGGGGT--A	--GGGGGT--A	--GGGGGT--G	G-AAGGGC--A	G-AGGGGC--A	G-AGGGGC--A	T-AAGGACAAA	T-ACGGGT--A		T-ATTTAA--A	0	6	1	4.563
chr2L	GAGCACCCT	9905812	9905820	0.766	CG13124	NM_176003	-	Intron	5	9905220	9905883	663	0.76	0.831	0.7848	CG42366, CG31712, snoRNA:Me18S-A1576, Srp54, CG13124, CG4592, snoRNA:U14:30Eb, Cpr30F, sop, yip2, snoRNA:Me18S-G1620, Muc30E, Bka, CG13125, CG4598, CG5899, CG5924, CG5885, CG34183, Uhg2, CG4537, CG42367, CG4594, snoRNA:U14:30Ea	GAGC-ACCCT			GAGC-ACCCC	GAGC-A-CCC	GAAC-ACCCA	AAGC-ATTCT	AAGC-ATTCT			ATGC----AT	AAGC-TCAAA	0	6	1	4.563
chr2L	AAGCACCCA	9905824	9905832	0.76	CG13124	NM_176003	-	Intron	5	9905220	9905883	663	0.76	0.831	0.7848	CG42366, CG31712, snoRNA:Me18S-A1576, Srp54, CG13124, CG4592, snoRNA:U14:30Eb, Cpr30F, sop, yip2, snoRNA:Me18S-G1620, Muc30E, Bka, CG13125, CG4598, CG5899, CG5924, CG5885, CG34183, Uhg2, CG4537, CG42367, CG4594, snoRNA:U14:30Ea	AAGC-ACCCA	AAGC-ACCCA	AAGC-ACCCA	AAGC-ACCAA	AAGC-AGCCA	AAGC-ACCCA	AAGCAAACTA	AAGCAAACTA	------CCCA		AAGC-TTACA	AAGC-TTTTA	3	6	1	4.563
chr2L	GAACACCAA	10431448	10431456	0.776	TfIIB	NM_057540	+	Intron	1	10431448	10431754	306	0.776	0.878	0.8135	TfIIB, ppk10, CHIP, CG5322, CG6232, KdelR, CG13142, CG5343, CG5188, SmB, CG5198, CG5337, CG6206	CCA-A	CCA-A	CCA-A	TCG-A	TCG-A	TTGTG	TCT-A	TCT-A	AAT-A	-CATT-	-AACT-	-ATTT-	2	4	1	4.454
chr2L	TGCGAGGTC	10562289	10562297	0.815	Trim9	NM_164935	+	Intron	1	10562289	10562433	144	0.797	0.881	0.8435	CG18301, Lip4, Trim9, CG18302	TGCGAGGTC	TGCGAGGTC	---GAGGTC	-------TC	TACAAGCTC	GAGAAAGTC	-------tc	-------tc	-------TC	-------TT	-------GC	-------GC	1	8	6	6.861
chr2L	AGCCACCCA	10562408	10562416	0.797	Trim9	NM_164935	+	Intron	1	10562289	10562433	144	0.797	0.881	0.8435	CG18301, Lip4, Trim9, CG18302	A-----------GC------CACCCA	A-----------GCc-----ccacca	A-----------GC------------	T-----------CC------CCACCA	A-----------CC------CCACCA	A-----------CA------CAACCT	T-----------CC------TCCCCC	T-----------CC------TCCCCC	C-----------CT------CAATCT	A-----------CCAACAGACCCCCC	AACACGCGTTGCCCCGCAGCTCTCCC	A-------------------CCCCAC	0	8	6	6.861
chr2L	CACCACCCA	10562418	10562426	0.881	Trim9	NM_164935	+	Intron	1	10562289	10562433	144	0.797	0.881	0.8435	CG18301, Lip4, Trim9, CG18302	CACCACC--CA	cacccac--ca	--CCCAC--CA	CACCACC--TA	CACCACC--CA	CACCACCAACA	CCTCCCC--CT	CCTTCCC--CT	CATTTGC--TT	CCCCCTC--TA	CAGCTCA--TC	CCACTCC--CC	1	8	6	6.861
chr2L	CACCACCCA	10562425	10562433	0.881	Trim9	NM_164935	+	Intron	1	10562289	10562433	144	0.797	0.881	0.8435	CG18301, Lip4, Trim9, CG18302	CACCACCCA	caccaccca	CACCACCCA	TAACACCCA	CACCACCCA	CACCACCCA	CTCCACCCA	CTCCTCCCC	TTTTGTACA	TACCCATTG	TCCCACTCG	CCCCGGCTG	3	8	6	6.861
chr2L	TGCGTGGAC	10850455	10850463	0.809	porin	NM_057465	-	Intron	1	10850047	10850463	416	0.771	0.882	0.8043	CG17134, CG17127, CG17140, Nos, CG31870, CG17086, CG6700, CG6724, CG17085, CG17139, porin, Porin2, CG6508, CG31869	TGCGTGGAC	TGCGTGGGC	TGCGTGGGC	TGCGTGGGG	TGCGTGGCG	TGCGTGGGG	TCCGT----	CCCGT----	TATGTGGCA	CGCTTGGTG	CTATTAGTG		0	7	1	6.464
chr2L	GCCCTCCCA	11033089	11033097	0.831	Samuel	NM_080362	-	Intron	3	11033089	11034058	969	0.781	0.889	0.8447	Art8, dUTPase, CG14913, Acp32CD, Nup154, CG18666, RpL9, Samuel	GCCCTCCCA	GCCCTCCCA	GCCCTCCCA	GCCCTCCCC	GCCCTCCCA	ACTCTACC-	GCTCTCGTT	GCTCTCGTT	TCTTTACCC	TATAAGA--	AGAAAAAAC	TATTGCA--	3	12	6	5.839
chr2L	TGGGTGCTC	11033137	11033145	0.878	Samuel	NM_080362	-	Intron	3	11033089	11034058	969	0.781	0.889	0.8447	Art8, dUTPase, CG14913, Acp32CD, Nup154, CG18666, RpL9, Samuel	TGGGTGC-T--C	TGGGTGC-T--C	TGGGTGC-T--C	TGGGTGC-T--C	TGGGTGC-T--C	ggctggc-tggc	TGTATGC-T--G	TGTATGC-T--G	TG---------T	TGTGTGTGT--G	TACGTGTGT--G	tgtgtgtgt--g	4	12	6	5.839
chr2L	AACCACGCA	11033386	11033394	0.781	Samuel	NM_080362	-	Intron	3	11033089	11034058	969	0.781	0.889	0.8447	Art8, dUTPase, CG14913, Acp32CD, Nup154, CG18666, RpL9, Samuel	A	A	A	A	A	A	ATA--CTC		cat--cc-	ATA--CCC	ACT--CCC	ACG--CAC	5	12	6	5.839
chr2L	GACCACCCC	11034050	11034058	0.889	Samuel	NM_080362	-	Intron	3	11033089	11034058	969	0.781	0.889	0.8447	Art8, dUTPase, CG14913, Acp32CD, Nup154, CG18666, RpL9, Samuel	GACCACCCC	GACCACCCC	GACCACCAC	GACCACCCC	GACCACCCC	GATC-----	GACCACCCT	GACCACCCT	AGGTATGGT		GACCA---A	AATCA---G	3	12	6	5.839
chr2L	CACCACTCA	11034126	11034134	0.78	Samuel	NM_080362	-	Intron	3	11033137	11034134	997	0.78	0.889	0.832	Art8, dUTPase, CG14913, Acp32CD, Nup154, CG18666, RpL9, Samuel	CA-------------CCACTCA	CA-------------CCACTCA	CA-------------CCACTCA	CACC-----------CCACTCA	CG-------------CCACTCA	-A-------------CCAGTCG	GA-------------CCACTCA	AG-------------CCACTCA	AA-------------TCGCTCA		TCATTCACCTGGTAGTCTTTAA	GC-------------TCGTTAA	2	12	6	4.115
chr2L	GTCCTCCCA	11247749	11247757	0.826	ab	NM_001169481	+	Intron	7	11247749	11247999	250	0.79	1	0.853	snoRNA:Me18S-G642, CG4788, ab	GTCCT-------------------CC-----CA		GTCCA-------------------CC-----CA	GTCCT-------------------CC-----CA	GTCCT-------------------CC-----CA	GTCCA-------------------CCACCATCC	GCCCC-TCT---------------CC-----CC	GCCCC-TCT-------CCCCTGCCCC-----CC	GCCCA-ACCAATACACCGCCTATTCC-----CA	GGCCA----------------------------		GGCCAG---------------------------	2	40	19	6.745
chr2L	GACCACCCA	11247759	11247767	1	ab	NM_001169481	+	Intron	7	11247749	11247999	250	0.79	1	0.853	snoRNA:Me18S-G642, CG4788, ab	GACCACCCA		GACCACCCA	GACCACCCA	GACCACCCA	GCCCAGTCT	GCCCCCCTG	GCCCCCCTG	ATCCACCT-				3	40	19	6.745
chr2L	CCCCACCCA	11247778	11247786	0.796	ab	NM_001169481	+	Intron	7	11247749	11247999	250	0.79	1	0.853	snoRNA:Me18S-G642, CG4788, ab	C----CCC------------------ACCCA		C----ACCCCTT-------------CACCCA	CCTTCCCCCCCT-------------AACAGA	c-------------------------acaca	CCTTTGTCCCAC-------------CGCCCA	TCTACCTCTCTCTCTCTCTGTGGAACACTCT	TCTACCTCTCTCTCTCTCTCTGTGGAACACT	TCCACCTCCTCC-------------AGCATC	------ATCCCC-------------ACCCCG	---------CCT-------------ACCCCA		0	40	19	6.745
chr2L	TGGGTGTAC	11247991	11247999	0.79	ab	NM_001169481	+	Intron	7	11247749	11247999	250	0.79	1	0.853	snoRNA:Me18S-G642, CG4788, ab	TGGGTGTAC		TGGGTGTAC	TGGGTGTAC	TGGGTGTAC	AGAGTGTAT	TGTGTGTCT		tgtgtgtgt	TGTGTGTAT	tgtgtgtgt	tgtgtgtgt	3	40	19	6.745
chr2L	TGGGTGGAG	11289752	11289760	0.791	Osi21	NM_135657	-	5'	5175	11289752	11290286	534	0.76	0.916	0.8317	CG32830, CG33695, ab, Ppt2, mre11, Osi21, cmet	TGG-------GTG------GAG	TGG-------GTG------GAG	TGG-------GTG------GAG	TGG-------GAG------GAG	TGG-------GTG------GAG	TGG-------GCG------GAG	TGG-------GGGCGTTGTGTG	TGG-------GGGCGTTGTGTG	TGG-------GTA------AAA	---GGTACGC------------	TGG-------------------		3	8	3	5.36
chr2L	TGGGTGGTG	11290054	11290062	0.881	Osi21	NM_135657	-	5'	5477	11290054	11290286	232	0.76	0.916	0.8385	CG32830, CG33695, ab, Ppt2, mre11, Osi21, cmet	TGGGTGGTG	TGGGTGGTG	TGGGTGGTG	TGGGTGGTG	TGGGTGGCA	TGGGTGGCT	TGGGTGGCA	TGGGTGGCA	TGGCTGGT-	TGGGTA---	TGGGTC---	TGGTTT---	3	8	3	7.905
chr2L	TGGGAGGTC	11290088	11290096	0.916	Osi21	NM_135657	-	5'	5511	11290088	11290286	198	0.76	0.916	0.83	CG32830, CG33695, ab, Ppt2, mre11, Osi21, cmet	TGGGAGGTC	TGGGAGGTC	TGGGAGGTC	TGGGTGGTA	tgggtggtc	GGG------	TGGCTGCTT	TGGCTGCTT	TGGTTCTTT	TGGGTTTAC	TGGGTTCAC	TGGGCTTAC	2	8	3	9.823
chr2L	TGGGCGGTC	11290100	11290108	0.914	Osi21	NM_135657	-	5'	5523	11290100	11290286	186	0.76	0.914	0.8085	CG32830, CG33695, ab, Ppt2, mre11, Osi21, cmet	TGGGCGGTC	TGGGCGGTC	TGGGCGGTC	TGGGTGGTC	tgggtggtc	TGGGTGGTC		TCGCTGG--	TCGTT-GTC	GGGTTGATT	GGGATGGTT	GGGTTGGTT	2	8	3	11.364
chr2L	TGGGTGTTA	11290222	11290230	0.761	Osi21	NM_135657	-	5'	5645	11290100	11290286	186	0.76	0.914	0.8085	CG32830, CG33695, ab, Ppt2, mre11, Osi21, cmet	TGGGTGTTA	TGGGTGTTA	TGGGTTTTA	TGGGTGTTA	TGGGTGTTA	TGGGTGTTA	TGGGTGTTA	TGGGTGTTA	TGGGTGTTA	TGGGTGTTA	TGGGTGTTA	--GGGGGGA	9	8	3	11.364
chr2L	TGGGTGATA	11290247	11290255	0.76	Osi21	NM_135657	-	5'	5670	11290100	11290286	186	0.76	0.914	0.8085	CG32830, CG33695, ab, Ppt2, mre11, Osi21, cmet	T---------GGGTGATA	T---------GGGTGATA	T---------GGGTGATA	T---------GGGTGATA	T---------GGGTGATA	T---------GTTTTGTT	T---------GAGGGTC-	T---------GAGGGTC-	T---------G-----TC	C---------GAAGGGC-	CGTCGAGGGTGATGGGC-	TTGGGAG---GAGGGTC-	4	8	3	11.364
chr2L	TGGGGGGTG	11290278	11290286	0.799	Osi21	NM_135657	-	5'	5701	11290100	11290286	186	0.76	0.914	0.8085	CG32830, CG33695, ab, Ppt2, mre11, Osi21, cmet	G	G	G	G	G	g	G	G	T-GGAGAA	G	G	G	8	8	3	11.364
chr2L	GAGCACTCA	11290664	11290672	0.777	Osi21	NM_135657	-	5'	6087	11290100	11290672	572	0.76	0.914	0.8022	CG32830, CG33695, ab, Ppt2, mre11, Osi21, cmet	GAGCA----CTCA	GAGCA----CTCA	GAGCA----CTCA	GGAGA----CTCA	GGAGA----CTCA	GAGCAGGACTTTA	GGGGA----CTTG	GGGGA----CTTG				gtgtc----tgta	2	8	3	8.759
chr2L	GCCCACCCC	11347457	11347465	0.804	CG14926	NM_135658	-	5'	5153	11347457	11348317	860	0.785	0.812	0.799	CG14926	GCCCA-CCCC	GCCCACCCCC	GCCCACCCCC	GCCCA-CCCC	GGCCA-GCCC	ACTCT-GCTc	GCTCT-ACAC						1	9	1	5.54
chr2L	TGTGTGCTC	11347545	11347553	0.785	CG14926	NM_135658	-	5'	5241	11347457	11348317	860	0.785	0.812	0.799	CG14926	TGTGTGCTC	TGTGTGCTC	TGTGTGCTC	TGTGTGCTC	TGTGCGCTC	TGTCTGCCC	TCTCGGTTC	TCTCGGTTC	TGTTTG---	ttttttttt	TTTTTCCTT	tgttgtttt	3	9	1	5.54
chr2L	GCCCACCGA	11423198	11423206	0.81	salm	NM_164966	-	3'	-22405	11423198	11423454	256	0.81	0.824	0.819	salm	GCC-------------CACCGA	GCC-------------CACCGA	GCC-------------CAACGA	ACCCCCAACCCACCGACGCCGA	GCC-------------CGCCCA	TCC-------------CGTGGC	TCC-------------GCCCAG	TCC-------------GCCCGG	CTT-------------------		TCT-------------CTTTGT		1	29	10	4.695
chr2L	TGGGCGGAC	11423387	11423395	0.824	salm	NM_164966	-	3'	-22216	11423198	11423454	256	0.81	0.824	0.819	salm	TGGGCGGAC	TGGGCGGAC	TGGGCGGAC	TGGGCGGAC	TGGGCGGAC	TGGGCGGAC	TGGGCGGAC	TGGGCGGAC	TCGCAGGCG	TGGGGAGGA	TGGGGAGAA	TGGGTGGAA	7	29	10	4.695
chr2L	GACCTCACA	11423446	11423454	0.823	salm	NM_164966	-	3'	-22157	11423198	11423454	256	0.81	0.824	0.819	salm	CCTC---ACA	CCTC---ACA	CCTC---ATA	CCTC---ACA	CCTC---ACA	CCTC---ACA	CCCT---GGA	CCCT---GGA	GA	---CCAGGAA	---C---GAA	---C---CAA	4	29	10	4.695
chr2L	TGGGTGATA	11436190	11436198	0.76	salm	NM_164966	-	Intron	3	11436190	11436638	448	0.76	0.881	0.8085	salm	--GGGTGA--TA	--gggTGA--TA	--gggTAA--TA	--GGGTGA--TA	--GGGTGA--TA	--AAATAG--TA	-----TGA--TA	-----CAA--TA	--GTTTGACTCA	--GTGTGA--TT	--ttgtgA--TA	--GTGTTG--CA	2	29	10	6.452
chr2L	AACCCCCCA	11436375	11436383	0.801	salm	NM_164966	-	Intron	2	11436190	11436638	448	0.76	0.881	0.8085	salm	CCCCCC-------------A	CCCCCC-------------A	CCCCCC-------------A	CCACCCCG----------TA	CCCCCCA------------A	TCCCCCAG-AACTTGCTTAA	ACCCCCA------------A	ACCCCCA------------A	CGGAACAGGAAAAAGGTCAA	ATATT---------------	CAACT---------------		2	29	10	6.452
chr2L	CAACACCCA	11490514	11490522	0.76	sala	NM_078825	+	3'	3559	11490514	11491226	712	0.76	0.882	0.7919	sala	CAACACCCA	CAACACCCA	CAACACCCA	----GCATA	TAACACCCA				CAATAAGTT	CAAATTGC-	CAAAGAGC-		2	32	9	8.403
chr2L	TATCACCCA	11490695	11490703	0.76	sala	NM_078825	+	3'	3740	11490695	11491226	531	0.76	0.882	0.7972	sala	TA-TCACCC-------A	TA-TCACCC-------A	TA-CCACCC-------A	TA-CCACCC-------A	TA-CCACCC-------A	GAGCCACCTAAACCAAA	GT-GGACCT-------G	GT-GGACCT-------G				AA-ATAAAT-------A	1	32	9	9.132
chr2L	AACCACCCA	11490853	11490861	0.882	sala	NM_078825	+	3'	3898	11490853	11491226	373	0.762	0.882	0.8046	sala	AACCACCCA	CACCACCCA	CACCACCCA	AAACACCCA	CACCACCCA	GACCACCCA	GACCACCCA	GACCACCCA					0	32	9	17.986
chr2L	TAGGTGGTT	11491001	11491009	0.779	sala	NM_078825	+	3'	4046	11490853	11491226	373	0.762	0.882	0.8046	sala	TAGGTGGT------T	TAGGTGGT------T	TAGGTGGT------T	-AGTTATTATATATC	-AGGTGGT---TATT								2	32	9	17.986
chr2L	TGGGTGGCA	11491194	11491202	0.797	sala	NM_078825	+	3'	4239	11490853	11491226	373	0.762	0.882	0.8046	sala	GCA	GGGGTG	GCA	GTT	GTA	--G	AGGGGA	-GGGGA	TAGGTG				1	32	9	17.986
chr2L	TGGGTGTTT	11491206	11491214	0.762	sala	NM_078825	+	3'	4251	11490853	11491226	373	0.762	0.882	0.8046	sala	TGGGTGTTT		TGGGTGTTT	TGGGTGGCT	TGGGTGGCT	GGGGTGGCT							1	32	9	17.986
chr2L	CGGGTGGCC	11491218	11491226	0.803	sala	NM_078825	+	3'	4263	11490853	11491226	373	0.762	0.882	0.8046	sala	GGTGGCC		GGTGGCC	GGTGGCC	GGTGGCC	GGTGGC-	AGGGGGA	AGGGGGA	AGGGGGA		gatggc-	TG--------------	3	32	9	17.986
chr2L	CGTGTGGTC	11491322	11491330	0.795	sala	NM_078825	+	3'	4367	11490853	11491330	477	0.762	0.882	0.803	sala	CGTGTGGTC		CGTGTGGTC	CGTGTGGTC	CGTGTGGTC	CGTGTGGTC	CGTGTGGTC	CGTGTGGTC	TGCGAGA--	CATGTGGTC	CATGTGGTC	CATGTGGTC	6	32	9	13.514
chr2L	AACCACACA	11491527	11491535	0.789	sala	NM_078825	+	3'	4572	11490853	11491535	682	0.762	0.882	0.801	sala	A--ACCACACA	A--TACAAACA	AACCACACACA	A--ACCACACA	A--ACCACACA	A--ACcacaca	A--ACCACACa	A--ACCACACa	A--GCTAGAAA	A--ACCAaaag	A--ACCAGgag	A--ACCAAAAG	2	32	9	8.13
chr2L	AACCACCCA	11561853	11561861	0.882	Mst33A	NM_058117	-	3'	-24980	11561853	11562485	632	0.778	0.882	0.8075	CG31705, CG6555, CG34162, CR42743, spag4, Mst33A, CG14929, CG31706, CG14930	AACCA---CCCA	AACCA---CCCA	AACCA---CCCA	AACCA---CCCA	ACCCA---CCCA	ATCCT---GGCA	ACCCC---CACG	-CCCC---CACG	AACCC---CCC-	GGCCT---GCGA	AACCTCCGCCGA	AGCCC---CCTG	3	9	3	5.472
chr2L	CACCACCAA	11562155	11562163	0.778	Mst33A	NM_058117	-	3'	-24678	11561853	11562485	632	0.778	0.882	0.8075	CG31705, CG6555, CG34162, CR42743, spag4, Mst33A, CG14929, CG31706, CG14930	CA-----------------------------------CCACC----AA	CA-----------------------------------CCACC----GA	CA-----------------------------------CCACC----GA	CA-----------------------------------CCACC----GA	CA-----------------------------------CCACC----GA	CA-----------------------------------CCACC----GA	CA-----------------------------------TCTCCGTTTGA	CA-----------------------------------TCTCCGTTTGA	----------------------------------------------AA	AG-----------------------------------GCACA----GT	AAGAAGAAGTAGAAAAAAAAAAAACACACACACACACGCACA----GA	AA-----------------------------------CCAGA----GG	0	9	3	5.472
chr2L	TGAGTGGTT	11562384	11562392	0.781	Mst33A	NM_058117	-	3'	-24449	11561853	11562485	632	0.778	0.882	0.8075	CG31705, CG6555, CG34162, CR42743, spag4, Mst33A, CG14929, CG31706, CG14930	TGAGT--GG------------TT	TGAGT--GG------------TT	TGAGT--TG------------TT	---------------------TT	AGAGT--GCttggggtgaggatt	GAAGT--GG------------CT			GGAGTAAGG--------------	ACGGT------------------	TGGGT------------------		1	9	3	5.472
chr2L	AACCACACA	11562477	11562485	0.789	Mst33A	NM_058117	-	3'	-24356	11561853	11562485	632	0.778	0.882	0.8075	CG31705, CG6555, CG34162, CR42743, spag4, Mst33A, CG14929, CG31706, CG14930	AAC-----------------------CACACA	AAC-----------------------CACACA	AAC-----------------------CACACA	AAC-----------------------CACACA	AAC-----------------------CACACA	AGC-----------------------CGTGAA	--------------------------AATACG	--C-----------------------AATACG	TATGTTAGTGTGGGGGCCAAGTGGCGTATATA	--G-----------------------CACGGA	GAG-----------------------TACGGA	GGA-----------------------AACGGA	4	9	3	5.472
chr2L	GCACACCCA	11684444	11684452	0.794	CG4988	NM_135670	+	5'	-10403	11684444	11684719	275	0.76	0.915	0.8068	CG4988, CG12307, CG6614, CG4983	GCAC-ACCCA	GCAC-ACCCA	GCAC-ACCCA	GCAC-ACCCA	GCAC-ACCCA	GCACAACCCA	GCAC-AGCC-	GCAC-AGCC-	GCAC-A----	GCAC-A----	GCAC-A----	GCAC-A----	4	14	6	8.85
chr2L	TGGGTGGCC	11684565	11684573	0.915	CG4988	NM_135670	+	5'	-10282	11684565	11684719	154	0.76	0.915	0.81	CG4988, CG12307, CG6614, CG4983	TGGGTGGCC	TGGGTGGCC	TGGGTGGCC	TGGGTGGCC	TGGGTGGCC	TGGGCGGCC	---CCGACC	-GACCGACC	TGTTGGGCC	TGTGCGGTC	TGTGCGGTC	TGTGCGGTC	4	14	6	9.592
chr2L	TGGGCGGTG	11684677	11684685	0.795	CG4988	NM_135670	+	5'	-10170	11684565	11684719	154	0.76	0.915	0.81	CG4988, CG12307, CG6614, CG4983	TGGGCGGTG	TGGGCGGTG	TGGGCGGTG	TGGGTGGTG	TGGGAGGTG				AGACAAGAG	---GTCCTC	--------C	TGGGTCCTC	2	14	6	9.592
chr2L	TGGGTGTTG	11684691	11684699	0.76	CG4988	NM_135670	+	5'	-10156	11684565	11684719	154	0.76	0.915	0.81	CG4988, CG12307, CG6614, CG4983	TGG-------GTGTTG	TGGGCGATGGGTGTTG	TGG----TTGGTTTTG	TGGATGTTGGGTGTTG	TGGGCGATAGGCGTTG				TCGCCA----------				0	14	6	9.592
chr2L	AGGGTGGTG	11684711	11684719	0.77	CG4988	NM_135670	+	5'	-10136	11684565	11684719	154	0.76	0.915	0.81	CG4988, CG12307, CG6614, CG4983	AGGGTGGTG	AGGGTGGGT	AGGGTGGGT	AGGGAGGGC	-GGGGTGGC	AGGGTGTGG	TGTGTCCTG	TG-------	cgtgtgtgt	CGTGTTAG-	TGTGTTAGC	GGTGTTAG-	0	14	6	9.592
chr2L	TGTGTGGGC	11755495	11755503	0.822	Sfp33A1	NM_001169484	-	5'	1383	11755495	11756407	912	0.786	0.822	0.8017	CG42470, CG14937, CG12602, snoRNA:Me18S-A934, Sfp33A1, CG42471, crol, CG14931, Tsp33B, CG14932	TGTGTGGG-----------------------C	TGTGTGGG-----------------------C	TGTGTGGG-----------------------C	TGCGTGGG-----------------------C	TGCGTGGG-----------------------C	TGATTAAG-----------------------G	TGCAGAGG-----------------------T	TGCAGAGG-----------------------T	TGGAAGGG-----------------------T	tgtgtgtg--tgtgcgtACATAAGCATTCAGC	tgtgtgtg--tgtgtTTGCTTAAGCATTCAGC	tgtgtgagcttgtgtgtgCTTAAGCATTCAGC	2	19	5	4.963
chr2L	gaacacaca	11756085	11756093	0.786	Sfp33A1	NM_001169484	-	5'	1973	11755495	11756407	912	0.786	0.822	0.8017	CG42470, CG14937, CG12602, snoRNA:Me18S-A934, Sfp33A1, CG42471, crol, CG14931, Tsp33B, CG14932	gaacacac----------------a	GA--ACAC----------------A	ga--acac----------------a	GA----AC----------------A	GA----------------------A	AC----AT----------------A	cc--cccc----------------a	C------------------------	gcacacac----------------a	AACGGGAC----------------T	AACGGGGC----------------A	AACGGGACATATGcatacatatata	0	19	5	4.963
chr2L	TGTGTGTTC	11756377	11756385	0.786	Sfp33A1	NM_001169484	-	5'	2265	11755495	11756407	912	0.786	0.822	0.8017	CG42470, CG14937, CG12602, snoRNA:Me18S-A934, Sfp33A1, CG42471, crol, CG14931, Tsp33B, CG14932	TGT---------------GTGTT----C	TGT---------------GTGTT----C	TGT---------------GTGTT----C	TGT---------------GTGTT----C	TGT---------------GTGTT----C	TGT---------------AAGTCTCTAC	TG-------------------------C	TG-------------------------C		TGGCACC--CAAAAGCAGGGGCT----G	CGG-----------GCAGGAGCC----G	-GGCAGCAGCAGCAGCTGAAGCT----G	4	19	5	4.963
chr2L	GACCTCCTA	11756399	11756407	0.813	Sfp33A1	NM_001169484	-	5'	2287	11755495	11756407	912	0.786	0.822	0.8017	CG42470, CG14937, CG12602, snoRNA:Me18S-A934, Sfp33A1, CG42471, crol, CG14931, Tsp33B, CG14932	GACCTCCTA	GACCTCCTA	GACCTCCTA	GATCTCCTA	GACCTCCTA	GACCGCTTA	GACCTCCTA	GACCTCCTA		GACGCCATA	GACGGCATA	GACACCATA	5	19	5	4.963
chr2L	GAGCACGCA	11761005	11761013	0.777	Sfp33A1	NM_001169484	-	5'	6893	11761005	11761167	162	0.77	0.881	0.8067	CG42470, CG14937, CG12602, snoRNA:Me18S-A934, Sfp33A1, CG42471, crol, CG14931, Tsp33B, CG14932	GAGCACGCA	GAGCACGCA	GAGCACGCA	GAACACGCA	GAGCACGCA	GTATACGCA	GAACACGCA	GAACACGCA					3	19	5	10.526
chr2L	TGGGGGGTG	11761149	11761157	0.799	Sfp33A1	NM_001169484	-	5'	7037	11761005	11761167	162	0.77	0.881	0.8067	CG42470, CG14937, CG12602, snoRNA:Me18S-A934, Sfp33A1, CG42471, crol, CG14931, Tsp33B, CG14932	TGGGG-GGTG	TGGGGGGGTG	TGGGG----G	---------G	---------G	---------G	---------G	---------G					0	19	5	10.526
chr2L	GGGGTGGTG	11761152	11761160	0.77	Sfp33A1	NM_001169484	-	5'	7040	11761005	11761167	162	0.77	0.881	0.8067	CG42470, CG14937, CG12602, snoRNA:Me18S-A934, Sfp33A1, CG42471, crol, CG14931, Tsp33B, CG14932	GG-GGTGGTG	GGGGGTGGTG	GG----GGTG	------GGTG	------GGTG	------GATG	------GGGG	------GGGG					0	19	5	10.526
chr2L	TGGGTGGTG	11761159	11761167	0.881	Sfp33A1	NM_001169484	-	5'	7047	11761005	11761167	162	0.77	0.881	0.8067	CG42470, CG14937, CG12602, snoRNA:Me18S-A934, Sfp33A1, CG42471, crol, CG14931, Tsp33B, CG14932	TGGGTGGTG	TGGGTGGTG	TGGGTGGTG	TGGCTGGTG	TGGCTGGAG	TGGTTTCGT	GGGTTGGAG	GGGTTGGAG					2	19	5	10.526
chr2L	TACCACTCA	11761384	11761392	0.781	Sfp33A1	NM_001169484	-	5'	7272	11761149	11761414	265	0.77	0.881	0.8042	CG42470, CG14937, CG12602, snoRNA:Me18S-A934, Sfp33A1, CG42471, crol, CG14931, Tsp33B, CG14932	TAC-----CACTCA	TGC-----CACACA	TGC-----CACA--	TGC-----CACCCA	TGc-----caccca	TGC-----CCCT--	CCC-----CACT--	CCC-----CACT--		ACC-----CACACC	ACCGACCACCCACC	acc-----cacaca	0	19	5	10.292
chr2L	ACCCACCCA	11761402	11761410	0.797	Sfp33A1	NM_001169484	-	5'	7290	11761149	11761414	265	0.77	0.881	0.8042	CG42470, CG14937, CG12602, snoRNA:Me18S-A934, Sfp33A1, CG42471, crol, CG14931, Tsp33B, CG14932	ACCCACCCA	ACCCACCCA	ACCCACCCA	---CACCCA	acccaccca					-CTGTCGC-	ACTGCCCCA	actctcgta	2	19	5	10.292
chr2L	ACCCACCCA	11761406	11761414	0.797	Sfp33A1	NM_001169484	-	5'	7294	11761149	11761414	265	0.77	0.881	0.8042	CG42470, CG14937, CG12602, snoRNA:Me18S-A934, Sfp33A1, CG42471, crol, CG14931, Tsp33B, CG14932	ACCCACCCA	ACCCACCCA	ACCCACCCA	ACCCACCCA	acccaccca		------CGG	------CGG		TCGC-CCCC	CCCCACCCC	tcgtacgca	3	19	5	10.292
chr2L	CTCCACCCA	11761551	11761559	0.791	Sfp33A1	NM_001169484	-	5'	7439	11761149	11761573	424	0.77	0.881	0.8016	CG42470, CG14937, CG12602, snoRNA:Me18S-A934, Sfp33A1, CG42471, crol, CG14931, Tsp33B, CG14932	CTCCA-CCCA	CTCCA-CCCG	CTCCA-CCCA	CTCCA-CCCA	TTGCA-CCCA	CCCCA-ACAA	C--CATCCCA	---CA-CCCA		tgctg-ctgA	CAACG-CTCA	--ATG-CTTT	2	19	5	7.387
chr2L	TGCCACCCA	11761565	11761573	0.797	Sfp33A1	NM_001169484	-	5'	7453	11761149	11761573	424	0.77	0.881	0.8016	CG42470, CG14937, CG12602, snoRNA:Me18S-A934, Sfp33A1, CG42471, crol, CG14931, Tsp33B, CG14932	TGCCACCCA	TGCCACCCA	TGCCACCCA	TGCCCCCCA	CGCCCCCCA	-----CCTA							2	19	5	7.387
chr2L	TACCACCCA	11865820	11865828	0.882	Pde1c	NM_001144348	-	Intron	3	11865562	11865828	266	0.759	0.915	0.8636	CG31704, Sfp33A2, Sfp33A3, Sfp33A4, CG42751, Pde1c, CG14934, CG14935, esc, CG14933	TACCACCCA		TACCACCCA	T-----TCA	TGCCAGCCA	--TCTGTTG	C--------	C--------					1	17	9	8.432
chr2L	TAACACCCA	11870723	11870731	0.761	Pde1c	NM_001144348	-	Intron	3	11870723	11871367	644	0.761	0.899	0.8147	CG31704, Sfp33A2, Sfp33A3, Sfp33A4, CG42751, Pde1c, CG14934, CG14935, esc, CG14933	TAACACCCA	TAACACCCA	TAACACCCA	TAACACCCA	TAACACCCA	TAACACCCA	TAACACCCA	TAACACCCA	TAACACCCA	TAACACCCA	TAACACCCA	TAACACCCA	10	17	9	5.917
chr2L	TGAGTGGTC	11870788	11870796	0.899	Pde1c	NM_001144348	-	Intron	3	11870723	11871367	644	0.761	0.899	0.8147	CG31704, Sfp33A2, Sfp33A3, Sfp33A4, CG42751, Pde1c, CG14934, CG14935, esc, CG14933	TGAGTG--GTC	TGAGTG--GTC	TGAGGACCACT	TGAGTG--GTC	TGAGTG--GTC	TGAGTG--GTC	CGAGGG--GTC	CGAGGG--GTC	TGAGTG--GTC	CGTCTG--GTC	CGAGTG--GTC	CAAGTG--GTC	5	17	9	5.917
chr2L	GAGGTGGTC	11870928	11870936	0.785	Pde1c	NM_001144348	-	Intron	3	11870723	11871367	644	0.761	0.899	0.8147	CG31704, Sfp33A2, Sfp33A3, Sfp33A4, CG42751, Pde1c, CG14934, CG14935, esc, CG14933	GAGGTGGTC	GAAGTGGCC	GAAGTGGCC	GAAGTGTCC	GAAGTGGCC	-----GTCA	GAGGTG--C	GAGGTG--C	CAAATAACT	AAAGTGGAA	AAAGTGGAA	AAAGTTGAT	0	17	9	5.917
chr2L	TGAGTGGCC	11871359	11871367	0.814	Pde1c	NM_001144348	-	Intron	3	11870723	11871367	644	0.761	0.899	0.8147	CG31704, Sfp33A2, Sfp33A3, Sfp33A4, CG42751, Pde1c, CG14934, CG14935, esc, CG14933	TG----AG----------------------------------TGGCC	TG----AG----------------------------------TGGCC	TG----AG----------------------------------TGGCC	TG----AG----------------------------------AGGCC	TG----AG----------------------------------TGGCC	TG----AA----------------------------------TGGCC	TG----CGGCCT---------GTGGCCAGTGT---------CTGGCC	TG----CGGCCT---------GTGGCCAGTGT---------CTGGCC	TG----GGGTCCCCAAAGTAAGTTGCCCTCTTCTTCCTCCCCCAGTC	tg----tc----------------------------------tgtct	TG----AT----------------------------------cgtcc	TGCACTTT----------------------------------TGTCT	3	17	9	5.917
chr2L	GAACGCCCA	12105162	12105170	0.793	Aats-thr	NM_080100	+	Intron	3	12105069	12105432	363	0.775	0.895	0.8217	rho-6, Rab6, CG6712, CG16996, Mt2, Ced-12, CG5325, CG17211, Patsas, CG16997, Aats-thr	GAA---CGCCC----A	GAA---CGCCC----A	GAA---CGCCC----A	GAT---TGCCC----A	GAT---TGCCC----A	AAA---ATTCCTTGGT	GAGGTCTTCTC----T	GAGGTCTTCTC----T		AAT---ATTTGT---G	AAT---CCTTCTC--A	ATT---GTTTT----A	2	4	2	6.547
chr2L	GACCTCGCA	12160496	12160504	0.815	CG31760	NM_164996	+	Intron	4	12159755	12160504	749	0.795	0.822	0.807	CG17217, CG31760, Gr33a, CG31861, CG6583, CG17218, CG31860	GACCTCGCA	GCCCTCGCA	GCCCTCGCA	GTTTTCGCA	GACCTCGCA		GGCATCGAA	GGCATCGGA				TATTGCGCT	1	18	6	4.077
chr2L	GACCTCACA	12321237	12321245	0.823	aret	NM_165005	+	3'	10034	12321237	12321677	440	0.781	0.823	0.8033	aret	GA---------CCTCAC-------A	CA---------CCCCAC-------A	CA---------CCCCAC-------A	GA---------CCCCGC-------A		GA---------GGTCAA-------A	GA---------GGCCAAACG----A	GA---------GGCCAAACG----A	ta---------CGTTGTGTAATATT	CG---------CTTTAT-------C	TGTCCTGTCTTCCTGAT-------T		0	34	13	7.194
chr2L	TGAGTGGTT	12321499	12321507	0.781	aret	NM_165005	+	3'	10296	12321237	12321677	440	0.781	0.823	0.8033	aret	TG--AGTGGT----T	TG--AGTGGT----T	TG--AGTGGT----T	TG--AGTGGT----T	TG--AGTGGC----T	CG--AGGGGTTGCCT	TGGTGATGGC----T	TGGTGATGGC----T	tg--tgtgtg----t	TT--GGTG-T----T	TT--GGTG-T----T	TT--GGTG-T----T	3	34	13	7.194
chr2L	GCCCACACA	12321569	12321577	0.822	aret	NM_165005	+	3'	10366	12321237	12321677	440	0.781	0.823	0.8033	aret	GCC---------CA----CACA	GCC---------CA----CACA	GCC---------CA----CACA	GCC---------CGCCCACACA	GCC---------CG----CACA	GCC---------CA----CACA	GCC---------ca----caca	GCC---------ca----caca	ACC---------CG----CAAA	GCCACGCACACGAA----CGCA	GCCAGACACTCGCA----CACA	GCcacacacacaca----aaca	3	34	13	7.194
chr2L	GACCACGCC	12321669	12321677	0.787	aret	NM_165005	+	3'	10466	12321237	12321677	440	0.781	0.823	0.8033	aret	GACCACGCC	GACCACGCC	GACCACGCC	GACCACGCC	GACCACGCC	--------C	GAGCTCTAC	GAGCTCTCC	AGCCA---C	CT-------	C--------	GCCTCCgct	4	34	13	7.194
chr2L	GCCCACACA	12500402	12500410	0.822	bun	NM_080364	-	Intron	3	12500402	12500911	509	0.789	0.822	0.8065	CG42754, bun, t-cup	GCCCACA---------------CA	GCCCACAcaa-----------cca	GCCCACA-----------------	GCCCACAcaa-----------cca	GCCCACAcaa-----------gca		G-----------------------	G-----------------------	GTACATATAAAGTGGCGCCCCCCA	GGCCACAAAA--------------			0	12	4	6.547
chr2L	AACCACACA	12500410	12500418	0.789	bun	NM_080364	-	Intron	3	12500402	12500911	509	0.789	0.822	0.8065	CG42754, bun, t-cup	CACA	acca	ACCA	acca	acca		ATAG	ATAG	AGGG	----------CAA			0	12	4	6.547
chr2L	AACCCCCCA	12500631	12500639	0.801	bun	NM_080364	-	Intron	3	12500402	12500911	509	0.789	0.822	0.8065	CG42754, bun, t-cup	AACCCCC-CA	ACCCCCA-CA	ACCCC---CA	--CCC-----	GCACC-----	ATCCCCATCC	-CCCC---CA	-CCCC---CA	-CCCC-----				0	12	4	6.547
chr2L	TGCGTGGGC	12500903	12500911	0.814	bun	NM_080364	-	Intron	3	12500402	12500911	509	0.789	0.822	0.8065	CG42754, bun, t-cup	TGCGTGGGC	TGCCGGGGC	TGCCGGGGA	TGCGGTTGC	TGCGGGTGC	TCCTTTGGC			TTCATATGA		TGCATCAAA		0	12	4	6.547
chr2L	AACCACCCA	12673933	12673941	0.882	pdm2	NM_165017	+	Intron	3	12673933	12674380	447	0.769	0.882	0.8252	pdm2, CG5780, CG6153, PICK1, CG15485, CG5525	AACCACCCA	AACCAC---	AACCAC---	ACCCAA---	ATCCAA---	ATCAAA---	TCCTAG---	TCCTAG---	GTCAAA---	ATCCGC---	AGCAAA---		0	7	3	8.523
chr2L	CACCACCCG	12674372	12674380	0.769	pdm2	NM_165017	+	Intron	3	12674219	12674380	161	0.769	0.882	0.8112	pdm2, CG5780, CG6153, PICK1, CG15485, CG5525	C-----ACCACCCG	C-----ACCACCCG	C-----ACCACCCG	C-----AC--CCCG	C-----AC--CCCG	C-----AC--CCTG	CCAAAAATCACCCT	CCAAAAATCACCCT	A-----AC--CCCT	C-----AC--CCTT	C-----AC--CCCa	C-----AC--CCTT	2	7	3	13.514
chr2L	AGGGTGGCC	12674516	12674524	0.804	pdm2	NM_165017	+	Intron	3	12674209	12674524	315	0.769	0.882	0.8122	pdm2, CG5780, CG6153, PICK1, CG15485, CG5525	AGG---------------GT------------------GGC-------------------------------------------------------C	AGG---------------GT------------------GGC-------------------------------------------------------C	AGG---------------GT------------------GGC-------------------------------------------------------C	TGG---------------GT------------------GGC-------------------------------------------------------C	AGG---------------GT------------------GGC-------------------------------------------------------C	AGG---------------GT------------------GGC-------------------------------------------------------G	GGG---------------GT------------------GGCACTCACCCCACCCAACACCCAACGTCCAGCAAAAAAGATATACGTACTCTCGTGAA	GGG---------------GTGGCACAGGCATTGGCACCGGCACTCACCCCACCCAACACCCAACGTCCAGCAAAAAAGATATACGTACTCTCGTGAA	GTG---------------GT------------------GGT---------------------------GGTAAAA---------------------A	CCC---------------CT------------------GCT-------------------------------------------------------G	GTG---------------GT------------------GCG-------------------------------------------------------G	GTGTGTGCGTGTGTGTGTGT------------------GCT-------------------------------------------------------C	3	7	3	7.444
chr2L	GCCCCCCCA	12745734	12745742	0.833	MRP	NM_205968	+	3'	925	12745734	12746054	320	0.799	0.833	0.8165	CG5776, CG5787, MRP, CG15484, spict, CG5781, CG5792, CG6180, CG17036	GCC--------------CCC---CCA	G----------------CCC---CCA		GCCCCTGAAAAA-----CCCCGTCCA	GCCCCTGAAAACCACGTCCACGTCCA	CTCTGTCGCGGCATCATCCCAGTCAA	-----------------ttc------		-----------------CTC------				0	16	8	5.141
chr2L	TGGGAGGGC	12745861	12745869	0.831	MRP	NM_205968	+	3'	1052	12745734	12746054	320	0.799	0.833	0.8165	CG5776, CG5787, MRP, CG15484, spict, CG5781, CG5792, CG6180, CG17036	TGGGA-GGGC	TGGGA-GGGC	TGGGA-GGGC	TGGGA-GGGC	TGGGA-GGGC	TGCGA-AGGC	TGGGGTAGGC		CCCAA-CAAA	CGAGT-AGGC	GTGGT-GGGC		4	16	8	5.141
chr2L	CACCCCCCA	12745936	12745944	0.799	MRP	NM_205968	+	3'	1127	12745734	12746054	320	0.799	0.833	0.8165	CG5776, CG5787, MRP, CG15484, spict, CG5781, CG5792, CG6180, CG17036	CACCCCCCA	AACCCCTC-	AACCCCTG-	CAAA-----	CACC-----				TG-------	AGAAACAA-	aacaacaa-		0	16	8	5.141
chr2L	GGCCACCCG	12746046	12746054	0.803	MRP	NM_205968	+	3'	1237	12745734	12746054	320	0.799	0.833	0.8165	CG5776, CG5787, MRP, CG15484, spict, CG5781, CG5792, CG6180, CG17036	GGCCACCCG	GGCCACCCG	GGCCACCCG	GGCCACCCG	GGCCACCCG	GGCCACCCG	GCCCACCCG			GGCTTCCCA	GGCTTCCCA		5	16	8	5.141
chr2L	TGGGTGGCC	12849933	12849941	0.915	kek1	NM_078835	-	5'	31012	12849933	12850587	654	0.792	0.915	0.831	kek1	TGGGTGG------------CC	TGGGTGG------------CC	TGGGTGG------------CT	TGGGTGG------------CC	TGGGTGG------------CC	TGGGTGG------------CC	TGGGCGG------------GC	TGGGCGG------------GC	TGGGTGG------------CC	TCGGCTGCCCGCGGCACGGCC	GCGTC--------------CC	GGGT---------------CC	5	43	19	4.154
chr2L	ATCCACCCA	12850118	12850126	0.792	kek1	NM_078835	-	5'	31197	12849933	12850587	654	0.792	0.915	0.831	kek1	AT--------------------------------------CCA-----------------------------------------------CCCA	AT--------------------------------------CCA-----------------------------------------------CCCA	AT--------------------------------------CCA-----------------------------------------------CCCA	AT--------------------------------------CCA-----------------------------------------------CCCA	AG--------------------------------------CCG-----------------------------------------------CCCA	AA--------------------------------------GC------------------------------------------------CCGG	ACACCAGAGCGCAGCACTTCTCCTCCCCTCCTCGATTGGCCCGGATGGTGGCTCAGTCCTCCTCCTCTCCTCGATTGGCCCGGATGGTGGCTCA	AC---------CAGCACTTCTCCTCCCCTTCTCGATTGGCCCG--------------------------------------GGATGGTGGCTCA	CC--------------------------------------CCC-----------------------------------------------CTCA	----------------------------------------C-------------------------------------------------CTGA	----------------------------------------C-------------------------------------------------CTCA	----------------------------------------C-------------------------------------------------CTGA	3	43	19	4.154
chr2L	TGTGTGGGC	12850151	12850159	0.822	kek1	NM_078835	-	5'	31230	12849933	12850587	654	0.792	0.915	0.831	kek1	TG---TGTGGGC	TG---TGTGGGC	TG---TGTGGGC	TG---TGTGGGC	TG---TGTGGGC	TG---TGTGGCC	TGGCCTGCTGGC	TGGCCTGCTGGC	TG---TGTGGGC	TG---GGTGGGC	TG---GGTGGGC	TG---GGTGGTC	5	43	19	4.154
chr2L	TTAGTGGTC	12850579	12850587	0.795	kek1	NM_078835	-	5'	31658	12849933	12850587	654	0.792	0.915	0.831	kek1	TTAGTGGTC	TTAGTGGTC	TTAGTGGTC	TTAGTGGTC	TTAGTGGTC	TTAGTGGTC	CTTGTGGTT	CTTGTGGTT	TATGTGGTT	CTTGTGGTT	--tgtgGTT	CTTGTGGTT	5	43	19	4.154
chr2L	GTCCTCCCA	12854258	12854266	0.826	kek1	NM_078835	-	5'	35337	12854258	12855018	760	0.766	0.826	0.8002	kek1	GT------CCTCCCA	GT------CCTCGCA	GT------CCTCCCA	GT------CCTCCCA	GT------CCTCCCA	TT------CCTTTCG	CTGTTGCGCCTCCCG	CTGTTGCGCCTCCCG	-t-------------				3	43	19	5.144
chr2L	TCGGGGGTC	12854548	12854556	0.814	kek1	NM_078835	-	5'	35627	12854548	12855018	470	0.766	0.814	0.7938	kek1	TCGGGGGT------C	TCGGGGGT------C	TCGGGGGT------C	TCGGGGGT------C	TCGGGGGT------C	TCGAAA---------		TGGAGGCTGGGCAAC		TTATCCGT-------	TTATTAAT------G	GCATTTGT------A	4	43	19	6.547
chr2L	AGGGTGCTC	12854798	12854806	0.766	kek1	NM_078835	-	5'	35877	12854548	12855018	470	0.766	0.814	0.7938	kek1	AGGGTGCTC	AGGGTGCTC	AGGGTGCTC	AGGGTGCTC	AGGGTGCTC	AGGGTGCAC	AGGGTGCCC	AGGGTGCCC	AGGGTGTTC	AGGGTGTTT	AGGGTGCTC	AGGGTGTTT	5	43	19	6.547
chr2L	GCCCACGCa	12854972	12854980	0.814	kek1	NM_078835	-	5'	36051	12854548	12855018	470	0.766	0.814	0.7938	kek1	G---------------------CCCACGCa	G---------------------CCCACGCa	G---------------------CCCACGCa	G---------------------CCCACGCa	G---------------------CCCACGCA	G-----------------------CACGCa	AGC-TCCTGGATTTTGA-----CTCACGCA	AGC-TCCTGGATTTTTA-----CTCACGCA	CGCGTGCTGCCTTTCAATACGCCGCACGCA	----------------------TGCACGCA	---------------------------GCC	G------TGCGGTTTCC-----CGCACGCA	3	43	19	6.547
chr2L	tGCGTGGTT	12855010	12855018	0.781	kek1	NM_078835	-	5'	36089	12854548	12855018	470	0.766	0.814	0.7938	kek1	tGCGTGGTT	tGCGTGGTT	tGCGTGGTT	tGCGTGGTT	TGCGTGGTT	tGCGTGGAT	TGCGTGGCT	TGCGTGGCT	TGTGTGGTT	TGCGTGGTT	TGCGTGGTT	TGCGTGGTT	3	43	19	6.547
chr2L	GACCTCGCA	12855795	12855803	0.815	kek1	NM_078835	-	5'	36874	12854798	12855803	1005	0.766	0.815	0.794	kek1	GACCTCGCA	GACCTCTCA	GACCTCGCA	TTCCTGGCA	GTCCTGGCC	tattttCAA	GACCCACAG	GACCCACAG	GGCCCCACC	TCCACTGTA		AGAACAACA	1	43	19	4.362
chr2L	TGGGTGCTG	13078471	13078479	0.759	CG5142	NM_001103685	+	5'	-525	13078471	13078759	288	0.759	0.833	0.7862	Sir2, CG9932, CG16978, A16, CG5204, CG9934, CG5142, CG9928, CG5122, DnaJ-H, Pk34A	T-----------GG------------------GT------------GCTG	T-----------GG------------------GT------------GCTG	T-----------GG------------------GT------------GCTG	T-----------GG------------------GT------------GCTG	T-----------GG------------------GT------------GCTG	TGCTGGGT-GCCGG------------------GTGCTATGGCTGTGGCTG	TGTTGCCTCTCAgggtgctccgggtgctcccagt------------gctc	TGTTGCCTCTCCGG------------------GT------------GCTC	t------------g------------------ct------------gctg	A------------G------------------TT------------GCAG	A------------G------------------TT------------GCA-	A------------G------------------TT------------GCAG	4	35	16	7.716
chr2L	TGGGTGGGC	13099315	13099323	0.915	CG5142	NM_001103685	+	Intron	2	13099315	13100132	817	0.76	0.915	0.8038	Sir2, CG9932, CG16978, A16, CG5204, CG9934, CG5142, CG9928, CG5122, DnaJ-H, Pk34A	T-GGGTGGGC	T-GGGTGGGC	T-GGGTGGGC	T-GGGTGGT-	T-GGGTGGGC	T-TGTTGGGC	T-GGCCAGGC	T-GGCCAGGC	T-TGGAAGAC	CGAAACTGAC	C-AAACTGGC	C-AAGCCGAC	3	35	16	4.955
chr2L	CACCACCTA	13099936	13099944	0.778	CG5142	NM_001103685	+	Intron	2	13099936	13100679	743	0.76	0.882	0.7972	Sir2, CG9932, CG16978, A16, CG5204, CG9934, CG5142, CG9928, CG5122, DnaJ-H, Pk34A	CACC----------------------------------ACC-------TA	CACC----------------------------------ACC-------TA	CACC----------------------------------ACC-------TA	CACC----------------------------------ACCTAATCCCCA	CACC----------------------------------ACC----ACCTA	CACC----------------------------------ACC-------TA	TACA----------------------------------ACC-------TA	TACC----------------------------------ACC-------TA	TACC----CAGGAGCA---------------------AGTC-------TA	TGTC----CAGGAGCT-GCTTTTGTTGACGTTTTCTTAACA-------TG	TGCC----CAGAAGCT-GCTTTCGTTGACGTTTTCTCAACA-------TA	TGCCTTGTTTGAGGCTGGATTTCGTTA-------CTTAACA-------TC	3	35	16	5.192
chr2L	CCCCACCCA	13099947	13099955	0.796	CG5142	NM_001103685	+	Intron	2	13099936	13100679	743	0.76	0.882	0.7972	Sir2, CG9932, CG16978, A16, CG5204, CG9934, CG5142, CG9928, CG5122, DnaJ-H, Pk34A	CC----CCAC-------------------------C--------------CA	CC----CCAC-------------------------C--------------CA	CC----CCAC-------------------------C--------------CA	CC-ACTCCAC-------------------------C--------------CT	CC----CCAC-------------------------C--------------CA	CCCACCCCGC-------------------------C--------------CG	CC----CCAC-------------------------C--------------CA	CC----CCAc-------------------------ccacagcccacagcaca	CC----CTAT-------------------------A--------------CA	CC----CTATA------------------------C--------------CC	CC----TTATGAGCAGGCTCTTCATATTTAtctctc--------------cc	CT----CTAA-------------------------C--------------CA	4	35	16	5.192
chr2L	CACCACCCC	13100105	13100113	0.77	CG5142	NM_001103685	+	Intron	2	13099936	13100679	743	0.76	0.882	0.7972	Sir2, CG9932, CG16978, A16, CG5204, CG9934, CG5142, CG9928, CG5122, DnaJ-H, Pk34A	CAC-CACCCC	CAA-CACCCC	CAA-CACCCT	CAC-CACCCC	CGC-CACCCC	CTG-CCACCT	CAC-CACCCA	CAC-CACCCA			CCCACAAATT	CCTGCAAATA	1	35	16	5.192
chr2L	CAACACCCA	13100124	13100132	0.76	CG5142	NM_001103685	+	Intron	2	13099936	13100679	743	0.76	0.882	0.7972	Sir2, CG9932, CG16978, A16, CG5204, CG9934, CG5142, CG9928, CG5122, DnaJ-H, Pk34A	C-------AACACCCA	C-------AACACCCA	C-------AACACCCA	----------AATGGG	C-------CACATCCA	C-----------CCCA	C---------CACCCA	C---------CACCCA			CTAGAGTCGAAGCCTA	CCCCGTTTTAGGCACA	2	35	16	5.192
chr2L	TGGGTGGTT	13100671	13100679	0.882	CG5142	NM_001103685	+	Intron	2	13099936	13100679	743	0.76	0.882	0.7972	Sir2, CG9932, CG16978, A16, CG5204, CG9934, CG5142, CG9928, CG5122, DnaJ-H, Pk34A	TGG--GTGG--------TT	TGG--GTGG--------TT	TGG--GTGG---------T	TGG--GTGGTTGGTTGTTT	TGG--GTGG--------TT	TGG--GTGG--------TT	TGG--GTGG--------GT	TGG--GTGG--------GT	tggatgtgg--------gt	tgg--gtgg--------tt	TGG--GCGG--------TT	TGG--GTGG--------TT	3	35	16	5.192
chr2L	GCCCGCCCA	13426441	13426449	0.828	Tehao	NM_058090	+	5'	-9187	13426441	13426687	246	0.759	0.831	0.8038	CG10859, CG16957, CG16956, CG16848, Tehao, CG7110, Vm34Ca	GC-------------------------CCGCCCA	GC-------------------------CCGCCCA	GC-------------------------CCGCCCA	GC-------------------------CCGCCCG	GC-------------------------CCGTCCG	GCGCCCAGTCAGCCATG--TGGTCCTTCCGCCCA	GCGCCCAGCACCCCACAACccaaccacccaccca	GCGCCCAGCACCCCACAACccaa----ccaccca	GCAC-----------------------CCACCCA		GAGTGTGCG-------------------------	GCCCCTGCCACACT--------------------	2	16	9	11.364
chr2L	CATCACCCA	13426448	13426456	0.759	Tehao	NM_058090	+	5'	-9180	13426441	13426687	246	0.759	0.831	0.8038	CG10859, CG16957, CG16956, CG16848, Tehao, CG7110, Vm34Ca	CA	CA	CA	CA	CA	CA	ca	ca	TA				5	16	9	11.364
chr2L	ACCCACCCA	13426464	13426472	0.797	Tehao	NM_058090	+	5'	-9164	13426441	13426687	246	0.759	0.831	0.8038	CG10859, CG16957, CG16956, CG16848, Tehao, CG7110, Vm34Ca	AC-----------------CCACC-----CA	GC-----------------CCACC-----CA	GC-----------------CCACC-----CA	CC-----CAATCCA-----CCACC-----CA	GC-----CAATCCA-----CCACC-----CA	GCTCCGGCAGTCCC-----TTTCCTTCGACC	at-----------------ccatc-----ca	at-----------------ccatc-----ca	ACCCAGGCAGCCCAGTGAGCCACC-----CT				0	16	9	11.364
chr2L	GCCCTCCCA	13426679	13426687	0.831	Tehao	NM_058090	+	5'	-8949	13426441	13426687	246	0.759	0.831	0.8038	CG10859, CG16957, CG16956, CG16848, Tehao, CG7110, Vm34Ca	GCCCTCCCA	GCC--CCTA	GCC--CCTA	GCC--CCCA	GCC--ACCA	CTT--TCTG	GGC--CCCA	GGC--CCCA	GGC--TAGA	GGC--CGCA	AGC--CCAA		0	16	9	11.364
chr2L	TGGGCGGCC	13426875	13426883	0.829	Tehao	NM_058090	+	5'	-8753	13426441	13426883	442	0.759	0.831	0.8088	CG10859, CG16957, CG16956, CG16848, Tehao, CG7110, Vm34Ca	TGGGCGGCC	TGGGCGGCC	TGGGCGGCC	TGGGCGGCC	TGGGCGGCC	TGGGCAGCC	CGGGCTTGC	CGGGCTTGC	TGGGCCATT				4	16	9	6.667
chr2L	TGTGTGGGC	13501495	13501503	0.822	B4	NM_057977	-	3'	-47828	13501495	13502045	550	0.77	0.822	0.796	CG33642, B4, CG33643, CG33641, CG33645, CG33640, CG33644	TGTGT---GGGC	TGTGT---GGGC	TGTGT---GGGC	TGTGT---GGGC	TGTGT---GGGC	TTTGT---GGGC	TGTGT---GGGC	TGTGT---GGGC	TGTGTTAAGGGT	TTCTT---GGGC	GGTTT---G---	TCCTT---GGGC	6	22	7	6.452
chr2L	TGGGGGCTC	13501711	13501719	0.796	B4	NM_057977	-	3'	-47612	13501495	13502045	550	0.77	0.822	0.796	CG33642, B4, CG33643, CG33641, CG33645, CG33640, CG33644	TGGGGGCTC	TGGGGGCTT	TGGGGGCTT	TGGGGGCTT	TGGGGGCTT	TGGGGACTG		TAGAAGTGG	TGGGGGCTT	AGGGCGCTA	AGGGCGCTA	AGGGCGCTG	0	22	7	6.452
chr2L	CGGGTGGTT	13502037	13502045	0.77	B4	NM_057977	-	3'	-47286	13501495	13502045	550	0.77	0.822	0.796	CG33642, B4, CG33643, CG33641, CG33645, CG33640, CG33644	CGGGTGGTT	CGGGTGGTT	CGGGTGGTT	CGGGTGGTT	CGGGTGGTT	CGGGTAGTT	CGGGTAGTT	CGGGTAGTT	CTTTTGTTT	ACTGCGTTT	tatatatat	ACTGCGTTT	4	22	7	6.452
chr2L	GACCACTCC	14179493	14179501	0.787	CG32972	NM_205987	-	Intron	1	14179493	14180268	775	0.787	1	0.8655	CG32972	GACCACTCC	GAGCACTCC	GACCACTCC	GACCACTCC	GACCACTCC	GACCACTCC	GACCACTCC	GACCACTCC	GACCAGTCC	GACTATTTC	------TCA	GACCATTTC	6	12	5	5.083
chr2L	TGGGAGCTC	14179749	14179757	0.794	CG32972	NM_205987	-	Intron	1	14179493	14180268	775	0.787	1	0.8655	CG32972	TGG-----------GAGCTC	TGG-----------GAACAC	TGG-----------GAACAC	TGGA----ACTTCCGAACTC	TGG-----------GAACTC	TGG-----------GGACTC	CGGACTTCAATCTGGGCCTC	CGGACTTCAATCTGGGCCTC					0	12	5	5.083
chr2L	TGGGTGATA	14278893	14278901	0.76	wb	NM_165086	+	Intron	2	14278893	14279299	406	0.76	0.916	0.8075	l(2)34Fc, smi35A, CG15286, CG32971, ms(2)34Fe, CG33090, wb, CG18125, mTTF	T-GGGTGATA	T-GGGTGATA	T-GGGTGATA	--TGGTGAT-	--GGCTGATA	--CACTCGTG	--------TA	--------TA	TATGATGTTA		-GGGCCAA--	--GGGCAA--	2	17	6	7.449
chr2L	GACCTCCCA	14279174	14279182	0.916	wb	NM_165086	+	Intron	2	14278893	14279299	406	0.76	0.916	0.8075	l(2)34Fc, smi35A, CG15286, CG32971, ms(2)34Fe, CG33090, wb, CG18125, mTTF	CTCCCA	CTCCCA	CTCCCA	CTCCCA	CTCCCA	CTCCCT	CACCCA	CACCCA	CACACA		CACCCA	---TTG	4	17	6	7.449
chr2L	TGGGTGCTA	14279240	14279248	0.76	wb	NM_165086	+	Intron	2	14278893	14279299	406	0.76	0.916	0.8075	l(2)34Fc, smi35A, CG15286, CG32971, ms(2)34Fe, CG33090, wb, CG18125, mTTF	TGGGTGCTA	TGGGTGCTA	TGGGTGCTA	TGGGTGCTA	TGGGTGCTA	TGGGCGCTA	CGAGTGCTA	CGAGTGCTA	AGAGTGCTA	TGAGTGCTA	CGAGTGTTA	--AGTGTTA	4	17	6	7.449
chr2L	GACCACGGA	14279291	14279299	0.794	wb	NM_165086	+	Intron	2	14278893	14279299	406	0.76	0.916	0.8075	l(2)34Fc, smi35A, CG15286, CG32971, ms(2)34Fe, CG33090, wb, CG18125, mTTF	GA-------CCACGGA	GA-------CCACGGA	GA-------CCACGGA	GA-------CCACGGA	GA-------CCACGGA	AC-------CCACAAC	CACTGCCACCCACAAC	CACTGCCACCCACAAC	AG-------GCATCGA	GA------AATACAAC	---------CCCCAAC		4	17	6	7.449
chr2L	TGGGTGTTA	14407862	14407870	0.761	elB	NM_176045	-	5'	20749	14407625	14408505	880	0.761	0.817	0.7828	l(2)34Fd, spel1, CG3473, CG15283, pburs, Cpr35B, ppk, noc, Pgant35A, CG4218, CG33648, Rab14, elB	TGGGTGTTA	TGGCTGTTA	TGGCTGTTA	TGGGTGTTA	TGGGTGTTA	TGGG-GATA			TAAAAATT-	GGATTGTGA			2	5	1	6.667
chr2L	GAACACCAA	14407995	14408003	0.776	elB	NM_176045	-	5'	20882	14407625	14408505	880	0.761	0.817	0.7828	l(2)34Fd, spel1, CG3473, CG15283, pburs, Cpr35B, ppk, noc, Pgant35A, CG4218, CG33648, Rab14, elB	GAACACCAA	AAAAACCAA	GAACACCAA	GAACACGCA	AAATGCCCG				GAATAATAG	AAATAACAA			1	5	1	6.667
chr2L	TTGGTGGTT	14408476	14408484	0.779	elB	NM_176045	-	5'	21363	14407625	14408505	880	0.761	0.817	0.7828	l(2)34Fd, spel1, CG3473, CG15283, pburs, Cpr35B, ppk, noc, Pgant35A, CG4218, CG33648, Rab14, elB	TTGGTGGTT	TTGGTGGTT	TTGGTGGTT	TTGGTGGTT	TTGGTGGTT	TTGGTGATT	TTGGTGATT	TTGGTGATT	TTGGTTGAT	TTGGT---T	TTGGC---T	TTGG----T	4	5	1	6.667
chr2L	TGAGTGGTT	14408497	14408505	0.781	elB	NM_176045	-	5'	21384	14407625	14408505	880	0.761	0.817	0.7828	l(2)34Fd, spel1, CG3473, CG15283, pburs, Cpr35B, ppk, noc, Pgant35A, CG4218, CG33648, Rab14, elB	TGAGTG---------------------------------------------------------GTT	TGAGTGGT----T--------------------------------------------------GTT	TGAGTGGT----T--------------------------------------------------GTT	TGAGTGgt----tgt---tgtggttgtttttgctgttgttgttgagtggttgtcgctgttgtggtt	TGAGTGGT----T--------------------------------------------------GTT	TGAGTTGT----T--------------------------------------------------GTT	TGAGGTGTTACGTGTGTGTGTGA----------------------------------------GCT	TGAGGTGT----TGTGTGTGTGA----------------------------------------GCT	TGTG--------T--------------------------------------------------GTT	GGAGCAGG----TG--------------------------------------------------TT	GAAGAAGC----TGCAGC---------------------------------------------ACT	GTTTGAGT----TGAGTTTA-------------------------------------------ATT	0	5	1	6.667
chr2L	TGGGTGTCC	14443846	14443854	0.794	CG15283	NM_144317	-	3'	-7076	14443028	14443926	898	0.794	0.882	0.8285	l(2)34Fd, spel1, CG3473, CG15283, pburs, Cpr35B, ppk, noc, Pgant35A, CG4218, CG33648, Rab14, elB	TGGGTG--TCC	TGGGTG--TCC	TGGGTG--TCC	TGGGTG--TCC	TGGGTG--TCC	TGGGTG--TAC	TGGGTG--TCC	TGGGTG--TCC	CAGG------A	TGGT----TCC	CTGT----GCA	TGGTTGCATCC	6	14	5	7.338
chr2L	TGTGTGGGC	14443918	14443926	0.822	CG15283	NM_144317	-	3'	-7004	14443028	14443926	898	0.794	0.882	0.8285	l(2)34Fd, spel1, CG3473, CG15283, pburs, Cpr35B, ppk, noc, Pgant35A, CG4218, CG33648, Rab14, elB	TGTGT-GGGC	TGTGT-GGGC	TGTGT-GGGC	TGTGT-GGGC	TGTGT-GGGC	TGTGT-GGGC	TGTGT-GGGC	TGTGT-GGGC	TGTGGAAGGC	TG-GA-AGGC	TG-GA-GGGC	TG-GA-TGGC	7	14	5	7.338
chr2L	TGTGTGTTC	14444204	14444212	0.786	CG15283	NM_144317	-	3'	-6718	14444204	14444430	226	0.786	0.91	0.8297	l(2)34Fd, spel1, CG3473, CG15283, pburs, Cpr35B, ppk, noc, Pgant35A, CG4218, CG33648, Rab14, elB	TGTGTGTTC	TGTGTGTTC	TGTGTGTTC	TGTGTGTTC	TGTGTGTTC	TGTGTGTTC	TGTGTGTTC	TGTGTGTTC	TGTGTGTTC	AGTGTGTAC	--TGTATTG	AGTGTGTGC	8	14	5	15.464
chr2L	GAACGCCCA	14444345	14444353	0.793	CG15283	NM_144317	-	3'	-6577	14444204	14444430	226	0.786	0.91	0.8297	l(2)34Fd, spel1, CG3473, CG15283, pburs, Cpr35B, ppk, noc, Pgant35A, CG4218, CG33648, Rab14, elB	GAA-------------------------------CGCC-CA	GAA-------------------------------CGCC-CA	GAA-------------------------------CGCC-CA	GAA-------------------------------CGCC-CA	GAA-------------------------------CGCC-CA	AAA-------------------------------CGCC-CA	TGG-------------------------------CACC-CA	TGG-------------------------------CACC-CA	GCC-------------------------------TCCC-CA	AGA-AATCGAGTACAGTTTTCGACTGCAGTCC--CGGCATA	TGATCATGTCGTACAGC---------CAGTCCTTCGCCACA		4	14	5	15.464
chr2L	GTCCACCCA	14444422	14444430	0.91	CG15283	NM_144317	-	3'	-6500	14444204	14444430	226	0.786	0.91	0.8297	l(2)34Fd, spel1, CG3473, CG15283, pburs, Cpr35B, ppk, noc, Pgant35A, CG4218, CG33648, Rab14, elB	GTCCACCCA	GTCCACCCA	GTCCACCCA	GTCCACCCA	GTCCTCCCG	G--------	GCC--CCTA	GC-------	CTTTATCGA	AGAAACCCA			3	14	5	15.464
chr2L	CATCACCCA	14445152	14445160	0.759	CG15283	NM_144317	-	3'	-5770	14444204	14445160	956	0.759	0.91	0.812	l(2)34Fd, spel1, CG3473, CG15283, pburs, Cpr35B, ppk, noc, Pgant35A, CG4218, CG33648, Rab14, elB	CAT-CA-CC-CA	CAT-CA-CC-CA	CAT-CA-CC-CA	CAT-CA-CC-CA	CAT-CAGGC-CA	CAT-CA-CC-CA	CATCCA-TC-CA	CATCCA-TC-CA	----CG------	CGT-CG-CCACA		CGT-CG-CCATA	4	14	5	4.545
chr2L	AACCACCCA	14471825	14471833	0.882	noc	NM_057569	+	5'	-19028	14471825	14472643	818	0.769	0.882	0.8018	l(2)34Fd, spel1, CG3473, CG15283, pburs, Cpr35B, ppk, noc, Pgant35A, CG4218, CG33648, Rab14, elB	AACCAC---------CCA	AACCAC---------CCA	AACCAC---------CCA	AACCAC---------CCA	AAccgc---------cca	AACCCC---------AGA	AACCAA---------CCA	AACCAT---------CCA	CATCCCTTTCCATTACCA	---------------TTA	---------------TTA	---------------TTA	3	9	2	5.4
chr2L	AAGGTGGTC	14471875	14471883	0.785	noc	NM_057569	+	5'	-18978	14471825	14472643	818	0.769	0.882	0.8018	l(2)34Fd, spel1, CG3473, CG15283, pburs, Cpr35B, ppk, noc, Pgant35A, CG4218, CG33648, Rab14, elB	AAGGTGGTC	AAGGTGGTC	AAGGTGGTC	AAGGTGGTC	AAGGTGGTC	CAGGGGGTC	--------C	--------C	AAAACCGAC	-------GA	----ACGAA	GCAAAAGAA	4	9	2	5.4
chr2L	CACCACCCG	14471888	14471896	0.769	noc	NM_057569	+	5'	-18965	14471825	14472643	818	0.769	0.882	0.8018	l(2)34Fd, spel1, CG3473, CG15283, pburs, Cpr35B, ppk, noc, Pgant35A, CG4218, CG33648, Rab14, elB	C--------------------------------------ACCACCCG	C--------------------------------------ACCACCCG	C--------------------------------------ACCACCCG	C--------------------------------------ACCACCCG	C--------------------------------------ACCACCCG	C--------------------------------------ACTAACCG	C--------------------------------------ACTCAACG	C--------------------------------------ACTCAACG	CCAGCAAAAAAAAAGAAACAACAACGAAATGAGAATGTAGAGAACCG	C--------------------------------------ACTACCCG	C--------------------------------------ACTACCCA	C--------------------------------------ACTACCCG	4	9	2	5.4
chr2L	TACCACCAA	14472555	14472563	0.779	noc	NM_057569	+	5'	-18298	14471825	14472643	818	0.769	0.882	0.8018	l(2)34Fd, spel1, CG3473, CG15283, pburs, Cpr35B, ppk, noc, Pgant35A, CG4218, CG33648, Rab14, elB	TACCACCAA	TACCACCAA	TACCACCAA	TACCACCAA	TACCACCAA	TACCACCAA	TACCACCAA	TACCACCAA	TACCACCAA	TACCACCAA	TACCACCAa	TACCACCAA	9	9	2	5.4
chr2L	GCACACCCA	14472635	14472643	0.794	noc	NM_057569	+	5'	-18218	14471825	14472643	818	0.769	0.882	0.8018	l(2)34Fd, spel1, CG3473, CG15283, pburs, Cpr35B, ppk, noc, Pgant35A, CG4218, CG33648, Rab14, elB	GCACACCCA	GCACACCCA	GCACACCCA	GCACACCCA	GCACACCCA	GCACACCCA	GCACACCCA	GCACACCCA	GCACACCCA	GCACACCCA	GCACACCCA	GCACACCCA	10	9	2	5.4
chr2L	TGTGGGGTC	14745106	14745114	0.825	CG42587	NM_001169510	-	Intron	1	14745106	14745927	821	0.766	0.915	0.8322	CG4691, CG33308, CG34166, CG33309, CG15282, CG42587, CG42685, CG18636, CG42586, CG18420, CG34165, CG42681, CG4650, CG31835, CG4701, CSN1a	TGT-----GGGGT-----C	TGT-----GGGGT-----C	TGT-----GGGGT-----C	AGT-----GGGGT-----C	AGT-----GGGGT-----C		--------GGGCA-----C	--------GGGCA-----C	AATGACAAGTAAA-----C		tga-----gtgatagaaat	TGT-----GTGAC-----T	2	7	4	8.316
chr2L	GACCTCACA	14745619	14745627	0.823	CG42587	NM_001169510	-	5'	731	14745619	14746060	441	0.766	0.915	0.8547	CG4691, CG33308, CG34166, CG33309, CG15282, CG42587, CG42685, CG18636, CG42586, CG18420, CG34165, CG42681, CG4650, CG31835, CG4701, CSN1a	GACCTCA------CA	GACCTAA------CA	GACCTCA------CA	ACCCTC---------	GACCTC---------				GGTTTAA------TA	TATCTAAATAGTTCA			1	7	4	10.811
chr2L	TGGGTGGGC	14745903	14745911	0.915	CG42587	NM_001169510	-	5'	1015	14745619	14746060	441	0.766	0.915	0.8547	CG4691, CG33308, CG34166, CG33309, CG15282, CG42587, CG42685, CG18636, CG42586, CG18420, CG34165, CG42681, CG4650, CG31835, CG4701, CSN1a	TGGGTGGGC	TGGGTGGGC	TGGGTGGGC	TGAGTGGGT	TGAGTGGGT	----TGGGT	TCTCTGAAG	TCTCTGAAG	TGTGTGGG-	TGTGCGGC-	TGTGCGGC-	TGTGCCGC-	2	7	4	10.811
chr2L	GGGGTGCTC	14745919	14745927	0.766	CG42587	NM_001169510	-	5'	1031	14745619	14746060	441	0.766	0.915	0.8547	CG4691, CG33308, CG34166, CG33309, CG15282, CG42587, CG42685, CG18636, CG42586, CG18420, CG34165, CG42681, CG4650, CG31835, CG4701, CSN1a	GGG-GTGCTC	GGA-GTGCCC	GGA-GTGCTC	GGA-GTGCTG	GGA-GTGCTT	GCA-GTGAGC	AAATATGCTC	AAATATGCTC	--A-------	-CA-TTGC--	-GG-TTGC--	ACA-TTGC--	0	7	4	10.811
chr2L	GGCCACCCA	14746052	14746060	0.915	CG42587	NM_001169510	-	5'	1164	14745619	14746060	441	0.766	0.915	0.8547	CG4691, CG33308, CG34166, CG33309, CG15282, CG42587, CG42685, CG18636, CG42586, CG18420, CG34165, CG42681, CG4650, CG31835, CG4701, CSN1a	GGCCACCCA	GGCCACCCA	GGCCACACA	GGCCACCCA	GGCCACCCA	AGCAGCCCA			--CGAACTG				3	7	4	10.811
chr2L	GACCACCAG	14773235	14773243	0.784	CG4650	NM_135878	-	3'	-1746	14773235	14773659	424	0.779	0.828	0.8003	CG4691, CG33308, CG34166, CG33309, CG15282, CG42587, CG42685, CG18636, CG42586, CG18420, CG34165, CG42681, CG4650, CG31835, CG4701, CSN1a	GACCACCAG	GACCCCCAG	GACCCCCAG	GA-CCCCCA	GA--GCCAA	GG---CCGA	TG-------	TG-------	AG-------	GG-------	GA-------	GA-------	0	4	2	4.115
chr2L	TTGGTGGTT	14773275	14773283	0.779	CG4650	NM_135878	-	3'	-1706	14773235	14773659	424	0.779	0.828	0.8003	CG4691, CG33308, CG34166, CG33309, CG15282, CG42587, CG42685, CG18636, CG42586, CG18420, CG34165, CG42681, CG4650, CG31835, CG4701, CSN1a	TTGGTGGTT	TTGGCGGTT	TTGGCGGTT	TTGGTGGTT		--------T							1	4	2	4.115
chr2L	TGGGCGGGC	14773585	14773593	0.828	CG4650	NM_135878	-	3'	-1396	14773235	14773659	424	0.779	0.828	0.8003	CG4691, CG33308, CG34166, CG33309, CG15282, CG42587, CG42685, CG18636, CG42586, CG18420, CG34165, CG42681, CG4650, CG31835, CG4701, CSN1a	T-----GGGCG-------------GGC	T-----GGGCG-------------GGC	A-----GGGCG-------------GGC	T-----GGGCG-------------GGC	T-----GGGCG-------------GGC	T-----GGGTGGTTTCTGGGGTGCGGC	T-----GGGTG-------------GCT	T-----GGGTG-------------GCT	T-----GGGCG-------------GTC	T-----GGACA-------------GCC		TGGGCGGGGCA-------------GTC	3	4	2	4.115
chr2L	TCGGTGGCC	14773651	14773659	0.81	CG4650	NM_135878	-	3'	-1330	14773235	14773659	424	0.779	0.828	0.8003	CG4691, CG33308, CG34166, CG33309, CG15282, CG42587, CG42685, CG18636, CG42586, CG18420, CG34165, CG42681, CG4650, CG31835, CG4701, CSN1a	TCGGTGGCC	TCGAAGGCC	TCGAAGGCT	TCGGAGGCC	GCGAAGGCC	CCGTACTTT	ACGCCCATC	ACGCCCATC		TTAGAGAAT		T--GAGAGC	0	4	2	4.115
chr2L	TGAGTGGCC	14809507	14809515	0.814	CG33309	NM_001038819	+	5'	-1272	14809507	14810378	871	0.796	0.881	0.822	CG4691, CG33308, CG34166, CG33309, CG15282, CG42587, CG42685, CG18636, CG42586, CG18420, CG34165, CG42681, CG4650, CG31835, CG4701, CSN1a	TGAGTGGCC	TGAGTGGCC	TGAGTGGCC	TGAGTGGCC	TGAGTGCCC	TGAGTGGCC	TGAGTGGCC	TGAGTGGCC	TGAGTGGCC	TGAGTGGCC	TGAGTGGCC	TGAGTGGCC	9	13	6	4
chr2L	CCCCACCCA	14809547	14809555	0.796	CG33309	NM_001038819	+	5'	-1232	14809507	14810378	871	0.796	0.881	0.822	CG4691, CG33308, CG34166, CG33309, CG15282, CG42587, CG42685, CG18636, CG42586, CG18420, CG34165, CG42681, CG4650, CG31835, CG4701, CSN1a	CCC-----------------CACC------CA	CCC-----------------CACC------CA	CCC-----------------CACC------CA	CTCCACcacccagcacccagcacc------ca	CCCCACC-------------CACC------CA	CCT-----------------CC----------	--------------------GAGT------GG	--------------------GAGT------GG	CTG-----------------C-----------	CTG-----------------CAAAAAAAAGAA	ATG-----------------T---------CT	TCG-----------------CCC-------CC	2	13	6	4
chr2L	TGGGTGGTG	14809643	14809651	0.881	CG33309	NM_001038819	+	5'	-1136	14809507	14810378	871	0.796	0.881	0.822	CG4691, CG33308, CG34166, CG33309, CG15282, CG42587, CG42685, CG18636, CG42586, CG18420, CG34165, CG42681, CG4650, CG31835, CG4701, CSN1a	TGGGTGGTG	TGGGTGGAG	TGGGTGGAG	TGGGCGGAG	TGGGCTG--	TGCTGGGTC			TGGATAGAG	C--------	CAGAtgctg		0	13	6	4
chr2L	ACCCACCCA	14810370	14810378	0.797	CG33309	NM_001038819	+	5'	-409	14809507	14810378	871	0.796	0.881	0.822	CG4691, CG33308, CG34166, CG33309, CG15282, CG42587, CG42685, CG18636, CG42586, CG18420, CG34165, CG42681, CG4650, CG31835, CG4701, CSN1a	ACCCA-CCCA	ACCCT-CCCA	ACCCT-CCCA	GCCCT-CCCA	ACCCT-CCCA	GCCCC-TCCA	ACCCC-CCCA	ACCCC-CACA	GCCAAGCCCA	GCTCC-CGCA	GCTTT-CGCA	GCTGT-CACA	0	13	6	4
chr2L	GACCCCCCC	14935126	14935134	0.807	CG42313	NM_001014485	-	Intron	6	14934569	14935180	611	0.785	0.881	0.811	l(2)35Bd, NC2beta, CG15278, l(2)35Bc, GABA-B-R1, l(2)35Be, CG33310, CG31832, mol, Mst35Ba, CG4480, dyn-p25, yellow-c, Mst35Bb, CG3491, CG42313, CG15279	GACCCCCCC	GA-------	GA-------	GA-------	GA-------	GA-------				TT-------	AA-------		0	34	11	4.092
chr2L	TGTGTGCTC	14935172	14935180	0.785	CG42313	NM_001014485	-	Intron	6	14934569	14935180	611	0.785	0.881	0.811	l(2)35Bd, NC2beta, CG15278, l(2)35Bc, GABA-B-R1, l(2)35Be, CG33310, CG31832, mol, Mst35Ba, CG4480, dyn-p25, yellow-c, Mst35Bb, CG3491, CG42313, CG15279	TG------TGTGCTC	TG------TATGCTC	TG------TGTGCTC	TGTGTGCTTGTGCT-	TG------TGTGCT-	AGTGTGAGTGTGTA-	CA------CCTTTC-	TA------CCTTTC-		--------TAAGTAA	AG------CATGTCA		1	34	11	4.092
chr2L	CGGGTGCTC	15067078	15067086	0.766	vas	NM_165103	+	Intron	1	15067078	15067481	403	0.766	0.812	0.7922	vig, TfIIS, vas, ck, CG33679, CG33678	CGGGTGCTC	CGGGTGCTC	CGGGTGCTC	CGGGTGCTC	CGGGTGCTC	CGGGAGCTC	CGGGAGGTC	CGGGAGGTC	C---TCCTC	CTGGAGC--	CCGGAGC--		4	14	5	5.045
chr2L	CACCACCCA	15104872	15104880	0.881	CG15269	NM_135895	+	5'	-4704	15104872	15105218	346	0.779	0.914	0.8442	CG15269	CACCACCCA	CACCACCCA	CACCACCCA	CACCACCCA	CACCACCCA	CACCACCCA	CGCCACCCA	CGCCACCCA	--CCACCCA	--CCACCCA	--CCACCCA	--CCACCCA	5	13	5	13.937
chr2L	TCGGTGCTC	15105660	15105668	0.773	CG15269	NM_135895	+	5'	-3916	15105130	15105703	573	0.773	0.914	0.8122	CG15269	T----CG---GTGC------------TC	T----CG---GCGC------------TC	T----CG---GCGC------------TC	T----CG---GTGC------------TC	T----CG---GTGC------------TC	C----CG---GCCC------------TC	CTCGATG---GCCA------------TC	CTCGATG---GACA------------TC	T---GCA---TCCA------------TC	T----CGCACGCTAGCGctctctctctc	A----CGCATGCTA------------TC	T----CGCATGCCA------------GC	2	13	5	15.432
chr2L	GCTCACCCA	15105695	15105703	0.793	CG15269	NM_135895	+	5'	-3881	15105130	15105703	573	0.773	0.914	0.8122	CG15269	GCTCACCCA	GCTCACCCA	GCTCACCCA	GCTCC-CCA	GCTCAGCCA	GCTCCCACT	GCACACCCT	GCACACCCT	ACACGTTAA	GCACGC---	CGACGC---	GCTCGC---	2	13	5	15.432
chr2L	TGGGGGGTC	15106119	15106127	0.918	CG15269	NM_135895	+	5'	-3457	15105130	15106127	997	0.773	0.918	0.8298	CG15269	TGG-GGGGTC	TGG-GGGGTC	TGG-GGGGTC	TGG-GGGGTC	TGG-GGGGTC	TGG-GGGGTC	TGG-GGGGTC	TGG-GGGGTC		GGT-------	TGTCCGATTC	CGTGTGTGTT	7	13	5	9.259
chr2L	TGGGAGGTG	15106615	15106623	0.797	CG15269	NM_135895	+	5'	-2961	15106615	15107288	673	0.766	0.889	0.8153	CG15269	TGGGAGGTG	TGGGAGGTG	TGGGAGGTG	TAGAAGGTG	TATAAGGTG	---TCAGTG	TTCAGCGTG	TTCAGCGTG	T--------	CGTGTCGTA		-----TGTG	2	13	5	6.088
chr2L	GTCCACGCA	15107067	15107075	0.809	CG15269	NM_135895	+	5'	-2509	15106615	15107288	673	0.766	0.889	0.8153	CG15269	GTCCACGCA			CTCCATCCA	GTCCAGCCA	TTCCAACCG	ATCCGACCG	ATCCGACCG					0	13	5	6.088
chr2L	GATCACCCG	15107165	15107173	0.766	CG15269	NM_135895	+	5'	-2411	15106615	15107288	673	0.766	0.889	0.8153	CG15269	GATCACCCG	GATCACCCG	GATCACCCG	GATCACCCG	GATCACCCG	GATCACCCG	GATCACCCG	GATCACCCG	GAACACCCG	GATCACCCG	GATCACCCG	GATCACCCG	9	13	5	6.088
chr2L	GACCACCCC	15107280	15107288	0.889	CG15269	NM_135895	+	5'	-2296	15106615	15107288	673	0.766	0.889	0.8153	CG15269	GACCACCCC	GACCACCCC	GACCACCCC	GACCACCCC	GACCACCCC	GACCACCCC	GACCACCCC	GACCACCCC	GACCACCCC	GACCACCCC	GACCACCCC	GACCACCCC	10	13	5	6.088
chr2L	GACCACACC	15282712	15282720	0.795	CG15263	NM_135904	+	5'	-2306	15282712	15282916	204	0.794	0.881	0.8167	CG15260, CG15262, l(2)35Cc, UK114, CG15263, ms(2)35Ci, nht, yuri, CG3975, esg, Cul-3	GACCACACC	GACCACACC	GACCACACC	GACCACACC	GACCACACC	GACCACACC	GACCACACC	GACCACACC	GACCACACC	GACCACACC	GACCACACC	GACCACACC	10	4	1	5.398
chr2L	GAGCTCCCA	15282722	15282730	0.794	CG15263	NM_135904	+	5'	-2296	15282712	15282916	204	0.794	0.881	0.8167	CG15260, CG15262, l(2)35Cc, UK114, CG15263, ms(2)35Ci, nht, yuri, CG3975, esg, Cul-3	GAGCTCC--CA	GAGCTCC--CA	GAGCTCC--CA	GAGATCC--CA	GAGCACC--CA	GA---------	GAGT-------	GAGT-------	GACCACCAGCG	AGA--------	AGC--------	AGA--------	2	4	1	5.398
chr2L	TGGGTGGCT	15282871	15282879	0.797	CG15263	NM_135904	+	5'	-2147	15282712	15282916	204	0.794	0.881	0.8167	CG15260, CG15262, l(2)35Cc, UK114, CG15263, ms(2)35Ci, nht, yuri, CG3975, esg, Cul-3	TGGGTGG-----------C--T	TGGGTGG-----------C--T	TGGGTGG-----------C--T	TGGGTGG-----------C--T	TGGGTGGCTGGCTCACAAC--T	TGGGTGG-----------C--T	TGGGTGG-----------CTTT	TGGGTGG-----------CTTT	TGGGTGG-----------C--C	TGGGTGG-----------C--T	TGGGTGG-----------C---	TGGGTGG-----------C---	5	4	1	5.398
chr2L	CACCACCCA	15282908	15282916	0.881	CG15263	NM_135904	+	5'	-2110	15282712	15282916	204	0.794	0.881	0.8167	CG15260, CG15262, l(2)35Cc, UK114, CG15263, ms(2)35Ci, nht, yuri, CG3975, esg, Cul-3	CACCA----------------------CCCA	CACCA----------------------CCCA	CACCA----------------------CCCA	CACCA----------------------CCCA	CACCACC-CAGCGCCCAGCTTCCAGCTCCCA	CACCCCCACCCCATCCAGTCG------CCCA	TTCGA----------------------CCCG	TTCGA----------------------CCCG	---------------------------TTCA	-GCCG----------------------TCCT	-GCTA----------------------TCCT	---------------------------CACA	3	4	1	5.398
chr2L	TGGGTGGGC	15336175	15336183	0.915	esg	NM_057252	+	3'	35	15335739	15336710	971	0.778	0.915	0.855	CG15260, CG15262, l(2)35Cc, UK114, CG15263, ms(2)35Ci, nht, yuri, CG3975, esg, Cul-3	TGGGTGGGC	TGGGTGGGC	TGGGTGGGC	TGGGTGGGC	TTTGTGGGC	TTTGAGGGG	TGGTTGGA-	TGGTTGGA-	-GTTTGGT-				3	9	6	7.449
chr2L	TGAGTGGTC	15336564	15336572	0.899	esg	NM_057252	+	3'	424	15335739	15336710	971	0.778	0.915	0.855	CG15260, CG15262, l(2)35Cc, UK114, CG15263, ms(2)35Ci, nht, yuri, CG3975, esg, Cul-3	TGAGTGGTC	TGAGTGG--	TGAGTGG--	TGAGTGG--	TGAGTG---	CCTATGG--	TGAATGG--	TGAATGG--	AGAGTAG--		TGCGTGA--		0	9	6	7.449
chr2L	GCCCGCCCA	15336702	15336710	0.828	esg	NM_057252	+	3'	562	15335739	15336710	971	0.778	0.915	0.855	CG15260, CG15262, l(2)35Cc, UK114, CG15263, ms(2)35Ci, nht, yuri, CG3975, esg, Cul-3	GCCC------------------GC-CCA	GCCC------------------GC-CCA	GCCC------------------GC-CCA	GCCT------------------GC-CCA	GCCT------------------GC-CCA	----------------------GC-CCA	GCCT------------------GC-CCA	GCCT------------------GC-CCA	GCCTCAAACGTTAGATATTGAGAT-TGA	GCCA------------------GA----	GCCA------------------GA----	GCCA------------------GAGACC	2	9	6	7.449
chr2L	TGGGTGGGA	15491640	15491648	0.797	Tim17b2	NM_080007	+	3'	6150	15490818	15491648	830	0.781	0.814	0.796	Tim17b2, sna	TGGGTGGGA	CGGGTGGGA	CGGGTGGGA	CGGGTGGGA	CGGACGGGA	CGGGTG---	TGAGAGCGA	TGAGAGCGA		tgtgcgtgt	TGTGTGTGC		0	5	1	4.278
chr2L	ATGGTGGTC	15535363	15535371	0.785	CG42448	NM_001169514	+	5'	-12193	15535363	15536353	990	0.77	0.907	0.8141	kek3, CG15253, CG18480, CG42448, CG7631, CG15255, Or35a, CG11864, CG15256, CG11865, CG15254	GGTGGTC	GGTGGTC	GGTGGTC	TGTGGTT	GGAGGTT	GCATCAA				GGCGGTT			2	8	3	4.32
chr2L	CGGGTGGTT	15604901	15604909	0.77	CG15255	NM_135911	-	3'	-7190	15604901	15605503	602	0.77	0.888	0.808	kek3, CG15253, CG18480, CG42448, CG7631, CG15255, Or35a, CG11864, CG15256, CG11865, CG15254	CGGGTGGTT		CGGGTGGTT	CGGGTGGTT	CGGGTGGTT	CGGGTGTTT	CGGG----T	CGGG----T	CGGGTGGCT	CGGGTGGCT	CGGGTGGCT	CGGGTGGTT	3	5	1	9.195
chr2L	CACCACCCA	15936528	15936536	0.881	beat-Ib	NM_078855	-	Intron	2	15936528	15937235	707	0.76	0.914	0.8369	CG12448, CG4793, CG13244, beat-Ib	CACCACC----CA	CACCACC----CA	CACCACC----CA	CACCACC----CA	CTCCACC----CA	GACCGCC----AA	TTCCGCC----CC	TTCCTCC----CC	C------------	TGCAGCC----CA	TGCA-CC----CA	TGCAACCAGAACA	3	14	10	5.998
chr2L	GACCGCCCA	15937009	15937017	0.914	beat-Ib	NM_078855	-	Intron	2	15937009	15937235	226	0.76	0.914	0.8295	CG12448, CG4793, CG13244, beat-Ib	G--ACCGCCCA	G--ACCGCCCA	G--ACCGCCCA	G--ACCGCCCA	G--ACCGCCCA	ACCCCCGCCTA	A--AC------	A--AC------	A--GCCAGGCG			G--ACCTCATA	4	14	10	8.523
chr2L	TGGGTGGGG	15937029	15937037	0.796	beat-Ib	NM_078855	-	Intron	2	15937009	15937235	226	0.76	0.914	0.8295	CG12448, CG4793, CG13244, beat-Ib	TGGGTGGGG	TGGGTGGGG	TGGGTGGGG	TGGGTGGTG	TGGGCGGTG	TGGGGGGAA	-----GGAC	-----GGAC	AGAGTGTGA			GGAGCGGGA	2	14	10	8.523
chr2L	TGTGTGGGC	15937375	15937383	0.822	beat-Ib	NM_078855	-	Intron	2	15937185	15937383	198	0.76	0.882	0.8178	CG12448, CG4793, CG13244, beat-Ib	TGT-----GTGGGC	TGT-----GTGGGC	TGT-----GTGGGC	TGT-----GTGGGC	TGT-----GTGGGC	TGTTTAC-GTGGCA	TGG-----GTGAGC	TGG-----GTGAGC	AGGCTACTGTGCAT	TGT-----GCGAAA	tgt-----gtgtgt	tgt-----gtatgt	4	14	10	10.183
chr2L	TGGGAGATC	16007983	16007991	0.794	beat-Ic	NM_078856	+	Intron	1	16007983	16008204	221	0.794	0.82	0.805	CG31820, CG13245, CG34167, beat-Ic	TGGGAGATC	TGGGAGACC	TGGGAGACC	TGGGAGACC	TGGGAGACC	TGGG-GACC	TGGGGCACC	TGGGGCACC		CAGA-----	caaa-----	TCGC-----	0	14	7	12.012
chr2L	AACCGCCCA	16008030	16008038	0.796	beat-Ic	NM_078856	+	Intron	1	16008030	16008398	368	0.76	0.822	0.8016	CG31820, CG13245, CG34167, beat-Ic	AACC----------GCCCA	AACC----------GCCCA	AACC----------GCCCA	AACC----------GCCTA	AACC----------GAGCA	AGAC----------GAGCA	AGCC----------ACGGA	AGCC----------ACAGA	AGC----------------	GGCT--CCTCCTGTCCAGA	--------------cccac	GGCTTGCGTCCTGTCCC--	2	14	7	13.85
chr2L	TGTGCGGTC	16008112	16008120	0.82	beat-Ic	NM_078856	+	Intron	1	16008112	16008398	286	0.76	0.822	0.803	CG31820, CG13245, CG34167, beat-Ic	TG-------------TGC---GGTC	TG-------------TGC---GGTC	TG-------------TGC---GGTC	TG-------------TGA---GGTC	TG-------------TGC---GGTC	TG-------------TGG---GGTC	TG-------------TTG---GGTC	TG-------------TTG---GGTC	TG-------------TTGGTTGGCC	TGCGGGACAGCTTGGCCG---GGGC	TG-------ATTGGGGCA---AAGC	CA-------GCTCGGCCT---CGGC	3	14	7	13.937
chr2L	GGCCACCGA	16008196	16008204	0.81	beat-Ic	NM_078856	+	Intron	1	16008112	16008398	286	0.76	0.822	0.803	CG31820, CG13245, CG34167, beat-Ic	GA	GA	GA	GA	GA	GA	CA	CA	CA	AA	atatatatataCC	-a	5	14	7	13.937
chr2L	TGGGTGCTT	16008326	16008334	0.76	beat-Ic	NM_078856	+	Intron	1	16008112	16008398	286	0.76	0.822	0.803	CG31820, CG13245, CG34167, beat-Ic	TGGGTGCTT	TGGGTGCTT	TGGGTGCTT	TGGGTGCTT	TGGGTGCTT	TGGGTGCTT	TGTGGCCTT	TGTGGCCTT	TGAAGACTT	---GAGCTT	---GAGCTT	---GAGTTT	5	14	7	13.937
chr2L	TGTGTGGGC	16008390	16008398	0.822	beat-Ic	NM_078856	+	Intron	1	16008112	16008398	286	0.76	0.822	0.803	CG31820, CG13245, CG34167, beat-Ic	TGTGTGGGC	TGTGTGGGC	TGTGTGGGC	TGTGTGAGC	TGTGTGAGC	--TGTGGGC	TGTGTGGGC	TGTGTGGGC	TGGGTGGGT	TCTCTGCCT	TGTGTGCGC	TGTGTGCTG	4	14	7	13.937
chr2L	TGGGTGGTT	16523372	16523380	0.882	CG5953	NM_135952	-	Intron	2	16523372	16524357	985	0.759	0.882	0.8186	CG31816, Tpr2, CG4580, CG5953, CG42389, snoRNA:Me28S-C1237, CG5968, dac	TGGGTGGTT	TGGGTGGTT	TGGGTGGTT	TGGGTGGTT	TGGGTGGTT	TGTATGGGT	TG-GTGTGC	TG-GTGTGC	AGTGTGGGG	CAGGCATTT	CAGGCGCTT	CAGGCATTT	4	14	5	8.451
chr2L	TGAGCGGTC	16540765	16540773	0.812	CG31816	NM_165166	+	5'	-1772	16540765	16541091	326	0.795	1	0.8616	CG31816, Tpr2, CG4580, CG5953, CG42389, snoRNA:Me28S-C1237, CG5968, dac	TGAGCGGTC	TGAGCGGTC	TGAGCGGTC		TGAGCGGAC	TGAGCAGCC	TGAGAGAGC	TGAGAGAGC	Tgagcga--	GGAGCAGTC	AAAGCCGTC	TGTGCG---	2	14	8	7.319
chr2L	AACCACCTA	16542026	16542034	0.779	CG31816	NM_165166	+	5'	-511	16541032	16542034	1002	0.779	0.914	0.8442	CG31816, Tpr2, CG4580, CG5953, CG42389, snoRNA:Me28S-C1237, CG5968, dac	AACCACCTA	AACCACCTA	AACCACCTA	AACCACCTA	AACCACCTA	agTCTCCCC	aaccaccca	acccaccca	ATCAACCCA	ACCCACCCA	--CTGcttc	AACCACCCA	4	14	8	8.097
chr2L	AACCGCCCA	16547346	16547354	0.796	CG42389	NM_135954	+	Intron	1	16547346	16548248	902	0.771	0.882	0.809	CG31816, Tpr2, CG4580, CG5953, CG42389, snoRNA:Me28S-C1237, CG5968, dac	AACCGC--------CCA	AATCGC--------CCA	AATCGC--------CCA	-ACCAC--------CCA	-ACCGC--------CCA		cagtgc--------tca		AGCTGTTAGCCCAATCA				0	31	10	7.795
chr2L	GAACACACA	16547387	16547395	0.786	CG42389	NM_135954	+	Intron	1	16547346	16548248	902	0.771	0.882	0.809	CG31816, Tpr2, CG4580, CG5953, CG42389, snoRNA:Me28S-C1237, CG5968, dac	GAACACACA	ACAAACACA	ACAAACACA	----ATACT	----ACACT	GCAAAAAAA			ACGAACACA				0	31	10	7.795
chr2L	TGGGTGTCC	16548824	16548832	0.794	CG42389	NM_135954	+	Intron	1	16548122	16548832	710	0.771	0.882	0.8125	CG31816, Tpr2, CG4580, CG5953, CG42389, snoRNA:Me28S-C1237, CG5968, dac	T-GGGTGTCC	T-GGGTATCC	T-GGGTGTCC	T-GGGTGTCC	T-GGGTGTCC	T-GGGTGTCC	--GGGCGTCC	--GGGCGTCC	-----GGCCC	CTGGGCGA--	TGGACCGACA	TCCTCCAGCC	4	31	10	6.818
chr2L	TGCCACCCA	16548943	16548951	0.797	CG42389	NM_135954	+	Intron	1	16548122	16548951	829	0.771	0.882	0.8103	CG31816, Tpr2, CG4580, CG5953, CG42389, snoRNA:Me28S-C1237, CG5968, dac	TG-CCACCCA	TG-CCACCCA	TG-CCACCCA	TG-CCACCCA	CGAATATATG	CG-ATACCCG	GG-CATCCCT	GG-CATCCCT	GA------CG	GC-TCACGCC	ga-cgATGTC	ga-AAATATC	3	31	10	5.907
chr2L	AACCACCCA	16570066	16570074	0.882	CG42389	NM_135954	+	Intron	2	16570066	16570842	776	0.777	0.882	0.8112	CG31816, Tpr2, CG4580, CG5953, CG42389, snoRNA:Me28S-C1237, CG5968, dac	AACCACC-----------CA	AA----C-----------CA	AA----C-----------CA	AA----C-----------CA	AA----C-----------CA	AA----C-----------CA	AA----GCACCTCCCTGCCA	AA----G-----------CA	CA----C-----------CT				0	31	10	4.036
chr2L	ACCCACCCA	16570070	16570078	0.797	CG42389	NM_135954	+	Intron	2	16570066	16570842	776	0.777	0.882	0.8112	CG31816, Tpr2, CG4580, CG5953, CG42389, snoRNA:Me28S-C1237, CG5968, dac	ACC-----------CACCCA	--C-----------CACCCA	--C-----------CACCCA	--C-----------CACCCA	--C-----------CACCCA	--C-----------CACCCA	--GCACCTCCCTGCCACCTT	--G-----------CACCTT	--C-----------CTCCTG				0	31	10	4.036
chr2L	tgtgtggtt	16570224	16570232	0.789	CG42389	NM_135954	+	Intron	2	16570066	16570842	776	0.777	0.882	0.8112	CG31816, Tpr2, CG4580, CG5953, CG42389, snoRNA:Me28S-C1237, CG5968, dac	tgtgtggtt	cgtgtgctt	----TGCTT	----TGCTC	----TG---	----CGGGT	----T----	----T----	----TGATT				0	31	10	4.036
chr2L	GAGCACTCA	16570834	16570842	0.777	CG42389	NM_135954	+	Intron	2	16570066	16570842	776	0.777	0.882	0.8112	CG31816, Tpr2, CG4580, CG5953, CG42389, snoRNA:Me28S-C1237, CG5968, dac	GAGCACTCA	TAGCACTCA	TAGCACTCA	TAGCACTCA	CAGCACTCA					TATTGTGCA			0	31	10	4.036
chr2L	GTCCACCGA	16782148	16782156	0.805	Mhc	NM_165192	+	Intron	12	16782148	16782965	817	0.778	0.914	0.8169	CG13278, Mhc, yellow-b	GTCCACCGA	GTCCACCGA	GTCCACCGA	GTCCGCCGA	GTCCACCGA	ATCCACCGA	ATCCAGCGA	ATCCAGCGA	GTCTAGTGA	GGCTGCAGA	GGCTGCTGA	GGCTGCAGA	3	16	6	4.37
chr2L	GACCACACC	16782160	16782168	0.795	Mhc	NM_165192	+	Intron	12	16782148	16782965	817	0.778	0.914	0.8169	CG13278, Mhc, yellow-b	GACCAC-ACC	GACCACTACC	GACCAC-ACC	GACCAC-ACC	GACCAC-ACC	TACCAC-ACC	CACCAC-ACC	CACCAC-ACC	AACCAC-ACC	AGCGCC-AGC	AGCACC-TGC	AGCGCC-AGC	3	16	6	4.37
chr2L	CACCACCAA	16782261	16782269	0.778	Mhc	NM_165192	+	Intron	12	16782148	16782965	817	0.778	0.914	0.8169	CG13278, Mhc, yellow-b	CACCACCAA	CACCACCAA	CACCATCAA	CACCAGCAA	CACCGCCAA	CCACAGCAA	CAC------	CAC------	CTCCATTGC	CAGCAGCAG	CACCACAAG	TGGCAGAAC	1	16	6	4.37
chr2L	GCCCACACA	16782746	16782754	0.822	Mhc	NM_165192	+	Intron	13	16782517	16782965	448	0.792	0.914	0.835	CG13278, Mhc, yellow-b	GCC---------------------CACACA	GCC---------------------CACACA	GCC---------------------CACACA	ACC---------------------CGCACA	GCC---------------------CACACC	ACC---------------------CACTCG	ATG---------------------TATACC	ATG---------------------TATACC	--------------------------TTCC	ATG---------------------TGTACA	ATGTACGTGTTG-------TACGATATACA	ATG---------------------TGTACA	2	16	6	6.645
chr2L	AACCACCCA	17101764	17101772	0.882	CG31784	NM_165203	-	3'	-24111	17101764	17102010	246	0.762	0.882	0.8193	CG31784	AACCACCCA	AACCACCCA	AACCACCCA	GACCACCCA	AGCCACCCA	GCCCACACA	atccaccca	atccaccca	AAACAGACA	AGACACAA-		aaacacaAA	2	7	3	9.009
chr2L	AAACACCCA	17101776	17101784	0.762	CG31784	NM_165203	-	3'	-24099	17101764	17102010	246	0.762	0.882	0.8193	CG31784	A-----AACACCCA	A-----AACACCCG	A-----AACACCCG	A-----AACACCCA	A-----AACACCCA	AGCCATGCCACCCA	a------gcaccca	a------gcaccca	C------ACACCAA			A-----AACACAAT	2	7	3	9.009
chr2L	TGCGTGGGC	17102002	17102010	0.814	CG31784	NM_165203	-	3'	-23873	17101764	17102010	246	0.762	0.882	0.8193	CG31784	TG---CGTGGGC	TG---CGTGGGC	TG---CGTGGGC	TG---CGTGGGC	TG---CGTGGGC	TGTTTCTTGTGT	CG---CTTAGAT	CG---CTTAGAT	-G---CTTAGAC				4	7	3	9.009
chr2L	TTCCACCCA	17209384	17209392	0.792	beat-IIIc	NM_135986	-	Intron	2	17209384	17210217	833	0.77	0.899	0.812	beat-IIIc	TT-CCACCCA	TT-CCACCCA	TT-CCACCCA	TT-CCACCCA	TT-CCGCCCT	TTGCCGCCTA	---CCACCCA		---GTGTCTC	CC-GCGACCA	CT-TCGACCA	CC-ACTACC-	3	26	8	4.355
chr2L	TGAGTGGGC	17209550	17209558	0.814	beat-IIIc	NM_135986	-	Intron	2	17209384	17210217	833	0.77	0.899	0.812	beat-IIIc	TGAGTG-GGC	TGAGTG-GGC	TGAGTG-GGC	TGAGTG-GGC	tgagtg-ggc	TGCGTATGGT			AGAGTG-TGT	TATGTG----	tatgtg----	tatgtg----	3	26	8	4.355
chr2L	TGAGTGGTC	17209561	17209569	0.899	beat-IIIc	NM_135986	-	Intron	2	17209384	17210217	833	0.77	0.899	0.812	beat-IIIc	TGAGTGGTC	TGAGTGGTC	TGAGTGGTC	TGAGTGGTT	tgagtggtc	TGGGTGGTG			T--------	TACGTGTCT	tatgtgtgt	tgtgtgtgt	2	26	8	4.355
chr2L	TGTGTGCTC	17210137	17210145	0.785	beat-IIIc	NM_135986	-	Intron	2	17209384	17210217	833	0.77	0.899	0.812	beat-IIIc	TGTGTGCTC	TGTGTGCTC	TGTGTGCTC	TGTGTGCTT	TGTGTGCTT	TGGGTGAGT	TGTGTGCGT	GGTGTGCGT	TGTATGTGT	tgtgtgagc	tagctgcct	----TATGT	2	26	8	4.355
chr2L	CACCACCCC	17210209	17210217	0.77	beat-IIIc	NM_135986	-	Intron	2	17209384	17210217	833	0.77	0.899	0.812	beat-IIIc	CA----------CCACCCC	------------CCACCCC	------------CCACCCC	------------CCAC-CC	------------CCACGCC	CG----------TCGCCAC	------------CCGCCGC	------------CCGCCGC	------------ACGCACC	CGCATGTCTTGACTGCCGG	CGCATGTCTCGCCTACAGC	GGCATGCCTCAActgcctg	0	26	8	4.355
chr2L	TGGGTGGGA	17221217	17221225	0.797	beat-IIIc	NM_135986	-	Intron	2	17221217	17221771	554	0.797	0.817	0.8024	beat-IIIc	TGGGTGGGA	TGGGTGGGC	TGGGTGGGC	TGGGTGGGA	TGGGTGGGA	TG-------			TGGGTGGTT	TGGTTCACA	TGGCTCACA	TGGCTAACA	2	26	8	5.807
chr2L	CGGGTGGCC	17221304	17221312	0.803	beat-IIIc	NM_135986	-	Intron	2	17221217	17221771	554	0.797	0.817	0.8024	beat-IIIc	CGGGTGGCC	CGGCTGGCC	CGGCTGGCC	CGGCTGGCC	CGGCTGGCC	TGGCTGGAC			CGACTGG--	TCGCTGGCA			0	26	8	5.807
chr2L	TCCCACCCA	17221529	17221537	0.797	beat-IIIc	NM_135986	-	Intron	2	17221217	17221771	554	0.797	0.817	0.8024	beat-IIIc	T-------------CCCACC-----------------CA	T-------------CCCACC-----------------CA	T-------------CCCGA--------------------	T-------------CCCACC-----------------CA	T-------------CCCCCC-----------------CA	TAAACAACCCCTCCCCCGCCTCTGTTTCCATAATCTGCC	C-------------ACCGCT-------------------	C-------------ACCGCT-------------------		G-------------CCCCTC-------------------			2	26	8	5.807
chr2L	GACCCCTCA	17221660	17221668	0.817	beat-IIIc	NM_135986	-	Intron	2	17221217	17221771	554	0.797	0.817	0.8024	beat-IIIc	GA--------------------CC---------------CCT-----------CA	GA-------------------CCC---------------CCT-----------CA	GA--------------------CC---------------CCT-----------CA	GA--------------------CC---------------CTT-----------CA	GA--------------------CC---------------CCT-----------CA	GAGCCGCTTGACCCCTACTCCTCC---------------CCC-----------GG	GA--------------------CCCCGGCAGCCGCTTGACCC-----------CG	GA--------------------CCCCGGCAGCCGCTTGACCC-----------CG		GA--------------------CC------------AGTCGTCTGCCGCCTGCTG		GA--------------------CC------------TGCCTT-----------TG	2	26	8	5.807
chr2L	TGGGAGGTT	17221763	17221771	0.798	beat-IIIc	NM_135986	-	Intron	2	17221217	17221771	554	0.797	0.817	0.8024	beat-IIIc	TGGG---AGGTT	TGGG---AGGTT	TGGG---AGGTT	TGGG---AGGTT	TG----------	AGAGGATGAGGA	AGGG---AGGGC	AGGG---AGGGC		TCGG---AAGAT			3	26	8	5.807
chr2L	CTCCACCCA	17326866	17326874	0.791	CG34170	NM_001103702	-	5'	15368	17326866	17327077	211	0.759	0.889	0.8022	CG34170, CG6860, CG15140, CG31804, CLIP-190, CG6380	CTCCACCCA	CTCCTCCCA	CTCCTCCCA	CCCCTCCCA	-CCCTCCCA				CTCTCCCCA				0	4	1	8.639
chr2L	TGGGTGATG	17327039	17327047	0.759	CG34170	NM_001103702	-	5'	15541	17326866	17327077	211	0.759	0.889	0.8022	CG34170, CG6860, CG15140, CG31804, CLIP-190, CG6380	TGGGTGATG	TGGGTGATG	TGGGTGAGG	TGGGTGGGG	TGGGTGAGA	-GGGTGAGA	CGAGAGAGG	C--GAGAGG					1	4	1	8.639
chr2L	GGGGTGGTG	17327055	17327063	0.77	CG34170	NM_001103702	-	5'	15557	17326866	17327077	211	0.759	0.889	0.8022	CG34170, CG6860, CG15140, CG31804, CLIP-190, CG6380	GGGGTGGTG	GGGGGGTTG	GGGGGGTTG	TGGTTTTTG	-GGTTCT--		GCGCTCT--	GCGCTCT--					0	4	1	8.639
chr2L	GGGGTGGTC	17327069	17327077	0.889	CG34170	NM_001103702	-	5'	15571	17326866	17327077	211	0.759	0.889	0.8022	CG34170, CG6860, CG15140, CG31804, CLIP-190, CG6380	GGGGTGGTC	GCGTTGGCC	GCGTTGGCC	GGGGTGGCC	GGGGTAGCC	GGAAT----	-CGCTGGTG	-CGCTGGTG					0	4	1	8.639
chr2L	GTCCACCCT	17346002	17346010	0.799	CG31804	NM_165211	+	5'	-17484	17346002	17346266	264	0.779	0.817	0.7965	CG34170, CG6860, CG15140, CG31804, CLIP-190, CG6380	GTCCACCCT	GTCCACCCT	GTCCACCCT	GTCCACCCT	GTCCACCCT	GGCCGCTCT	CTCCATTTT		GCTCATGtt				4	14	5	9.195
chr2L	TGGGTGGAG	17346109	17346117	0.791	CG31804	NM_165211	+	5'	-17377	17346002	17346266	264	0.779	0.817	0.7965	CG34170, CG6860, CG15140, CG31804, CLIP-190, CG6380	TGGGTG--------------------------G---------------------------AG	TGGGTG--------------------------G---------------------------AG	TGGGTG--------------------------G---------------------------AG	TGGGTG--------------------------G---------------------------AG	TGGGCG--------------------------G---------------------------AG	TGGGTG--------------------------G---------------------------AG	TGGGGGCAGGGTCACCCagagagagaaagagcg---------------------------gg	TGGGGGCAGGGTCACCCAGAGAG---------G---------------------------AG		AGAGCG--------------------------G----------------GGCTTGG----TG	agcgca--------------------------gc-----ggcagcagtagcCGTGGCAACTG	AATGCA--------------------------GCGAGATGGCAGATTGCGGATTGG----GG	4	14	5	9.195
chr2L	AACCACCAA	17346198	17346206	0.779	CG31804	NM_165211	+	5'	-17288	17346002	17346266	264	0.779	0.817	0.7965	CG34170, CG6860, CG15140, CG31804, CLIP-190, CG6380	AACCACCAA	AACCACCAA	AACCACCAA	AACCACCAA	AACCACCAA	AACCACCAA	AACCACCAA	AACCACCAA	AACCACCAA	AACCACCAA	AACCACCAA	AACCACCAA	10	14	5	9.195
chr2L	TGTGTGGAC	17346258	17346266	0.817	CG31804	NM_165211	+	5'	-17228	17346002	17346266	264	0.779	0.817	0.7965	CG34170, CG6860, CG15140, CG31804, CLIP-190, CG6380	TGTGTGGAC	TGTGTGGAC	TGTGTGGAC	CATGTGGAC	CGTGTGGAC	TGTGTGGAC	TGTGTGGAC	TGTGTGGAC	TCTGCGTAC	TGTATGTGT	tgtgtgtgt	TGTCTGCAT	5	14	5	9.195
chr2L	TCGGGGGTC	17355334	17355342	0.814	CG31804	NM_165211	+	5'	-8152	17355334	17355882	548	0.785	0.882	0.8183	CG34170, CG6860, CG15140, CG31804, CLIP-190, CG6380	TCGGGGGTC	TCGGGGGTC	TCGGGGGTC	TCGGGGGCC	TCGGGTCTC		TCGGGACTC	TCGGGACTC			TCAG-----		2	14	5	4.193
chr2L	TTCCACCCA	17355345	17355353	0.792	CG31804	NM_165211	+	5'	-8141	17355334	17355882	548	0.785	0.882	0.8183	CG34170, CG6860, CG15140, CG31804, CLIP-190, CG6380	TTCCACCCA	TACCACCCA	TTCCACCCA	TTCCACCCA	-GCCACCCA	-GCCACCCA	CGCCTCCCA	CGCCTCCCA			TGCGACCCG	TGCCACCC-	2	14	5	4.193
chr2L	TGGGTGGTA	17355851	17355859	0.882	CG31804	NM_165211	+	5'	-7635	17355334	17355882	548	0.785	0.882	0.8183	CG34170, CG6860, CG15140, CG31804, CLIP-190, CG6380	GTGGTA		GCGGTA	GCGGTA	GCGGCA	G-GGTC	GCGGT-	GGGGT-	TGG---		AAG---	TGGTCT	0	14	5	4.193
chr2L	GAGGTGGTC	17355874	17355882	0.785	CG31804	NM_165211	+	5'	-7612	17355334	17355882	548	0.785	0.882	0.8183	CG34170, CG6860, CG15140, CG31804, CLIP-190, CG6380	T---GGTC	T---GGTC	C---GGTC	T---GGTC	TGGCGGTC	G---GGTG	G---GCTG	G---GCTA		-------T	---CTCTC	---TCTTG	2	14	5	4.193
chr2L	TAACACCCA	17399685	17399693	0.761	CLIP-190	NM_165213	+	Intron	4	17399685	17400467	782	0.761	0.918	0.817	CLIP-190	TAACACCCA	TAACACACA	TAATATCCA	taataaCCA	TCATAACCA	CGACAAATG	TCAGAAACA	TCAGAAACA	-------CG		CTTTATATG		0	8	3	5.27
chr2L	TGGGTGGAT	17399866	17399874	0.792	CLIP-190	NM_165213	+	Intron	4	17399685	17400467	782	0.761	0.918	0.817	CLIP-190	TGGGTGGA------------T	TGGGTGGA------------T	TGGGTGGA------------T	TGGGTGGA------------T	TGGGTGGA------------T	TGGGTGGA------------T	tgggtgga------------a	TGGGTGGA------------T	TGGGTGGG------------C	TGGGCGAAGCGTTTG-ACGTT	TGaatgaaatatatatacatt		6	8	3	5.27
chr2L	GACCCCCCA	17400357	17400365	0.918	CLIP-190	NM_165213	+	Intron	4	17399685	17400467	782	0.761	0.918	0.817	CLIP-190	CCA	CCA	CCA	CCA	CCA	CCA	AAC-----------	AAC-----------	CTA	CTC	ATA	CCA	5	8	3	5.27
chr2L	GATCACCCT	17401313	17401321	0.767	CLIP-190	NM_165213	+	Intron	8	17400908	17401354	446	0.767	0.881	0.8297	CLIP-190	GATCACCCT	GAACACCCC	GATCACACC	GATCACCCT	GATCA-CCT	GGACACCTT	ACACACCGT	ACACACCCT	ACCCAACTC	---CAACAT	CAACAACAT		1	8	3	4.193
chr2L	CACCACCCA	17401322	17401330	0.881	CLIP-190	NM_165213	+	Intron	8	17400908	17401354	446	0.767	0.881	0.8297	CLIP-190	CA-----------CC--CA	CA-----------CC--CA	CA-----------CC--CA	CG-----------CC--CA	CA-----------CC--CA	C------------------	CAATAGGCTAAAGCC--CT	CAATAGGCTAAAGCC--CT	T------------CCAGCA	GCC	GCC		3	8	3	4.193
chr2L	GAACACCCA	17401346	17401354	0.879	CLIP-190	NM_165213	+	Intron	8	17400908	17401354	446	0.767	0.881	0.8297	CLIP-190	GAA--------CACCCA	-----------CACCCA	-----------CGCACA	GAA--------CACCCA	GAA--------CACCCA	-----------CACCTC	-----------AAAACA	AAACACACAAAAAAACA	-----------AATGAA		-----------CACACA		2	8	3	4.193
chr2L	CACCACGCA	17433182	17433190	0.78	CG5043	NM_135994	+	5'	-671	17433182	17433529	347	0.77	0.882	0.8084	Dif, CG6639, CG33928, CG5050, dl, Rpb11, CG5043, CG15141, CG18563, CG31803	CAC--CACGCA	CAC--CACGCA	CAC--CACGCA	CAC--CACGCA	CAA--CACGCA	CAC--CACGCA	CGC--CACACG	CGC--CACACG	AAT--------	CAC--CACAAA	AAA--CACAAA	CACAACACAAA	4	10	4	5.513
chr2L	CACCACCCC	17433206	17433214	0.77	CG5043	NM_135994	+	5'	-647	17433182	17433529	347	0.77	0.882	0.8084	Dif, CG6639, CG33928, CG5050, dl, Rpb11, CG5043, CG15141, CG18563, CG31803	CA----C--CACCCC	CA----C--CACCCC	CA----C--CACCCC	CACCACC--CACCTC	CA----C--CACCTC		CA--------ACCAC	CA--------ACCAC	CA----CAACAATTT			CA----A--AATCAT	2	10	4	5.513
chr2L	AACCACCCA	17433236	17433244	0.882	CG5043	NM_135994	+	5'	-617	17433182	17433529	347	0.77	0.882	0.8084	Dif, CG6639, CG33928, CG5050, dl, Rpb11, CG5043, CG15141, CG18563, CG31803	AA------CCACCCA	AC------CCACCCA	AC------CCACCCA	CA------CCACCCA	CA------CCACCCA		TAGGGCCGCCACTCA	TAGGGCCGCCACTCA	--------GCTCCCA			--------TTCTCCA	0	10	4	5.513
chr2L	TTAGTGGTC	17433508	17433516	0.795	CG5043	NM_135994	+	5'	-345	17433182	17433529	347	0.77	0.882	0.8084	Dif, CG6639, CG33928, CG5050, dl, Rpb11, CG5043, CG15141, CG18563, CG31803	TTAGTG-------GT------C	TTAGTG-------GT------C	TTAGTG-------GT------C	CAGGGG-------GT------C	CAAGGG-------GT------C	TGAGTGGATGATAGC------C	TGGGGG-------GCGTGTGGT	TGGGGG-------GCGTGTGGT					2	10	4	5.513
chr2L	GACCTCTCA	17433521	17433529	0.815	CG5043	NM_135994	+	5'	-332	17433182	17433529	347	0.77	0.882	0.8084	Dif, CG6639, CG33928, CG5050, dl, Rpb11, CG5043, CG15141, CG18563, CG31803	GACCTC--------------TCA	GACCTC--------------GCA	GACCAC--------------GCA	-ACTTC--------------TCA	CACATC--------------GCA	GGTGCC--------------CCA	GGCGTCTATGGGTGCCGTTGTCC	GGTGTCTATGGGTGCCGTTGTCC					0	10	4	5.513
chr2L	TAGGTGGTG	17578043	17578051	0.778	Oli	NM_078868	+	5'	-11455	17578043	17578705	662	0.778	0.824	0.8022	Oli	TAGGTG-G-----------------------------T----G	-AGGTG-G-----------------------------TGGTAG	TAGGTG-G-----------------------------TGGTAG	TTGGTG-G-----------------------------T----G	TTGGTG-G-----------------------------T----G	------------------------------------------g	CAGGAG-GCTGGAGACTGGGACCTGGAGACTGGAGACT----G	CAGGAG-G-------CTGGGACCTGGAGACTGAAAACT----G	CAGGTG-A---------------------AAGGCGCTT----G	ccgaca-g----------------------------------a	cagaaa-g----------------------------------c	CCGAAGCG----------------------------------A	0	14	5	4.545
chr2L	GCACACCCA	17578116	17578124	0.794	Oli	NM_078868	+	5'	-11382	17578043	17578705	662	0.778	0.824	0.8022	Oli	GCA---CACCCA	GCA---CACCCA	GCA---CACCCA	GCA---CACCCA	GCA---CA-CCA	ACAGATCACTGA	ACA---CGGGAA	ACA---CGGGAA					3	14	5	4.545
chr2L	TGGGCGGAC	17578380	17578388	0.824	Oli	NM_078868	+	5'	-11118	17578043	17578705	662	0.778	0.824	0.8022	Oli	TGGGCGGAC	TGGGCGGTC	TGGGCGGTC	TGGGCGGAC	TGGGCGCCC	AGGCGAGGC	TGGGAAGCC	tggGAAGCC					1	14	5	4.545
chr2L	TTGGAGGTC	17578697	17578705	0.813	Oli	NM_078868	+	5'	-10801	17578043	17578705	662	0.778	0.824	0.8022	Oli	TTGGAGGTC	TTGGAGGTC	TTGGAGGTC	TTGGAGGTC	TTGGAGGTC	ATAGA-GCC	TTGGAG---	TTGGAG---					4	14	5	4.545
chr2L	ATCCACCCA	17584850	17584858	0.792	Oli	NM_078868	+	5'	-4648	17584850	17585071	221	0.776	0.899	0.806	Oli	ATCCACCCA	ATCCACCCA	ATCCACCCA	ATCCACCCA	ATCCTCCCA	GTCCACCCA	GACCGCCCG	GACCGCCCG	GTCCTCCCC				3	14	5	11.561
chr2L	GGGGTGGTG	17585201	17585209	0.77	Oli	NM_078868	+	5'	-4297	17584935	17585209	274	0.77	0.899	0.8023	Oli	GGGGTGGTG	GGGGTGGTG	GGGGTGGTG	GGGGTGGTG	GGGGTGGTG	GGACTGTGG	GCGGTGGCC	GTGGTGGCC	GACAGGGTG	AGAACGACG	GGAAATACG	GTAATGGCT	4	14	5	15.424
chr2L	TACCACCCC	17585306	17585314	0.771	Oli	NM_078868	+	5'	-4192	17584935	17585314	379	0.77	0.899	0.7979	Oli	T-----------------------------AC---CACCC------------C	T-----------------------------AC---CACCC------------C	T-----------------------------AC---CACCC------------C	T-----------------------------AC---CACCC------------C	T-----------------------------AC---CACCC------------C	T-----------------------------ACTGGCACCC------------C	T-----------------------------TA---CTCCCTCTCATGCAGTGC	T-----------------------------TA---CTCCCTCTCATGCAGTGC	T-----------------------------TG---------------------	T-----------------------------AG---CACT-------------C	T-----------------------------AG---CACT-------------C	ctgctgttgttgctgttgctgttgccgtAGAG---CACT-------------C	4	14	5	12.007
chr2L	TGGGTGGGC	17585401	17585409	0.915	Oli	NM_078868	+	5'	-4097	17584935	17585409	474	0.77	0.915	0.8125	Oli	TGGG------------------TG---------------------GGC	TGGG------------------TG---------------------GGC	TGGG------------------TG---------------------GGC	TGGG------------------TG---------------------GGC	TGGC------------------TG---------------------GGC	GGGT--------------------------------------------	TGGG------------------TGGGTTGTGGTGTGGTGTTTCT-GGC	TGGG------------------TGGGTTGTGGTGTGGTGTTTCT-GGC	-------------------------------------tacatatatat	TGGG------------------TGGGATTTGGGC--------------	tggg------------------tggaattgggatt----------gaa	TGGGTGGATGGAGAATTGAGTTTGGGCTTGGGATT----------GGA	3	14	5	9.604
chr2L	GACCGCGCA	18004718	18004726	0.812	CG5693	NM_144325	+	5'	-1952	18004718	18005443	725	0.76	0.878	0.8035	CG5693, CG42659, CG31742, CG31740, CG42635, CG5681	GACC----GC-----------------------G--CA	GACC----GC-----------------------G--CA	GACC----GC-----------------------G--CA	GAAC----GC-----------------------G--CA	GACC----GC-----------------------G--CA	GAGCTCCGGC-----------------------GACCA	GACC----ACCGACCACCGACACGACTCCCACAA--CA	gacc----accgaccaccgacACGACTCCCACAA--CA		GTTA----GA-----------------------G----	GTTA----GA-----------------------G----	GTTC----GA-----------------------G----	3	6	2	7.444
chr2L	TGGGTGACC	18028936	18028944	0.793	rdo	NM_136017	+	Intron	2	18028936	18029643	707	0.759	0.812	0.7855	elfless, rdo	TGGGTGACC	TGGGTGACC	TGGGTGACC	TGGGTGACC	TGGGTGACC	AGGGTGACC	TGAGTGACC	TGAGTGACC	TGG--CAAC	CGAGTGACC	----TGGCT	TGAGTGACC	4	4	1	4.598
chr2L	GGCCACCAA	18029102	18029110	0.812	rdo	NM_136017	+	Intron	2	18028936	18029643	707	0.759	0.812	0.7855	elfless, rdo	GGCCACCAA	GGCCACCAA	GGCCACCAA	GGCCACCAA	GGCCACCAA	GGCT-CCAA	GGAT-GCAA	GGAT-GCAA	GGCTTGCAA	AAAC-ACGA	AAGC-ACGC	GAGC-ATGT	4	4	1	4.598
chr2L	CACCACCAA	18029514	18029522	0.778	rdo	NM_136017	+	Intron	2	18028936	18029643	707	0.759	0.812	0.7855	elfless, rdo	CAC-----------------CACCAA	CAC-----------------ACCCAA	CAC-----------------CCCCAA	TAC-----------------AACCCA	CCC-----------------ACCATA		CA------------------AGCAGA	GACGAAGGTCTTCCTGCATAAGCAGA					0	4	1	4.598
chr2L	TGGGTGATG	18029635	18029643	0.759	rdo	NM_136017	+	Intron	2	18028936	18029643	707	0.759	0.812	0.7855	elfless, rdo	T----GG----------------------GTGATG	TTGGGGG----------------------GAGATG	TTGGGGG----------------------GAGATG	T--GGGG----------------------AA----	T--GGGG----------------------GAGATG		T--ACGACTGTACCCCTAGAAAAGAGTGTGCGATG	T--GCGACTGTA-----------------GTGATG					0	4	1	4.598
chr2L	TGCGAGGTC	18737563	18737571	0.815	CG15167	NM_136062	+	5'	-2838	18737563	18737995	432	0.775	0.828	0.8115	CG10343, Irk3, CG42752, Grip71, CG15167, CG10376, CG10348, CG10373, Faf	TGCGAGGTC	TGCGAGGTC	TGCGAGGTC	TGCGAGGTC	TGCGAGGTC	TGCGGGGTC	TGCGGGGTC	TGCGGGGTC	TGCGGGGTC	TGCGGGGTC	TGCGGGGTC	TGCGGGGTT	4	5	3	5.839
chr2L	TGGGCGGGC	18737823	18737831	0.828	CG15167	NM_136062	+	5'	-2578	18737823	18738336	513	0.775	0.828	0.807	CG10343, Irk3, CG42752, Grip71, CG15167, CG10376, CG10348, CG10373, Faf	TGG--GCGGGC	TGG--GCGGGC	TGG--GCGGGC	TGG----GGGC	TGG----GGGC	AAG--TCGGTC	GGA--TTCGGC	GGA--TTCGGC	TAG--GCACTC	GCA--TTTAGC	GGAATTTGAGT		2	5	3	10.05
chr2L	TGGGCGGGC	18737848	18737856	0.828	CG15167	NM_136062	+	5'	-2553	18737823	18738336	513	0.775	0.828	0.807	CG10343, Irk3, CG42752, Grip71, CG15167, CG10376, CG10348, CG10373, Faf	TGGGCGG---GC	TGGGCGG---GC	TGGGCGG---GC	TGGGCGG---GC	TGGGCGG---GC	TGGGTGGAGTAG	TGGGCGGGTGGC	TGGGCGGGTGGC	AGTAAAT---GA	AAAATGG-----	AAAATGG-----		4	5	3	10.05
chr2L	TAGGTGCTC	18737987	18737995	0.775	CG15167	NM_136062	+	5'	-2414	18737823	18738336	513	0.775	0.828	0.807	CG10343, Irk3, CG42752, Grip71, CG15167, CG10376, CG10348, CG10373, Faf	TC	TC	TC	TC	TC				TA	CGCGCAG	TAAATAT		4	5	3	10.05
chr2L	GATCCCCCA	18738328	18738336	0.797	CG15167	NM_136062	+	5'	-2073	18737823	18738336	513	0.775	0.828	0.807	CG10343, Irk3, CG42752, Grip71, CG15167, CG10376, CG10348, CG10373, Faf	GA---TCCCCCA	GA---TCCCCCA	GA---TCCCCCA	GA---TCCCCCT	GA---CCCCCCT	AT---TACCCCA	AG---CCTCTTC	AG---CCTCTTC	GAATGTTTGCCT				2	5	3	10.05
chr2L	TCGGGGGTC	18814753	18814761	0.814	CG17325	NM_144329	+	3'	812	18814753	18815451	698	0.797	0.814	0.8028	CG17325, CG17324, ham, CG17322, CG17323, CG10570	TCGGGG------GTC	TCGGGG------GTC	TCGAGG------GTC	TCGGGG------GTC	TCGGGG------GTC	CT---G------TTC	CTGAGT------ACT	CTGAGT------ACT	TCGGCT------GTT	AAGTTG------GCC	AACTGGTTTCATGCA	ATGTTT------GTT	3	5	1	4.219
chr2L	TGGGTGGGT	18815157	18815165	0.797	CG17325	NM_144329	+	3'	1216	18814753	18815451	698	0.797	0.814	0.8028	CG17325, CG17324, ham, CG17322, CG17323, CG10570	T-GGGTGGGT	T-GGGTGGGT	T-GGGTGGGT	--G-------	--GGGAGGTG		T-GGGTGGGT	T-GGGTGGGT		TCGAGACGGA	GCGAGACAGA	T-GAGACAGA	4	5	1	4.219
chr2L	TGGGTGGCA	18815161	18815169	0.797	CG17325	NM_144329	+	3'	1220	18814753	18815451	698	0.797	0.814	0.8028	CG17325, CG17324, ham, CG17322, CG17323, CG10570	TGGGTGGCA	TGGGTGGCG	TGGGTGGCG		AGGTGGGCG		TGGGT--CG	TGGGT--CG	-------tg	ACGGA----	ACAGAGTCC	ACAGAGTCC	0	5	1	4.219
chr2L	CACCCCCCA	18815335	18815343	0.799	CG17325	NM_144329	+	3'	1394	18814753	18815451	698	0.797	0.814	0.8028	CG17325, CG17324, ham, CG17322, CG17323, CG10570	CACCCCCCA	CA-CCCCCA	CA-CCCCCA	CA-CCCCCG	CA-CCCCCG	CA-CCCCCG	CA-CCCCCG	CA-CCCCCG	CA-CCCCCT	AA-CCCCCG	AA-CCCCCG	AA-CCCCCG	0	5	1	4.219
chr2L	GGGGGGGTC	18815443	18815451	0.807	CG17325	NM_144329	+	3'	1502	18814753	18815451	698	0.797	0.814	0.8028	CG17325, CG17324, ham, CG17322, CG17323, CG10570	G-------G---------GGGGGTC	C-------A---------TGGGGTC	C-------G---------TGGGGTC	A-----AGG---------GGGGGTC	A------------------GGGGTC	A-------G---------GGGGTTG	T-------GGGTGGTGGTGGTGGT-	T-------G---------GGTGGT-	--------T---------GGAACCC	T-AGACGCG---------GGTGGTG	CGAGTCGCG---------GGTGGTG	CACCACCCG---------GGCAGTG	0	5	1	4.219
chr2L	GAACACCTA	18973820	18973828	0.776	CG10639	NM_136079	-	Intron	1	18973820	18974787	967	0.768	0.828	0.7824	CG10639, Tango6, Nak, CG10431	GAACAC----CTA	GAGCAC----CAA	GAGCAC----CAA	GTACAC----CAA	GAGCAC----CAA	AAACACTTTACAG				AATTAC----TGA	----AT----TAA		0	5	1	4.092
chr2L	GAACACCCC	18973868	18973876	0.768	CG10639	NM_136079	-	Intron	1	18973820	18974787	967	0.768	0.828	0.7824	CG10639, Tango6, Nak, CG10431	GAACACCCC	GAACACCCC	GAACACCCC	TAACA-CCC	GAACA-CCC	GAAAATTCT				GGCCATTGC			2	5	1	4.092
chr2L	GCCCGCCCA	18974779	18974787	0.828	CG10639	NM_136079	-	5'	2797	18973820	18974787	967	0.768	0.828	0.7824	CG10639, Tango6, Nak, CG10431	GCCCGCCCA	GCCCGCCCA	GCCCGCCCA	GCCCGCCCA	GCCCGCACA	GCCCGCCCA	GCCCGCATA	GCCCGCATA	GCCCGCCCA	GCCCGCCTA	GCCCGCACA	GCCCGCCCA	5	5	1	4.092
chr2L	ACCCACCCA	19015688	19015696	0.797	robl37BC	NM_136087	+	3'	4345	19015688	19015947	259	0.788	0.881	0.8277	RpL30, CG31792, CG15169, Side, robl37BC, CG15172, CG10650, snoRNA:Me28S-A2113, CG15170, CG31793, CG15168, CG10641	ACCCACCCA	ACCCACCCA	ACCCACCCA	ACCCACCCA	ACCCACCCA	ACCCAACAC	ACCCA----	ACCCA----	ACCC---CA	ATCCA----	ATCCA----	ATCCA----	4	13	5	5.445
chr2L	GGTGTGGTC	19016781	19016789	0.795	robl37BC	NM_136087	+	3'	5438	19015888	19016804	916	0.788	0.91	0.8391	RpL30, CG31792, CG15169, Side, robl37BC, CG15172, CG10650, snoRNA:Me28S-A2113, CG15170, CG31793, CG15168, CG10641	G------GTGTGGTC	G------GTGTGGTC	G------GTGTGGTC	G------GTGTGGTC	G------GCGTGGTC	---------GTGGTG	G------GTGTGGTG	G------GTGTGGTG	----------TGGGT	GGCATGAGTCTGGGC	G----------GGTC	G-----AGTCCCGGT	3	13	5	4.878
chr2L	GTCCACCCA	19016796	19016804	0.91	robl37BC	NM_136087	+	3'	5453	19015888	19016804	916	0.788	0.91	0.8391	RpL30, CG31792, CG15169, Side, robl37BC, CG15172, CG10650, snoRNA:Me28S-A2113, CG15170, CG31793, CG15168, CG10641	GTCCACCCA	GTCCGCCCA	GTCCGCCCA	GTCCGCCCA	GTCCGCCCA	GTCCGCCCA	GTCCGCCCA	GTCCGCCCA	GTCCGCTTA	GTCCGCTCA	GTCCGCTCA	GTCCGCTCA	0	13	5	4.878
chr2L	GAGCGCCCA	19020871	19020879	0.791	CG15172	NM_136088	+	5'	-2284	19020871	19021531	660	0.791	0.828	0.814	RpL30, CG31792, CG15169, Side, robl37BC, CG15172, CG10650, snoRNA:Me28S-A2113, CG15170, CG31793, CG15168, CG10641	GAGCGCCCA	GAGCGCCCA	GAGCGCCCA	GAGTGCCCA	GAGCGCCCA	AAGCGCCCA	GAGT-TCCA	GAGT-TCCA					3	15	6	5.141
chr2L	GACCCCCAA	19021422	19021430	0.815	CG15172	NM_136088	+	5'	-1733	19020871	19021531	660	0.791	0.828	0.814	RpL30, CG31792, CG15169, Side, robl37BC, CG15172, CG10650, snoRNA:Me28S-A2113, CG15170, CG31793, CG15168, CG10641	GACCCC------------------CAA	GGCCCC------------------CAA	GGCCCC------------------CAA	A----C------------------CAA	AGCCCC------------------CCA	-----C------------------CAA	AGTCCCACGCCCTTACCCTTGCTGCAA	AGTCCCACGCCCTTACCCTTGCTGCAA		------------------------CAA	------------------------CAG	------------------------cac	0	15	6	5.141
chr2L	GCCCGCCCA	19021519	19021527	0.828	CG15172	NM_136088	+	5'	-1636	19020871	19021531	660	0.791	0.828	0.814	RpL30, CG31792, CG15169, Side, robl37BC, CG15172, CG10650, snoRNA:Me28S-A2113, CG15170, CG31793, CG15168, CG10641	GCCCGCCCA	GCCCGCCCA	GCCCGCCCA	GCCCGCCCA	GCCCGCCCA	GCCCACCCA	GCCCACACA	GCCCACACA	GCCcacaca	G-Ccaccca	G-CCACCCA	G-Ccaccca	4	15	6	5.141
chr2L	GCCCACACA	19021523	19021531	0.822	CG15172	NM_136088	+	5'	-1632	19020871	19021531	660	0.791	0.828	0.814	RpL30, CG31792, CG15169, Side, robl37BC, CG15172, CG10650, snoRNA:Me28S-A2113, CG15170, CG31793, CG15168, CG10641	GCCCACACA	GCCCACACA	GCCCACACA	GCCCACACA	GCCCACACA	ACCCATACA	ACACACACA	ACACACACA	acacacaca	acccacaga	ACCCACAGA	acccacaga	4	15	6	5.141
chr2L	GAGCACTCA	19021710	19021718	0.777	CG15172	NM_136088	+	5'	-1445	19021422	19021718	296	0.777	0.828	0.8105	RpL30, CG31792, CG15169, Side, robl37BC, CG15172, CG10650, snoRNA:Me28S-A2113, CG15170, CG31793, CG15168, CG10641	GAGCACTCA	GAGCACTCA	GAGCACTCA	GAGCACTCA	GAGCACTCA	GAGCACTCA	GAGCACTCA	GAGCACTCA	GAGCACTCA	GAGCACTCA	GAGCACTCA	GAGCACTCT	10	15	6	4.963
chr2L	CACCACCGA	19144519	19144527	0.776	brat	NM_057597	+	Intron	1	19144519	19145347	828	0.759	0.882	0.8241	l(2)37Cg, CG17567, Aats-asn, brat, CG17568, pigeon, gammaTub37C, l(2)37Ce, drl, CG42688	CACCACCGA	CACCACCGA	CACCACCGA	CACCATCGA	CACCACCGA					----ACTGA			3	18	5	6.042
chr2L	TGGGTGCTT	19360775	19360783	0.76	dnt	NM_057993	-	Intron	1	19360312	19361151	839	0.76	0.812	0.7875	dnt	TGGGTGC--TT	TGGGTGC--TT	TGGGTGC--TT	TGGGTGCTTTT	TGGCTGC--TT	TGGCTGC--TT	CGGGTGT--TT	CGGGTGT--TT		TGGGAGT----		TGGCACA----	2	3	1	4.193
chr2L	GACCGCGCA	19361125	19361133	0.812	dnt	NM_057993	-	Intron	1	19360312	19361151	839	0.76	0.812	0.7875	dnt	GACCGCGCA	GACCGCGCA	GACCGCGCA	GACCGCGCA	GACCGCGCA	-GCCGTGC-	TGCCGCAAC	TGCCGCAAC	TGTCTTAC-	CTGC----G	CCTCAACTG	TTTCAACT-	4	3	1	4.193
chr2L	CACCCCCCA	19361143	19361151	0.799	dnt	NM_057993	-	Intron	1	19360312	19361151	839	0.76	0.812	0.7875	dnt	CACC---CCCC---A			--------------A	--------------A		TCTCTGGCACT---G	TCTCTGGCACT---G	TTTTTGGCTCTTCCA	--------------T	--------------T		0	3	1	4.193
chr2L	TGGGTGGCT	19514666	19514674	0.797	CG10186	NM_001169545	-	Intron	6	19514284	19514674	390	0.77	0.812	0.7888	CG10132, CG10188, CG10194, CG18094, Top3alpha, swm, CG10186, CG10189	TGGGTGGCT	TGGGTGGCT	TGGGTGGCT	TGTGTGGTT	TGTGTGGTT	TTTGTGGTT	AGGAAGGTT	AGGAAGGTT	TTTGTTTTT	TA----GCT	TG----GCT	TGGA--GTT	2	24	10	6.349
chr2L	TGGGTGGTG	19514832	19514840	0.881	CG10186	NM_001169545	-	Intron	6	19514284	19514873	589	0.77	0.881	0.8035	CG10132, CG10188, CG10194, CG18094, Top3alpha, swm, CG10186, CG10189	TGGGTGGTG	TGGGTGGTG	TGGGTGGTG	TGGGTGGTG	TGGGTGGTG	TGGGTGGTG	TGGGTTGTG	TGGGTTGTG	TGAGTTGTG	TGGGTCGTA	TGGGTGGTT	TGGGTGGTA	5	24	10	5.786
chr2L	AAGGTGGTC	19514865	19514873	0.785	CG10186	NM_001169545	-	Intron	6	19514284	19514873	589	0.77	0.881	0.8035	CG10132, CG10188, CG10194, CG18094, Top3alpha, swm, CG10186, CG10189	AAGGT------------GGTC	AAGGT------------GGTC	AAGGT------------GGTC	AAGGT----------------	AAGGT----------------	AAGGT----------------	GAGGA-------------GGA	GAGGA-------------GGA	AGGACATTTTTTGGGGTGATA	GGGAT--------------TG	GGAAT--------------TA	GGATT--------------GG	2	24	10	5.786
chr2L	TGGGAGGTC	19629891	19629899	0.916	Lar	NM_165313	+	Intron	1	19629891	19630237	346	0.76	0.916	0.8092	Lar	TGG-----------------GAGGTC	TTG-----------------GAGGTC	TGG-----------------GAGGTC	TGC-----------------GAGGAG	TGCG-GGAGGGGGGCGGGGTGAGGAC	AGA-----------------AGGAGC	GGC--GAAGGCTGATACAAAGAAGGC	GGC--GAAGGCTGATACAAAGAAGGC	agagagagagacgtaaaagaaagaag				1	27	7	4.278
chr2L	AACCACCCG	19630004	19630012	0.77	Lar	NM_165313	+	Intron	1	19629891	19630237	346	0.76	0.916	0.8092	Lar	AACCACCCG	AACCA-CCG	AACCA-CCG	AACCA-CCG	AACCA-CCG	ATATG-CCA	A-----CTG	A-----CTG					0	27	7	4.278
chr2L	AATcaccca	19630029	19630037	0.76	Lar	NM_165313	+	Intron	1	19629891	19630237	346	0.76	0.916	0.8092	Lar	AATcacc------ca	AATCACC------CA	AATcacc------ca	AATCACC------CG	AATCACC--------	AAT------------	AAT------------		acttact------ct	AATcaca------ca	tatcaca------ca	taacatatccaagca	1	27	7	4.278
chr2L	TGGGTGGAG	19630229	19630237	0.791	Lar	NM_165313	+	Intron	1	19629891	19630237	346	0.76	0.916	0.8092	Lar	TGGGTGGAG	-GGGTGAAA	-GGGTGAAA	-GGG-----	-GGG-----	-GGA-----	-GTG-----	-GTG-----	-tgc-----				0	27	7	4.278
chr2L	TTTGTGGTC	19824278	19824286	0.803	CG13958	NM_136161	+	5'	-2987	19824278	19825032	754	0.792	0.915	0.8345	CG13958	TT------TGTGG--------T-C	TT------TGTGG--------T-G	TT------TGTGG--------T-T	TT------TGTGG--------T-T	TT------TGTGG--------T-T	-----------------------G	TTCC----TGTGG----CTGAT-G	TCCC----TGTGG----CTGAT-G	TT------TTCGACGTGCCAAA-A	TTGCTAGATGCCA--------CAA	TTCGTACATGCCA--------C-A	TGGTTGCATGCCA--------T-A	0	4	2	4.908
chr2L	TGGGTGGGC	19824916	19824924	0.915	CG13958	NM_136161	+	5'	-2349	19824278	19825032	754	0.792	0.915	0.8345	CG13958	TG-------------------------GGTGGGC	TG-------------------------GGTGGGC	TG-------------------------GGTGGGC	TG-------------------------GGTGGGC	TG-------------------------GGTGGGC	TG-------------------------GGTGGCT	TGCTGCCT---GCCACAGAGAT-----GGGGGGC	TGCTGCCT---GCCACAGAGAT-----GGTGGGA	TGGCAGCA---GTTAGAGTTTTTTTCCCGAGGAC	TGGCAGCA------------GC-----GGCGAAC	TGGCAGCAATAATGGGAGGGGA-----GGCGGGC	TGGCAGCG------------------------GC	4	4	2	4.908
chr2L	TGGGCGGGC	19824920	19824928	0.828	CG13958	NM_136161	+	5'	-2345	19824278	19825032	754	0.792	0.915	0.8345	CG13958	TGGGCGG--------------------------------------------------------------------------------GC	TGGGCGG--------------------------------------------------------------------------------GC	TGGGCGG--------------------------------------------------------------------------------GC	TGGGCGG--------------------------------------------------------------------------------GC	TGGGCGG--------------------------------------------------------------------------------GC	TGGCTGGGATGGTTTTTCCCGAAGGTTTTCTTTTTTTTTTTTGGGATGG-----AGTGA----GGAGGAGGAGTGGTG-------GAGC	GGGGCAG-----------------------------------GGGAGGGGTGGCGGTGGCGGTGGCGGGGGTGTGCCAAC--TCCAAGC	TGGGAAG-----------------------------------G-----------GGCGTCAGTGGCGGGGGTGTGCCAAC--TCCAAGC	AGGACGA---------------------------------------------CTGCGGATTGCGGGGAAGGGGTGTAA---------GC	CGAACAG-------------------------------------------------------------GGGAG---------CTCTAGC	CGGGCGA-------------------------------------------------------------GGGTGTGCTGGAGCCGCTCGC	---GCAA-------------------------------------------------------------AG------------TTCTTCT	4	4	2	4.908
chr2L	TGGGTGGAA	19825024	19825032	0.792	CG13958	NM_136161	+	5'	-2241	19824278	19825032	754	0.792	0.915	0.8345	CG13958	----------------------------TGGGTGGAA	----------------------------TGGGTGGAA	----------------------------TGGGTGGAA	----------------------------TGGGTGGAA	----------------------------TGGGAGGAA	----------------------------TGGGTGGCG	----------------------------TCACTGCAA	---------------------------------GTAA	----------------------------AAGGCTGAG	TAGTGCCAAAAGGGGCGGGCAGGTTGGATGGGTGTGG	T-----------GGGAGAGT-TGTGGGAGGGGCTTGG	------------GGGCAGGC--ATTGCAGGGGCGTG-	3	4	2	4.908
chr2L	TTGGTGGTA	19882749	19882757	0.779	sick	NM_206007	+	Intron	2	19882749	19883355	606	0.779	0.824	0.7943	sick	TTGGTGGTA	TTGGTGGTA	TTGGTGGTA	TTGCAAGTA	TTGGTGGAA	CAATGGGTG			CAGAAAAGC				2	22	12	5.839
chr2L	TGGGCGGAC	19883248	19883256	0.824	sick	NM_206007	+	Intron	2	19883248	19883507	259	0.776	0.824	0.7935	sick	TGG------GCGGAC	TGG------GCGCGC	TGG------GGGCGC	TGG------GCGGGC	GGG-----CGGGGGT	TGG-----CCCGGTC	GGG------GCAAGC	GGG------GCAAGC	CGG------TCGGTC	TAAGATCGCACGGTC	TAAGATCGCACGGTC	TGAGATCGCACGGTC	0	22	12	6.745
chr2L	GACCACTCT	19883254	19883262	0.787	sick	NM_206007	+	Intron	2	19883248	19883507	259	0.776	0.824	0.7935	sick	GACC---------------ACTCT	CGCC---------------ACTCT	CGCC---------------ATTCT	GGCC---------------ACTCT	GGTC---------------ACTCT	GTCA---------------ACTCT	AGCCCCCATCAAGCGTTCAACTCT	AGCCCCCATCAAGCGTTCAACTCT	GTCA--------------AACTCT	GTCA---------------ACTCT	GTCA---------------ACTCT	GTCA---------------ACTCT	0	22	12	6.745
chr2L	GACCACTCT	19883347	19883355	0.787	sick	NM_206007	+	Intron	2	19883248	19883507	259	0.776	0.824	0.7935	sick	GACCACTCT	GACCACTCT	GACCATTCT	GACCACTCT	GACCACTCT	GACCACTCT	GACCACACT	GACCACACT	GACCACACT	GACCGCACT	GACCGCACT	GACCGCACT	4	22	12	6.745
chr2L	GAACACCAA	19883499	19883507	0.776	sick	NM_206007	+	Intron	2	19883248	19883507	259	0.776	0.824	0.7935	sick	GAACACCAA	CAACACCAA	CAACACCAA	gaacaccaa		TGGC-----	GAACGTCGA	GAACGTCGA	GACCACCAA				0	22	12	6.745
chr2L	CGCCACCCA	19883680	19883688	0.796	sick	NM_206007	+	Intron	2	19883248	19883688	440	0.776	0.824	0.794	sick	CGCCACCCA	-GCCACCCA	-GCCACCCA	CGCCACCCT	CGCCACCCG	----CCCAA	TGCCTCCC-	TGCCTCCC-					0	22	12	4.78
chr2L	TAGGTGGCC	20021337	20021345	0.812	CG10659	NM_136174	-	3'	-4444	20020671	20021345	674	0.812	0.889	0.8377	lok, barr, sNPF, CG10659	TAGGTGGCC	TAGGTGGCC	TAGGTGGCC	TAAGTGGTT			aattttgtt	AATTTTGTT	GA----GCC				2	16	9	4.839
chr2L	TGGGTGTTG	20500026	20500034	0.76	CG34007	NM_001038840	+	3'	4578	20500026	20500384	358	0.76	0.881	0.8162	CG34007	TGGGTGTTG	TGGGTGGTG	tgggtggtg	TATGTGGTG	TGGGTGGTG	TGGTTCTTG	TGGATGGTG	TGGATGGTG	-----ACTG				0	21	10	5.917
chr2L	TGGGTGGTG	20500033	20500041	0.881	CG34007	NM_001038840	+	3'	4585	20500026	20500384	358	0.76	0.881	0.8162	CG34007	TGGG---------------------TGGTG	TGAA---------------------TGGTG	tgggtggtggttggtggttggtggttggtg	TGGG---------------------TG---	TGGG---------------------CG---	TGGG---------------------TG---	TGGG---------------------G----	TGGG---------------------GGTGG	TGAG---------------------TG---				0	21	10	5.917
chr2L	TATGTGGTC	20500253	20500261	0.804	CG34007	NM_001038840	+	3'	4805	20500026	20500384	358	0.76	0.881	0.8162	CG34007	TATGTGGTC	TATGTGGTC	TATGTGGTC	TATGTGGTC	TATGTGGTC	TATGTGGTC	TATGTGGTC	TATGTGGTC	TATGTGGTC	TATGTGGTC	TATGTGGTC	TATGTGGTC	10	21	10	5.917
chr2L	TGTGCGGTC	20500376	20500384	0.82	CG34007	NM_001038840	+	3'	4928	20500026	20500384	358	0.76	0.881	0.8162	CG34007	TGTGCGGTC	TGTGCGGGC	TGTGCGGGC	TGTGCGGGC	AGTGCGGGC	TGTGCGGGA	TGTGCGGGC	TGTGCGGGC	TGTGTAGAA	AAT----CC	ACtgttgtt	GCT---TTC	0	21	10	5.917
chr2L	GAACCCCCA	20500742	20500750	0.798	CG34007	NM_001038840	+	3'	5294	20500026	20500750	724	0.76	0.881	0.8126	CG34007	GAAC----CCCCA	GAAC----CCCCA	GAAC----CCCCA	GAAC----CCCCA	GAAC----CCCC-	GAAC----CCCCA	CCAT----CCCTG	CCAT----CCCTG		CAACATGGCCACA	CAACATGGCCACA	GAA---AGCAACA	4	21	10	5.097
chr2L	GGCCACGCA	20517281	20517289	0.814	CG34007	NM_001038840	+	3'	21833	20516462	20517339	877	0.788	0.881	0.8243	CG34007	G------GCCAC--GCA	G------GCCAC--GCA	G------GCCAC--GCA	G------GCCAC--GCA	G------GCCAC--GCA		G------GCCAC--GCA	G------GCCAC--GCA	ACATGTTGCCATGAGCA	C------AACAT--G--			6	21	10	5.907
chr2L	TGTGTGGAC	20517331	20517339	0.817	CG34007	NM_001038840	+	3'	21883	20516462	20517339	877	0.788	0.881	0.8243	CG34007	TGGAC	TGGAC	TGGAC	TGGAC	TGGAC	TGTGT	GGTGT	GGTGT	TAGGT	TGTGC	TGTGC	TGTGC	4	21	10	5.907
chr2L	GACCACATA	20650243	20650251	0.804	CG18810	NM_144413	+	3'	304	20649717	20650264	547	0.775	0.812	0.7962	CG2611, CG2614, CG17472, bru, snoRNA:Me28S-C2645c, Uhg3, CG2608, phr6-4, CG18810, snoRNA:Me28S-C2645a, CG31680, Sfp38D, CG17470	GA-CCACATA	GA-CCAGATA	GA-CCAGATA	GA-CCAAGTA	GG-CCTACTA	-C-CAAAAAA	AATCCAAATA	AATCCAAATA	---TTAAAGA	---CCAAATA	TT-TCAAATA	GG-CCAAATA	0	4	1	5.398
chr2L	GCCCACCAA	20650256	20650264	0.812	CG18810	NM_144413	+	3'	317	20649717	20650264	547	0.775	0.812	0.7962	CG2611, CG2614, CG17472, bru, snoRNA:Me28S-C2645c, Uhg3, CG2608, phr6-4, CG18810, snoRNA:Me28S-C2645a, CG31680, Sfp38D, CG17470	GCCCACCAA	GCCCACCGA	GCCCACCGA	GCCCTCCAA	GCCCACCGA	ACCTACCAA	GCCCACCAA	GCCCACCAA	GCCCACCAA	GCCTACCAA	GCCAAATAA	TCCCACCAA	3	4	1	5.398
chr2L	GAGCCCCCA	20845537	20845545	0.796	CG31676	NM_144336	+	Intron	2	20845537	20845805	268	0.796	0.82	0.8058	CG31676, CG9335, CG31674, Spn3, CG31673, CG14402, Oseg5	GAG-CCCCCA	AAA-CCCCCA	GAG-CCCCCA	GAA-CCCCCA	------CCCA	GAA-CTAGAA	AAA-GACCC-	AAA-GACCCT	CAA-C-----	AAC-CAGCCA	CAC-AAACCA	AGCAAAACCA	1	6	3	8.639
chr2L	TGTGCGGTC	20845668	20845676	0.82	CG31676	NM_144336	+	Intron	2	20845537	20845805	268	0.796	0.82	0.8058	CG31676, CG9335, CG31674, Spn3, CG31673, CG14402, Oseg5	TGTGCGGTC	TGTGCGGTC	TGTGCGGTC	TGTGCGGTC	TGTGCGGGC	TGTGCGGTC	TGTGCGGTC	TGTGCGGTC	TTGACAG--	GGGACCCAC	TGGGGCGAC		6	6	3	8.639
chr2L	TCGGTGGGC	20845786	20845794	0.81	CG31676	NM_144336	+	Intron	2	20845537	20845805	268	0.796	0.82	0.8058	CG31676, CG9335, CG31674, Spn3, CG31673, CG14402, Oseg5	TCGGTGGG----------------C	TTGGTGGG----------------C	TCGGTGGG----------------C	CAGGAAGG-----------------	CAGCAGGG-----------------	GGGGCGGGAATGGGAG--------T					------------------------C	ATTGTTGTTGTGAGTGGAGAGACCC	1	6	3	8.639
chr2L	TGGGGGATC	20845797	20845805	0.797	CG31676	NM_144336	+	Intron	2	20845537	20845805	268	0.796	0.82	0.8058	CG31676, CG9335, CG31674, Spn3, CG31673, CG14402, Oseg5	TGGGG---GATC	TGGGG---GATC	TGGGG---GATC	TTGGG---GATC	-CGGG---GATC	TGGGGCAAGACC	--------gctc	--------GCTC	--------GACC		CGGTG---GTTC	CGGTG---GCAC	2	6	3	8.639
chr2L	TGGGGGCTC	21029388	21029396	0.796	CG42238	NM_001144373	-	Intron	1	21029388	21030096	708	0.768	0.822	0.7992	CG42238	TGGGGGCT--C	TGGGGGCTCCC	TGGGGGCTCTC	TGGGGGC----	TGGGGGCT--C	TGGGGGCT--C	ggggggTT--C	GGGGGGTT--C	TGGGCACT---	tgtgtgcg---	tgtgtgtg---	TAGGTG-----	2	26	7	8.316
chr2L	GCCCACACA	21029439	21029447	0.822	CG42238	NM_001144373	-	Intron	1	21029388	21030096	708	0.768	0.822	0.7992	CG42238	GCCCACACA	GCCCACACA	GCCCACACA	GCCCACAAA	GCCCACACA	GCCCACACA	GCCCACATA	GCCCACATA	----ACACG	gtgtgtgtg	gtgtgtatg	GTTTGTACG	4	26	7	8.316
chr2L	GAACACCCT	21029985	21029993	0.768	CG42238	NM_001144373	-	Intron	1	21029388	21030096	708	0.768	0.822	0.7992	CG42238	GA-ACACCCT	GA-ACACCCT	GA-ACACCCT	GATACACCCT	GA-ACAGCCT	TT-ATACCCC	CT-GCTCCGC	CT-GATCCGC					2	26	7	8.316
chr2L	GACCTCCGA	21030088	21030096	0.811	CG42238	NM_001144373	-	Intron	1	21029388	21030096	708	0.768	0.822	0.7992	CG42238	GACCTCCG-----------------A	GACCTCCG-----------------A	GACCTCCG-----------------A	--CGTACG-----------------A	TACCTCCG-----------------A	GGCCTCCGCCGAAGCCCCCTAAAAAA	GGCCACCA-----------------A	GGCCACCA-----------------A	GGCCAACG-----------------A	agcagcag-----------------c	agcatcag-----------------c	agcagcag-----------------a	2	26	7	8.316
chr2L	TGTGTGGTC	21811017	21811025	0.907	tsh	NM_078891	+	5'	-17569	21811017	21811841	824	0.793	0.907	0.8283	tsh	TGTGTGGTC	TGTGTGGTC	TGTGTGGTC	TGCGTGGTC	TGTGTGGTC	TATGTGGCC	TGTGTGGTC	TGTGTGGTC		TGGGTGGTC	TGGGTGGTC	TGGGTGGTC	5	19	6	4.963
chr2L	GCGCACCCA	21811050	21811058	0.793	tsh	NM_078891	+	5'	-17536	21811017	21811841	824	0.793	0.907	0.8283	tsh	GCGCACCCA	GCACACCCA	GCACACCCA	GCGCACCCA	GTGCACCCA		CCGCCCCCT	CCGCCCCCT	GCGTATTT-	--G------	--GCT----	--GTCTCGA	1	19	6	4.963
chr2L	GGGGTGGAC	21811658	21811666	0.799	tsh	NM_078891	+	5'	-16928	21811017	21811841	824	0.793	0.907	0.8283	tsh	GTG-G--AC	GTG-G--AC	GTG-G--AC	CTG-G--AC	CTG-G--AC	GTG-G--TC	GTG-G--AC	GTG-G--AC	GTG-GTTAC	GGG-T--AT	GGGTT--AT	GTG-G--AT	4	19	6	4.963
chr2L	GCCCACTCA	21811833	21811841	0.814	tsh	NM_078891	+	5'	-16753	21811017	21811841	824	0.793	0.907	0.8283	tsh	G---------CCCA--CTCA	G---------CCCA--CTCA	G---------CCCA--CTCA	G---------CCCA--CTCA	G---------TCCA--CTCA	GGATGTACAATCCC--CGCA	A---------CACA--CACA	A---------CACA--CACA	G---------CCCAGTTCTG	A---------TAAA------	A---------TAAA------	A---------TAAA------	3	19	6	4.963
chr2L	TGCGTGTTC	21811983	21811991	0.778	tsh	NM_078891	+	5'	-16603	21811017	21811991	974	0.778	0.907	0.8182	tsh	TGCGTGTTC	TGCGTGTTT	TGCGTGTTC	TGCGTGTCC	TGCGTGTTC	TGCATGTTT	TGCATGTTC	TGCATGTTC	TGCATGTGC	TGCATGTTC	TGCATGTTC	TGCATGCTC	2	19	6	4.5
chr2L	CACCACCCA	21958903	21958911	0.881	CG2528	NM_136285	-	3'	-34030	21958680	21958911	231	0.759	0.881	0.8075	CG31600, tio, CG41434, CR33987, CG31693, CG31601, CG1428, CG11634, CG2528	CACCACCCA	ACCCACCCA	ACCCACCCA	-GTCACCCA	--CCACCCA	-GCCACCCT	CCCCCCCCC	TGCCCCTGC	-CCCAGTAA	------TCC			0	17	4	6.588
chr2L	TGGGTGGCA	21959014	21959022	0.797	CG2528	NM_136285	-	3'	-33919	21958669	21959022	353	0.759	0.915	0.8237	CG31600, tio, CG41434, CR33987, CG31693, CG31601, CG1428, CG11634, CG2528	TGGGT-GGCA	TGGGT-GGCA	TGGGT-GGCA	TAGGG-TGCA	TGGGT-GGCA	ttGGT-TTCA	TGGGTGGGCA	TGGGTGGGCA	TGGGT-GGCG	TGGGT-GGCA	TGGGT-GGCA	TGGGT-GGCA	5	17	4	5.063
chr2L	CACCACCCA	21960881	21960889	0.881	CG2528	NM_136285	-	3'	-32052	21960881	21961186	305	0.76	0.881	0.8107	CG31600, tio, CG41434, CR33987, CG31693, CG31601, CG1428, CG11634, CG2528	CA-CCACCCA	CA-CCACCCA	CA-CCACCCA	CA-GCACCCA	CA-CCACCCC	C---CACCCA	CATCCAGCCG	CAACCAACCA	CACCCACCCA	TT-TTGTGCA	TA-ACAGGCA	TC-TCAATTC	2	17	4	11.583
chr2L	CAACACCCA	21960888	21960896	0.76	CG2528	NM_136285	-	3'	-32045	21960881	21961186	305	0.76	0.881	0.8107	CG31600, tio, CG41434, CR33987, CG31693, CG31601, CG1428, CG11634, CG2528	CCA	C--	C--	C--	C--	C--	C--	C--	T--	CAA----------------	CAGAAC-------------	TCG----------------	0	17	4	11.583
chr2L	TGGGCGCTC	21961178	21961186	0.791	CG2528	NM_136285	-	3'	-31755	21960881	21961186	305	0.76	0.881	0.8107	CG31600, tio, CG41434, CR33987, CG31693, CG31601, CG1428, CG11634, CG2528	TGGGC------GCTC	TGGGCGCTCCAGCTC	TGGGCGCTCCAGCTC	T----------TCTC	TGGC-------TTCC	TG-------------							0	17	4	11.583
chr2L	TGCCACCCA	21961488	21961496	0.797	CG2528	NM_136285	-	3'	-31445	21960881	21961556	675	0.76	0.881	0.7978	CG31600, tio, CG41434, CR33987, CG31693, CG31601, CG1428, CG11634, CG2528	TGCCACCCA	AGCCACCCA	AGCCACCCA	TGCCACCCA	TGCCACCCA	TGCCACCCA	TGCCACCCA	TGCCACCCA	TGCCACCCA	TGCGACCCA	AGCGACCCA	AGCGACCCA	6	17	4	6.84
chr2L	TGGGTGATT	21961548	21961556	0.76	CG2528	NM_136285	-	3'	-31385	21960881	21961556	675	0.76	0.881	0.7978	CG31600, tio, CG41434, CR33987, CG31693, CG31601, CG1428, CG11634, CG2528	T--------------------------------------GGGTGATT	T--------------------------------------GGGTGGAG	T--------------------------------------GGGTGGAG	T----------------------------------------------	T----------------------------------------------	CTTAGATGGCATGGTCTTGGGCCAGAGGAGTGGCCATAggagtggca	A--------------------------------------TGTGGGAC	A--------------------------------------TGTGGGAC	G--------------------------------------TGTGTGTG	G---------------------------------------------T	G--------------------------------------GAATGGAT	C---------------------------------------------T	0	17	4	6.84
chr2L	AGGGTGGTT	21961569	21961577	0.771	CG2528	NM_136285	-	3'	-31364	21960881	21961577	696	0.76	0.881	0.7933	CG31600, tio, CG41434, CR33987, CG31693, CG31601, CG1428, CG11634, CG2528	A-----------GGGTGG---TT	A-----------GGGTGG---TT	A-----------GGGTGG----T	A-----------GGGTGG---TT	------------GGGTGG---TT	agtggccggagtggGTGG---CC	ATCCGT------GGGTGG---AC	ATCCGT------GGGTGG---AC	A-----------AA---------	GTGGGT------GGCTAG---CT	ggatgg------ggatggggatT	GTGTGG------GAGTTG-----	2	17	4	6.818
chr2L	GAACACCGA	21961705	21961713	0.775	CG2528	NM_136285	-	3'	-31228	21960881	21961713	832	0.76	0.881	0.7907	CG31600, tio, CG41434, CR33987, CG31693, CG31601, CG1428, CG11634, CG2528	C-----------------ACC-GA	C-----------------ACC-GA	T-----------------ACC-GA	T-----------------ACC-GA	C-----------------ACC-GA	TACCCAGCACCGGGGAAAACC-AA	A-----------------CCC-AG	A-----------------CCC-AG	T------------CTAGAAGC-TG	A-----------------CCA-GA	A-----------------CGA-GC	A-----------------TGGCAA	2	17	4	6.05
chr2R	GACCACTAA	1661799	1661807	0.795	CG11163	NM_136341	-	3'	-8561	1661799	1662671	872	0.795	0.815	0.8083	vlc, CG7791, CG34200, gp210, Tsp42A, CG11163, ap, Or42a, l(2)09851	G--------ACCA-------------CTAA	T--------ACCA-------------CTAT	T--------ACCA-------------CTAT	g--------tcgagttccccgactatctga	--------------------------CTGG	G--------ATCGGTCGA--------CTAT		G--------GCGA-------------CTAC	T--------TCT------------------	A-AGATCGGACCA-------------CTAT	G-AAATAGAGCAG-------------CCAT	GCAGGTCAACAAA-------------TTAT	0	5	2	4.646
chr2R	CACCACCAA	1663086	1663094	0.778	CG11163	NM_136341	-	Intron	7	1662663	1663094	431	0.778	0.815	0.7903	vlc, CG7791, CG34200, gp210, Tsp42A, CG11163, ap, Or42a, l(2)09851	CACCACCAA	CATCACCAA	CATCACCAA		CACCACCAA							CAT-ACAAG	1	5	2	4.498
chr2R	GCCCACCAA	2014206	2014214	0.812	EcR	NM_165464	-	Intron	1	2014104	2014214	110	0.785	0.881	0.826	Ars2, CG14590, CG7845, CG14589, EcR, CG7849	GCC-----CACCA---------A	GCC-----CACCA---------A	GCC-----CACCA---------A		GCC-----CACCA---------A	GCCCAAAGCACCA---------A	GCC-----TCCCAAAC------A	GCC-----TCCCAAAC------A	GCC-----C-CCA---------T	GCT-----CACAATATGCCT--a	CCT-----AACAATATACCTTAA		3	17	7	12.987
chr2R	ACCCACCCA	2566939	2566947	0.797	CG9422	NM_165484	+	Intron	1	2566475	2566947	472	0.76	0.833	0.7902	Tdc1, CG3194, CG9410, CG3271, Adf1, CG9422, CG17266, CG15909, Dpit47	ACCCACCCA	ACCCACCCA	ACCCACCCA	AGCCTCCCA	ACCCTCCCA	ACACACCCA	ccgcacccg	CCGCACCCG	GCACACTCA			ATTTATTTA	2	9	3	6.088
chr2R	CACCTCCCA	2656051	2656059	0.797	Epac	NM_001103732	-	Intron	6	2656051	2656477	426	0.797	1	0.857	CG15236, ubl, Spn42De, Spn4, koi, CG15237, Cyp6a2, CG34215, CG9447, SdhB, Epac, CG9445, CG3287, CG30158, coro, Spn42Db, Spn1, Spn42Dc	CA-CCTCCCA	CA-CCTCCCA	TA-CCTCCCA	CA-CCTCTCA	CG-CCTCCCA		TAGTCGTCCA	TAGTCGTCCA	---TTTCCTT		TG-CCTGGCA	TG-CCAGCCA	1	17	7	6.969
chr2R	GCCCACTCA	2656267	2656275	0.814	Epac	NM_001103732	-	Intron	5	2656051	2656477	426	0.797	1	0.857	CG15236, ubl, Spn42De, Spn4, koi, CG15237, Cyp6a2, CG34215, CG9447, SdhB, Epac, CG9445, CG3287, CG30158, coro, Spn42Db, Spn1, Spn42Dc	CTCA	CTCA	CTCA			CTCA	CTCA	CTCA	CTCA				6	17	7	6.969
chr2R	TGTGTGTTC	2939493	2939501	0.786	lbm	NM_078915	+	3'	23	2939493	2939787	294	0.786	0.882	0.8267	Tsp42Ep, Tsp42Eo, Tsp42En, CG12836, Tsp42Er, Tsp42Eq, lbm, pgant3	TGTGTGTTC	TGTGTATTC	TGTGTGTTC	TGTATGCTC	TGCATGCTC	TGTTTTCTT	TGTTTTCGT	TGTTTTCAT	TACTTATGC				1	8	3	12.987
chr2R	TTGGTGGCC	2939714	2939722	0.812	lbm	NM_078915	+	3'	244	2939493	2939787	294	0.786	0.882	0.8267	Tsp42Ep, Tsp42Eo, Tsp42En, CG12836, Tsp42Er, Tsp42Eq, lbm, pgant3	TTGGTGG----CC	TTCGTGG----CC	TTCGTGG----CC	TTTGTGC----TT	CTTGTGG----GT	CTTGTTGTATCCC	TTTGCGC----CT	TTTGCGC----CT				TTTATCA----AT	0	8	3	12.987
chr2R	TACCACCCA	2939779	2939787	0.882	lbm	NM_078915	+	3'	309	2939493	2939787	294	0.786	0.882	0.8267	Tsp42Ep, Tsp42Eo, Tsp42En, CG12836, Tsp42Er, Tsp42Eq, lbm, pgant3	TACCACCCA	TACCACCCA	TACCACCCA	TACCACCCA	TACCACCCA	TACCACCCA	TACCACCCA	TACCACCCA			TACCACCCA	TACCACCCA	8	8	3	12.987
chr2R	CCGGTGGTC	2940339	2940347	0.783	lbm	NM_078915	+	3'	869	2939714	2940347	633	0.783	0.882	0.8257	Tsp42Ep, Tsp42Eo, Tsp42En, CG12836, Tsp42Er, Tsp42Eq, lbm, pgant3	CCGGTGGT--C	tctgtggtgct	CCGGTGGT--C	CCGTTGGT--C	CCGGTGGT--C	CATTCGGC--C	CCGCTGGT--C	CCGCTGGT--C	---ATAGA--C	CATATACT--A			2	8	3	6
chr2R	CAACACCCA	2965576	2965584	0.76	CG12831	NM_136414	-	5'	5035	2965576	2965947	371	0.76	0.817	0.79	CG12831	CAACACCCA	CAACACCCA	CAACACCCA	CAACACCCA	CAACACCCA	CAACACCCA	CAACACCCA	CAACAccca	CAGGAAAAA	CGCCCCCCC	TGGCTCCCC		6	9	3	61.538
chr2R	TACCACACA	2965782	2965790	0.789	CG12831	NM_136414	-	5'	5241	2965576	2965947	371	0.76	0.817	0.79	CG12831	TACCACACA	TACCACACA	TACCACACA	TACCACACA	TACCACACA	TACCACACA	TACCACACA	TACCACACA	TACCACACA	TACCACAC-	TACCGCAC-	TACCACAC-	8	9	3	61.538
chr2R	GACCCCGCA	2965807	2965815	0.817	CG12831	NM_136414	-	5'	5266	2965576	2965947	371	0.76	0.817	0.79	CG12831	GACCCCG--CA	GACCCCG--CA	GACCCCG--CA	GACCCCG--CA	GACCCCG--CA	AATCCCATTCT	GAATCCC--AT	GAATCCC--AT	AAATCCT----	-CCGCCG--CT	-CCGCCG--CT	-CCGCCG--CT	4	9	3	61.538
chr2R	TGGGTGTGC	2965939	2965947	0.794	CG12831	NM_136414	-	5'	5398	2965576	2965947	371	0.76	0.817	0.79	CG12831	TGGGTGTGC	T-GGTGTGC	TGGGCGTGC	TGGGTGTGC	TGGGTGTTC	TGGCTGGGT	TGGGTGTGG	TGGGTGTGG	TGGGCG---	TAGACCTGG	TAGACCTTG	TAGACTTGG	1	9	3	61.538
chr2R	GACCACCCG	2997233	2997241	0.888	esn	NM_080251	+	Intron	2	2997233	2997608	375	0.773	0.888	0.818	CG12835, esn	ACCACCCG	ACCACCCG	ACCACCCG	ACCACCCG	ACCACCCG	AGCACTCG	CTC-----	CTC-----	-----CCG	ATTGCCCG		GCAGCTGG	4	16	5	6
chr2R	TCGGTGCTC	2997515	2997523	0.773	esn	NM_080251	+	Intron	2	2997233	2997608	375	0.773	0.888	0.818	CG12835, esn	TCGGTGCTC	TCGATGCTC	TCGGTGCTC	TCAGTGCTC	TCAGTGCTC	TTAATGCTC	TTAATATTT	TTAATATTT	CTAGAAATG	CAAATAGTT		CAAATAGtt	1	16	5	6
chr2R	TGGGCGTTC	2997600	2997608	0.793	esn	NM_080251	+	Intron	2	2997233	2997608	375	0.773	0.888	0.818	CG12835, esn	TGGGCGTTC	TGGGCGTTC	TGGGCGTTC	GGGGCGTTT	GGGGCGTTT	GGGGCGTAT	GGGGCGTAT	GGGGCGTAT		GAGGCGTTT		GGGGCGTTT	2	16	5	6
chr2R	CGCCACCCA	3057470	3057478	0.796	pk	NM_165508	+	Intron	1	3057470	3058313	843	0.792	0.881	0.8155	CG11060, nec, CG33140, CG30384, pk, CG30385	CGCCACCCA	CGCCACCCA	CGCCACCCA	CGCCATCC-	CGCCACCC-	CACCACCA-	CCCCGCCCA	CCCCGCCCA	CCCCACCAA	CCGTCACCC	TCCCTTTCT	CCCCTTCCG	2	27	12	5.141
chr2R	ATCCACCCA	3057484	3057492	0.792	pk	NM_165508	+	Intron	1	3057484	3058321	837	0.779	0.881	0.8112	CG11060, nec, CG33140, CG30384, pk, CG30385	ATCCACCCA	ATCCACCCA	ATCCACCCA	ATCCACCCA	ATCCACCCA	--CCACCCA	CCCCACCCA	CCCCACCCA	GCCCACTCG	CTTTGCCTA	CTTTGCTTA	TTTTGCCTA	4	27	12	5.141
chr2R	CACCCCCCA	3141403	3141411	0.799	Gadd45	NM_136420	+	3'	3243	3141403	3142377	974	0.778	0.881	0.8145	Gadd45, Or43a, Ady43A	CACCCCCCA	CACCCCCCA	CA-CCCCCA	CA-CCCCCA	CA-CCCCCA	TATCCCCCG	CA-------	CA-------	CCCTTCCCT				1	7	3	7.576
chr2R	GCCCACCCA	3142676	3142684	0.915	Gadd45	NM_136420	+	3'	4516	3142362	3142697	335	0.778	0.915	0.822	Gadd45, Or43a, Ady43A	GCCCACCCA	GCCCACCCA	GCCCACCCA	GCCCACCCA		GCCCACT--	GTCAATCCC	GTCAATCCC					3	7	3	11.261
chr2R	GCCCACACA	3142689	3142697	0.822	Gadd45	NM_136420	+	3'	4529	3142362	3142697	335	0.778	0.915	0.822	Gadd45, Or43a, Ady43A	GCCCACAC---------------A	GCCCACACA--------------A	GCCCACACA--------------A	GCCCACACAAGGAAAGGTGCCCGG	GCCCCCGCAACGA----------G	ATCTGGACAGGA-----------G	CCTTGGACA--------------A	CCTTGGACA--------------A					0	7	3	11.261
chr2R	TGGGTGGAG	3345167	3345175	0.791	Inos	NM_058057	-	Intron	1	3344556	3345175	619	0.76	0.878	0.8097	CG11127, CG11141, Inos	TGGGTGGAG		TGGGTGGAG	AGAGTGATG	CGAATGG--	TGGACGGCG	AGGGTGGGC	AGGGTGGGC				AGACTGGTT	1	13	5	4.566
chr2R	GGAGTGGTC	3345504	3345512	0.787	Inos	NM_058057	-	Intron	1	3345504	3346174	670	0.776	0.812	0.7917	CG11127, CG11141, Inos	GGAGTGGT-C	GGAGTGGT-C	GGAGTGGT-C	GGAGTGGT-T	GGAGTGCT-C	GGAGCGGCGG							2	13	5	4.839
chr2R	TAGGTGGCC	3345853	3345861	0.812	Inos	NM_058057	-	Intron	1	3345853	3346237	384	0.776	0.812	0.8	CG11127, CG11141, Inos	TAGGTGGCC	TAGGTGGGC	TAGGTGGGC	TAGATTGGT	CAGATTGGC	TAGATAGCC							0	13	5	5.059
chr2R	GACCTCCGA	3652947	3652955	0.811	CG30497	NM_165555	-	5'	27683	3652947	3653720	773	0.792	1	0.8515	cn, CanB2, CG30497	GACCTCCGA	GACCTAGGA	GACCTAAGA	ACCACAGG-	ACCACGGGA		GGCG-----	GGCG-----	ACCCCAAGG		AGCATTG--		0	26	11	13.937
chr2R	CGGGTGGGC	3652989	3652997	0.803	CG30497	NM_165555	-	5'	27725	3652947	3653720	773	0.792	1	0.8515	cn, CanB2, CG30497	CG--GGT-----------GGGC		CG--GGT-----------GGGC	CG--GGT-----------GGGC	CG--GGT-----------GGGC	------------------GGGC	CGT-GTT-----------TGGC	CGT-GTT-----------TGGC	CC--AGTTACCAAAGTGAGGGC	cGTCGAC-----------TGGC	CGACAGC-----------TGGC		3	26	11	13.937
chr2R	GCCCGCCCA	3653887	3653895	0.828	CG30497	NM_165555	-	5'	28623	3653712	3653895	183	0.788	1	0.8742	cn, CanB2, CG30497	G--CCCGCCCA	G--CCCGCCCA	G--CCCGCCCA	G--CCCACCCA	G--CCCGCCCA	GGTCCCCCCCC	G--GCTACACC	G--GCTACACC		G--CCCACGCA	G--CCCACGCA		3	26	11	210.526
chr2R	TGGGGGGTA	3654110	3654118	0.8	CG30497	NM_165555	-	5'	28846	3653746	3654118	372	0.788	0.881	0.8242	cn, CanB2, CG30497	TGGGGGGTA	TG-------	TG-------	GG-------	GG-------	TG-------	CG-------	ag-------	TG-------	gg-------	AG-------	GG-------	0	26	11	28.777
chr2R	TGGGTGGCA	3654682	3654690	0.797	CG30497	NM_165555	-	5'	29418	3653781	3654690	909	0.788	0.828	0.8033	cn, CanB2, CG30497	TG-----GGTGGCA	TG-----GGTGGCG	TG-----GGTGGCG	TG-----GGTGGCG	TG-----GGTGGCG	TG-----GGTGGCG	CGGTAGCGTTAGCG		CA-----GGTGCCG	tg-----CGCAGCA	tg-----CGCAGCA	tg-----CACAGCA	0	26	11	4.036
chr2R	CGGGTGCTC	3669306	3669314	0.766	cn	NM_078927	-	3'	-3405	3669306	3670079	773	0.766	0.81	0.7865	cn, CanB2, CG30497	CGGGT-GCTC	CGGGT-GCTC	CGGGT-GCTC	TGGGT-TCTC	CGGGT-GCTC	AGGAT-GCAG	CAGAC-TCAC	CAGAC-TCAC	TATCTCTCTC				3	7	3	4.362
chr2R	GCGGTGGTC	3669395	3669403	0.784	cn	NM_078927	-	3'	-3316	3669306	3670079	773	0.766	0.81	0.7865	cn, CanB2, CG30497	GCGGTGGTC	GCGGTGGTC	GCGGTGGGC	GCGGTGGGC	GCGGTGGGC	GCGACCGGC			GGGGTGGTG				1	7	3	4.362
chr2R	GACCACGCG	3669837	3669845	0.786	cn	NM_078927	-	3'	-2874	3669306	3670079	773	0.766	0.81	0.7865	cn, CanB2, CG30497	GACCACGCG	GACCACGCG	GACCACGCG	GACCACGCG	GACCACGCG	AACCACGCG	GACCACGCG		AACCACGCG			ACACACTCA	5	7	3	4.362
chr2R	TCGGTGGGC	3670071	3670079	0.81	cn	NM_078927	-	3'	-2640	3669306	3670079	773	0.766	0.81	0.7865	cn, CanB2, CG30497	TCGGTGGGC	TCGGTGGGC	TCGGTGGGC	TCGATGGGC	TCGGTGGGC	TTGGCTGGC			TTTTTCAAT	CGGTTGGTC		TTGTTTTGC	3	7	3	4.362
chr2R	CACCACCGA	3887949	3887957	0.776	CG11191	NM_136501	-	3'	-1676	3887949	3888104	155	0.776	0.915	0.8293	CG11196, Odc2, Nup44A, CG11191, Odc1, CG14762, Hey, CG11198	CACC--ACCGA	CACC--ACCGA	CACC--ACCGA	CACC--ACCGA	CACC--ACCGA	CACC--ACCGT	CACC--ACCGA	CACC--ACCGA	CACC--ACCAT	AAAT--GCCGA	CAGCCAGCCGA	cacc--accaa	6	4	2	4.646
chr2R	TGGGTGGGC	3888076	3888084	0.915	CG11191	NM_136501	-	3'	-1549	3887949	3888104	155	0.776	0.915	0.8293	CG11196, Odc2, Nup44A, CG11191, Odc1, CG14762, Hey, CG11198	TGGGTGGGC	TGGGTGGGC	TGGGTGGGC	TGGGTGGGT	TGGGC----	TAGTTACTC	CGGGGAGTT	CGGGGAGTT	C--------				2	4	2	4.646
chr2R	TCCCACCCA	3888096	3888104	0.797	CG11191	NM_136501	-	3'	-1529	3887949	3888104	155	0.776	0.915	0.8293	CG11196, Odc2, Nup44A, CG11191, Odc1, CG14762, Hey, CG11198	TCCCACCCA	TCCCACCCA	TCCCACCCA		TCCCTCCCA	TTTCCTTCA	TCCCCGGTT	TCCCCGGTT	------CAG				2	4	2	4.646
chr2R	TGAGTGGTT	3946189	3946197	0.781	CG12769	NM_136503	-	5'	4866	3945294	3946197	903	0.781	0.829	0.7997	CG12769	GAGTGGTT	GAGTGGTT	GAGTGGTT	GAGTGGCT	GAGTGGTT	GTGTGTTT	GGATGTGT	GGATGTGT	GTATATGC	ATATAAAC	T		3	10	2	4.695
chr2R	AACCCCCCA	4171505	4171513	0.801	CG30371	NM_136526	-	5'	16334	4171505	4171947	442	0.77	0.899	0.8168	CG2291, CG30375, CG30376, CG12126, CG30371, CG30369, CG14759	AACCCCCCA	AACCCCCCA	AACCCCCCA		AAGCCCCCA	agctaccca	----CCCCA	----CCCCA	GCATCCCTC	GACA-----	G--------	AATGAACCC	2	41	12	7.707
chr2R	AGGGTGGTG	4171730	4171738	0.77	CG30371	NM_136526	-	5'	16559	4171505	4171947	442	0.77	0.899	0.8168	CG2291, CG30375, CG30376, CG12126, CG30371, CG30369, CG14759	AGGGTGGT--G	AGGGTGGT--G	AGGGTGGT--G	AGGGTGGTGGG	AGGGTGGT--G	GGGGGGGG--G	TGGATGGGCGG	TGGATGGGCGG		----C------	---AC------	ACTAC------	3	41	12	7.707
chr2R	TGGGTGGCT	4171737	4171745	0.797	CG30371	NM_136526	-	5'	16566	4171505	4171947	442	0.77	0.899	0.8168	CG2291, CG30375, CG30376, CG12126, CG30371, CG30369, CG14759	T--GGGTGGC-T	T--GGGTGGC-T	T--GGGTGGC-T	TGGGGGTGGCTT	T--GGGTGGC-T	G--GGCTGGC-A	GCGGAGAAGC-A	GCGGAGAAGC-A					3	41	12	7.707
chr2R	TGCGTGGTC	4171939	4171947	0.899	CG30371	NM_136526	-	5'	16768	4171505	4171947	442	0.77	0.899	0.8168	CG2291, CG30375, CG30376, CG12126, CG30371, CG30369, CG14759	GGTC	TGCGT	TGCGT	TGCGT	TGCGT	TGCGT	TGCGT			TGCGT	TGCGT	TGCGT	0	41	12	7.707
chr2R	GGCCACCGA	4180231	4180239	0.81	CG30371	NM_136526	-	5'	25060	4180231	4181023	792	0.766	0.81	0.7907	CG2291, CG30375, CG30376, CG12126, CG30371, CG30369, CG14759	GG----------------------CCACCGA	GG----------------------CCACCGA	GG----------------------CCACCGA	TG----------------------CCGGCTA	GG----------------------CCACCGA	AGTTGCTTGGTTGGTCGGTTGTCTCCACTTT	GA----------------------CCAGCGT	GA----------------------CCAGCGT	CA----------------------ACATCAA	GA----------------------CT-----	AC----------------------TC-----	GC-----------------------------	3	41	12	4.38
chr2R	GAGCACCCT	4180953	4180961	0.766	CG30371	NM_136526	-	5'	25782	4180231	4181023	792	0.766	0.81	0.7907	CG2291, CG30375, CG30376, CG12126, CG30371, CG30369, CG14759	GAGCA-------------CCCT	GAGCA-------------CCCT	GAA-------------------	GAGCA-------------CCCT	GAGCA-------------CCCT	AAGCA-------------CTCT	cacca-------------cgcc	cacca-------------cgcc	AAACACTTCTCTCTCTCTCTCT	AGCCG--------------CCT	---------------------T	TGCTG--------------CCT	3	41	12	4.38
chr2R	CGCCACCCA	4181015	4181023	0.796	CG30371	NM_136526	-	5'	25844	4180231	4181023	792	0.766	0.81	0.7907	CG2291, CG30375, CG30376, CG12126, CG30371, CG30369, CG14759	CGCCACCCA	CGCCACCCA	CGCCACCCA	CGCCACCCA	CGCCACCCA	CGCCACCCA	CGCCACCCA	CGCCACCCA	CGCCACCT-	CGCCACCC-	CGCCACCC-	CGCCACCC-	7	41	12	4.38
chr2R	TGGGCGGGC	4188822	4188830	0.828	CG30371	NM_136526	-	5'	33651	4188822	4188966	144	0.803	0.828	0.8117	CG2291, CG30375, CG30376, CG12126, CG30371, CG30369, CG14759	TGGGC---GGGC	TGGGC---GGGC	TGGGC---GGGC	TGGGC---GGCC	TGGGC---GGGC	TTGTCCTAGGTT	AGAGC-TCTGCT	AGAGC-TCTGCT	TGGACTTGTGCT		TGGGG---GGAC	TGGGG---TGTG	3	41	12	17.964
chr2R	GGGGTGGCC	4188864	4188872	0.804	CG30371	NM_136526	-	5'	33693	4188822	4188966	144	0.803	0.828	0.8117	CG2291, CG30375, CG30376, CG12126, CG30371, CG30369, CG14759	GGGG--------TGGCC	GGGG--------TGGCC	GGGG--------TGGCC	GGGG--------TGGCC	GGGG--------TGGCC	GGGG--------TGGCC	GGGGG-TGGCCATGGCC	GGGGG-TGGCCATGGCC	GAGGGAGGGGTATGGCC	GGGT--------GGGCC	CTGT--------TGGCC	CTGT--------TGGCC	5	41	12	17.964
chr2R	CGGGTGGCC	4188958	4188966	0.803	CG30371	NM_136526	-	5'	33787	4188822	4188966	144	0.803	0.828	0.8117	CG2291, CG30375, CG30376, CG12126, CG30371, CG30369, CG14759	CGGGT--------------GGCC	CGGGT--------------GGCC	CGGGT--------------GGCC	CGGGT--------------GGCC	CGGGT--------------GGCC	TGGGTTTG-----------GGTC	TGGGTCTG------GTGCTGGCC	TGGGTCTG------GTGCTGGCC	AGAAGAAGAAAACGAAGCAGCCC	-------------------GG--	-------------------GG--	-------------------GG--	4	41	12	17.964
chr2R	GGGGTGGTG	4189981	4189989	0.77	CG30371	NM_136526	-	5'	34810	4189031	4189989	958	0.77	0.879	0.808	CG2291, CG30375, CG30376, CG12126, CG30371, CG30369, CG14759	GGGGTGG------------------TG	GGGATGG------------------TG	GGATTGG------------------TG	-----GG------------------TG	-----GG------------------TG		GGAATGGCGATCCGATCTGTATGTATG	GGAATGGCGATCCGATCTGTATGTATG					0	41	12	4.092
chr2R	GCCCACCCA	4260688	4260696	0.915	CG8701	NM_136532	+	3'	1032	4260688	4260855	167	0.822	0.915	0.8688	boly, CG11635, CG18449, CG2127, hubl, CG8701, cola, whip, swif, pdm3, spaw	CCACCCA	CCACCCA	CCACCCA	CCACCCA	CCACCCA	CCACCCA	CCACCTA	CCACCTA	CCACCCA	CCACCCA	CCACCCA	CCACCCA	8	29	15	18.018
chr2R	AATCACCCA	4261354	4261362	0.76	CG8701	NM_136532	+	3'	1698	4260818	4261362	544	0.76	0.91	0.8262	boly, CG11635, CG18449, CG2127, hubl, CG8701, cola, whip, swif, pdm3, spaw	AATCACCCA	AATCACCCA	AATCACCCA	AATCAC-AA	AATCACTCA	TTATAGGTA			AATTTCACA	GCTCAAACT	GCTCAAGCG	GCTCAAACT	2	29	15	7.326
chr2R	TGGGTGTGC	4265900	4265908	0.794	CG8701	NM_136532	+	3'	6244	4265757	4265908	151	0.794	0.915	0.8612	boly, CG11635, CG18449, CG2127, hubl, CG8701, cola, whip, swif, pdm3, spaw	T---------------GG----------GTGTGC	T---------------GG----------GTGTGC	T---------------GG----------GTGTGC	C---------------GG----------GTGTGC	C---------------GGCACAGTGGTTGTGTGC	----------------GG----------GTGGGC	T---------------GA----------GTGGGC	T---------------GA----------GTGGGC	TTATATAAACACCCAAAA----------ATATGC	T---------------AG----------GTTTTG	T---------------AG----------GTTCTG	T---------------AG----------GTTTTG	2	29	15	17.316
chr2R	TTGGTGCTC	4266169	4266177	0.775	CG8701	NM_136532	+	3'	6513	4265757	4266177	420	0.775	0.915	0.844	boly, CG11635, CG18449, CG2127, hubl, CG8701, cola, whip, swif, pdm3, spaw	TTGGTGCTC	TTGGTGCTC	TTGGTGCTC	TTGGTGCTC	TTGGTGCTC	TTGGTGCTC	TTGGTGCTC	TTGGTGCTC	TTGGTGCTT	TTGGTGCTC	TTGGTGCTC	TTGGTGCTC	9	29	15	9.47
chr2R	TATGTGGTC	4266386	4266394	0.804	CG8701	NM_136532	+	3'	6730	4265769	4266394	625	0.775	0.915	0.839	boly, CG11635, CG18449, CG2127, hubl, CG8701, cola, whip, swif, pdm3, spaw	TA----TGTGG----------------TC	TA----TGTGG----------------TC	TA----TGTGG----------------TC	TA----GGTGG----------------CC	TA----TGTGG----------------CA	TATATTTGCGG----------------TC	TATATTTGCAG----------------TC	TATATTTGCAG----------------TC	TATATTTGCCT----------------GG	TATATTTGCAGTCGGAC----------GG	TATATTTGCAGT-GGGC----------GG	TATATTTGCAGCCGGTCTGTGCGGACAGG	2	29	15	5.297
chr2R	GACCCCCGA	4269955	4269963	0.814	pdm3	NM_136533	+	5'	-4911	4269955	4270182	227	0.77	0.881	0.8365	boly, CG11635, CG18449, CG2127, hubl, CG8701, cola, whip, swif, pdm3, spaw	G--------AC---CCCCGA	G--------AC---CCCCGA	G--------AC---CCCCGA	G--------AC---CCCTGA	G--------AC---CCCTGA	C--------GCCATCCTTTA	GTTTCCATAAC---CCTCGA	GTTTCCTTAAC---CCTCGA	G--------GT---ACATCA	G--------CT---CTCTGT		---------CT---CCTTAA	2	30	16	17.316
chr2R	TAGGTGCTC	4335169	4335177	0.775	Cyp4e1	NM_080032	+	Intron	1	4334990	4335177	187	0.775	0.812	0.7963	CSN7, CG2121, CG8693, Lcp2, Cyp4e1, CG8690, Cyp4ad1, CG30360, Lcp4, Lcp3, LvpH, CG30359, Cyp4e2, mtt, LvpL, LvpD, CG11669, Lcp1	TAGGTGCTC	TAGGTGCTC	TAGGTGCTC	TAAGTGCGC	TAAGTGCTC	TAAAT----	TGGGTGAGC	TGGGTGAGC	TGAGC----		TAACTGGAA	TA-------	2	3	1	9.804
chr2R	GACCACTAA	4347543	4347551	0.795	CG8693	NM_136537	+	Intron	3	4347126	4347551	425	0.795	0.882	0.8313	CSN7, CG2121, CG8693, Lcp2, Cyp4e1, CG8690, Cyp4ad1, CG30360, Lcp4, Lcp3, LvpH, CG30359, Cyp4e2, mtt, LvpL, LvpD, CG11669, Lcp1	GACCACTAA	GACCACTAC	GATCACTAC		GATAATTTC		---GACTCC	---GACTCC	GGGGAAATC	GACT---AC	GACGCTAAC	GAGAACTTC	0	4	3	6.897
chr2R	TTGGTGGTC	4464050	4464058	0.897	CG42326	NM_078936	-	Intron	4	4463778	4464265	487	0.773	0.897	0.8135	CG42326, CG8735, CG8736, CG14752, rgr	TTG------GTGGTC	TTG------GTGGTC	TTG------GCGGTC	TTG------GAGGTC	TTG------GCGGTC	TCG------GTGGGC	TTGGCTCATGCGGTC	TTGGCTCATGCGGTC	TTGGCTCAGGCGGTC	TAGGCTCATGTGGGC	TAGGCTCGTGTGGAC	TCGGCTCATGTGGGC	1	10	2	8.639
chr2R	TGGGTGGGG	4464257	4464265	0.796	CG42326	NM_078936	-	Intron	4	4463778	4464265	487	0.773	0.897	0.8135	CG42326, CG8735, CG8736, CG14752, rgr	TGGGTGGGG	TGGGTGGGG	TGGGTGGGG	TAGGGGGGG	TGGGTGGGG	TGGGCGGGG	TGGGTGGTG	TGGGTGGTG	TGGGTGGTG	TCGGCGGCG	TGGGTGGTA	TGGGTGGCG	3	10	2	8.639
chr2R	AGGGAGGTC	4464380	4464388	0.805	CG42326	NM_078936	-	Intron	4	4464050	4464395	345	0.775	0.897	0.8182	CG42326, CG8735, CG8736, CG14752, rgr	AG-GGAGGTC	AG-GGCGGTC	AG-GGCGGTC	AG-GGCGGCC	AG-GGCGGCC	AG-GGCGGTC	AA----GGTC	AA----GGTC	AA----GGTC	AG----GGTC	AG----GGTC	AA----GGTC	0	10	2	7.859
chr2R	TCGGTGTTC	4464387	4464395	0.775	CG42326	NM_078936	-	Intron	4	4464050	4464395	345	0.775	0.897	0.8182	CG42326, CG8735, CG8736, CG14752, rgr	TCGGTGTTC	TCGGTGTTC	TCGGTGTTC	CCTTTGCTC	CCTTTGCTC	TCGGTGTTC	TCGGTGCTC	TCGGTGCTC	TCGATGCTC	TCGATGCTC	TCGATGCTC	TCGATGTTC	3	10	2	7.859
chr2R	GGACACCCA	4473508	4473516	0.794	CG14752	NM_136549	+	5'	-4484	4473508	4473691	183	0.794	0.916	0.839	CG42326, CG8735, CG8736, CG14752, rgr	GGACACCCA	GGACACCCA	GGACACCCA	GGACACCCA	GGACACCCA	GGACACCCC	GGACAC---	GGACAC---	GGA------	GGCTCTGCT		AGGCCTGCT	4	9	2	6.237
chr2R	GACCCCCCC	4473640	4473648	0.807	CG14752	NM_136549	+	5'	-4352	4473508	4473691	183	0.794	0.916	0.839	CG42326, CG8735, CG8736, CG14752, rgr	GACCCCCCC	AACCCCCCC		---CCCGCC	---CCCGCC				ATAAAACGA				0	9	2	6.237
chr2R	TGGGAGGTC	4473683	4473691	0.916	CG14752	NM_136549	+	5'	-4309	4473508	4473691	183	0.794	0.916	0.839	CG42326, CG8735, CG8736, CG14752, rgr	TGGGAGGTC	TGGGAGGTC	TGGGAGGTC	TGGAAGGTT	tggGAGGTT		GGTGGTGTT	GGTGGTGTT	GGAGAGGGG	TGCGTCGTT	--------A		2	9	2	6.237
chr2R	GTCCACTCA	4475772	4475780	0.809	CG14752	NM_136549	+	5'	-2220	4475772	4476297	525	0.786	0.899	0.8313	CG42326, CG8735, CG8736, CG14752, rgr	GTCCACTCA	GTCCACTCA	GTCCACTCA	GTCCACTCA	GTCCACTCA	GTCCACTCA							5	9	2	5.396
chr2R	TGAGTGGTC	4475894	4475902	0.899	CG14752	NM_136549	+	5'	-2098	4475772	4476297	525	0.786	0.899	0.8313	CG42326, CG8735, CG8736, CG14752, rgr	TGAGTGGTC	TGAGTGG-C	TGAGTGGAC	TGAGTGAGC	CGAGTGAGC	TGAGTGAGC							0	9	2	5.396
chr2R	CGAGTGGTC	4476289	4476297	0.786	CG14752	NM_136549	+	5'	-1703	4475772	4476297	525	0.786	0.899	0.8313	CG42326, CG8735, CG8736, CG14752, rgr	CGAGTGGTC	CGAGTGGTC	CGAGTGGTC	AGAGTGGCG	CGAGTGGTC	TGTGTGGTC	CGGGTGTTC	CGGGTGTTC	----TGTTC		CAGCTAAAA	TGCATGCCC	3	9	2	5.396
chr2R	CGGGTGGCC	4476508	4476516	0.803	CG14752	NM_136549	+	5'	-1484	4475772	4476670	898	0.779	0.899	0.8152	CG42326, CG8735, CG8736, CG14752, rgr	CGGGTGGCC	CGGGCTGCC	CGGGTGGCC	A--------	c--------	-GGGTAGGC	A--------	A--------					1	9	2	4.284
chr2R	TTGGTGGTT	4476662	4476670	0.779	CG14752	NM_136549	+	5'	-1330	4475772	4476670	898	0.779	0.899	0.8152	CG42326, CG8735, CG8736, CG14752, rgr	TTGG------------------------TGGTT	TTGG------------------------TGGTT	TTGG------------------------TGGTT	TTGGTGGTTCGCTGGCTCGGTGGCTCAGTGACT	TTgg--------tggctctgtagctcggtggct	TTGT--------------------------GTT				GCTG-----------------------------			2	9	2	4.284
chr2R	TGTGTGGTT	4519468	4519476	0.789	CG8635	NM_136557	-	5'	1778	4519468	4520108	640	0.781	0.915	0.8283	CG8635	TGTG---TGGTT	AGAG---TGGC-	AGAG---TGGCT	AGTG---TGGTG	AGTT---TGGTT		AGTG---AAGTT	CCT------GTT				ACAGAAATTGTA	0	2	0	5.226
chr2R	AACCACTCA	4519510	4519518	0.781	CG8635	NM_136557	-	5'	1820	4519468	4520108	640	0.781	0.915	0.8283	CG8635	AACCACTCA	AACCATCCA	AACCATCCA	AACCACCCG				AAATATACC				AAC------	0	2	0	5.226
chr2R	CTGGTGGTC	4531060	4531068	0.784	ptc	NM_078937	+	5'	-6071	4531060	4531543	483	0.773	0.878	0.808	ptc	CTGGTGGTC	CTGGTGGTC	CTGGTGGTC	CTGGTGGTC	CTGGTGGTC	-TGGTGGTC	---GTGGTC	---GTGGTC	CGTGTGGTC	---GTGGTC		---GTGGTC	4	37	17	7.08
chr2R	TGGGTGATC	4531337	4531345	0.878	ptc	NM_078937	+	5'	-5794	4531060	4531543	483	0.773	0.878	0.808	ptc	TGGGTGATC	TGGGTGATC	TGGGTGATC	TGGGTGATC	TGGGTGATC	TGGGTGCTC	TGGGTGATC	TGGGTGATC		T-----AAC			6	37	17	7.08
chr2R	GAGCACCGA	4531355	4531363	0.773	ptc	NM_078937	+	5'	-5776	4531060	4531543	483	0.773	0.878	0.808	ptc	GAG-CACCGA	GAG-CACTGA	GAG-CACTGA	G---------	GAG-CACTGG	-------TGG	GCC-TACCAG	GCC-TACCAG		GAATCGACAG			0	37	17	7.08
chr2R	TGCCACCCA	4531535	4531543	0.797	ptc	NM_078937	+	5'	-5596	4531060	4531543	483	0.773	0.878	0.808	ptc	TGCCACCCA		TGCAACCCA	TGCCACCCA	TGCAGCCCA	-GCAACTTA	CGTATCCAA	CGTATCCAA		-------GC	----ACTAA		1	37	17	7.08
chr2R	GACCACCCA	4532024	4532032	1	ptc	NM_078937	+	5'	-5107	4532024	4532643	619	0.796	1	0.8517	ptc	GACCACCCA	GACCACCCA	GACCACCCA	GACCACCCA	GACCACCCA	GACCACCCA	GACCACCCA	GACCACCCA	G--CACAGG	GACCACCCA	GACCACCCA	GACCACCCA	9	37	17	5.083
chr2R	GCCCACGCA	4532518	4532526	0.814	ptc	NM_078937	+	5'	-4613	4532518	4532669	151	0.77	0.814	0.7943	ptc	GCCCAC--------GCA	GCCCAC--------GCA	GCCCAC--------GCA	GCCCAC--------GCA	GCCCAC--------GCA	GCCCACGACATGTTGCA	GCCCAC--------GCA	GCCCAC--------GCA	TCCGAC--------TCC	gTCGGC--------G--		GCCCAC--------GC-	6	37	17	142.857
chr2R	CCCCACCCA	4532631	4532639	0.796	ptc	NM_078937	+	5'	-4500	4532518	4532669	151	0.77	0.814	0.7943	ptc	CCCCACCCA	TCCC-----	CCCC---CA	CCTG-----	CCTC-----	CCAC-----	CCTT-----	CCTT-----	GCCC-----	CGGC-----	CCTC-----	CCAT-----	0	37	17	142.857
chr2R	ACCCACCCA	4532635	4532643	0.797	ptc	NM_078937	+	5'	-4496	4532518	4532669	151	0.77	0.814	0.7943	ptc	ACCCACCCA		---CACTCC										0	37	17	142.857
chr2R	CACCACCCT	4532661	4532669	0.77	ptc	NM_078937	+	5'	-4470	4532518	4532669	151	0.77	0.814	0.7943	ptc	CAC--------CA----CCCT	CAG--------CT----CCCT	CAG--------CT----CCCT	CAC--------CC----TCCA	CAC--------CC----GCCA	CCT--------CC----CCCT	CTC--------TT----CGCT	-----------------CGCT	CACAAAACCTTCC----TTCA	------------------CCT	TGC--------C-----ACCC	CCC--------CTTAAATCCT	0	37	17	142.857
chr2R	GACCACACA	4533535	4533543	0.907	ptc	NM_078937	+	5'	-3596	4532631	4533543	912	0.77	0.907	0.8175	ptc	GACCACACA	GACCACACA	GACCACACA	GACCACACA	GACCACACA	GACCACACA	GACCACACA	GACCACACA	GACCACCAA	GACCACACA	GACCACACA	GCTCAATTA	9	37	17	4.237
chr2R	TGTGTGGTC	4536026	4536034	0.907	ptc	NM_078937	+	5'	-1105	4536026	4536527	501	0.907	1	0.9767	ptc	TGTGTGGTC	TGTGTGGTC	TGTGTGGTC	TGTGTGGTC	TGTGTGGTC	TGGGTGGTC	TGTGGGGTC	TGTGGGGTA	TGTGTGGTC	TGTGTGGTC	TGTGTGGTC	TGTGTGGTC	7	37	17	5.083
chr2R	GACCACCCA	4536396	4536404	1	ptc	NM_078937	+	5'	-735	4536396	4536527	131	1	1	1	ptc	GACCACCCA	GACCACCCA	GACCACCCA	GACCACCCA	GACCACCCA	GACCACCCA	GACCACCCA	GACCACCCA	GACCACCCA	GACCACCCA	GACCACCCA	GACCACCCA	10	37	17	6.479
chr2R	TGGGTGGTC	4536453	4536461	1	ptc	NM_078937	+	5'	-678	4536396	4536527	131	1	1	1	ptc	TGGGTGGTC	TGGGTGGTC	TGGGTGGTC	TGGGTGGTC	TGGGTGGTC	TGGGTGGTC	TGGGTGGTC	TGGGTGGTC	TGGGTGGTC	TGGGTGGTC	TGGGTGGTC	TGGGTGGTC	10	37	17	6.479
chr2R	TGGGTGGTC	4536519	4536527	1	ptc	NM_078937	+	5'	-612	4536396	4536527	131	1	1	1	ptc	TGGGTGGTC	TGGGTGGTC	TGGGTGGTC	TGGGTGGTC	TGGGTGGGC	TGGGTGGTC	TGGGTGGTC	TGGGTGGTC	TGGGTGGTC	TGTGTGGTC	TGTGTGGTC	TGTGTGGTC	7	37	17	6.479
chr2R	GCCCACGCA	4537010	4537018	0.814	ptc	NM_078937	+	5'	-121	4536453	4537018	565	0.814	1	0.938	ptc	GCCCACGCA	GCCCACGCA	GCCCACGCA	TCCAGTGCA	GCCCACGCA	acccacgca	GCCGTCCCA	GCTGTCCCA					3	37	17	4.208
chr2R	TGGGTGGTC	4544755	4544763	1	ptc	NM_078937	+	Intron	1	4544755	4545026	271	0.793	1	0.8753	ptc	TGGGTGGT----C	TGGGTGGT----C	TGGGTGGT----C	TGGGTGGT----C	TGGGTGGT----C	tgggTGGTCTGCC	TGGGTGGT----C	TGGGTGGT----C	TGGGTGGT----C	TGGGTGGT----C	TGGGTGGT----C	TGGGTGGT----C	9	37	17	7.371
chr2R	TGGGTGCGC	4544840	4544848	0.793	ptc	NM_078937	+	Intron	1	4544755	4545026	271	0.793	1	0.8753	ptc	TGGGTGC-----------------------------GC	TGGGTGC-----------------------------GC	TGGGTGC-----------------------------GC	TGGGTGC-----------------------------GC	TGGGTGC-----------------------------GC	TGGGTGC-----------------------------GC	TGGGTGC-----------------------------GC	TGGGTGC-----------------------------GC	TGGATGCCATGCCACGCCGTGCCGTGCCGTTGCCGTGC	TGGGCGCA----------------------------CA	TGAGCTCC----------------------------AC	TGGGCTC-----------------------------TC	7	37	17	7.371
chr2R	TGGGGGGCC	4545018	4545026	0.833	ptc	NM_078937	+	Intron	1	4544755	4545026	271	0.793	1	0.8753	ptc	TGGGGGG-----------------------CC	TGGGGGG-----------------------CC	TGTGGGG-----------------------CC	TGGGGGG-----------------------CC	TGGGGGG-----------------------CC	TGGGGGT-----------------------TC	TGGGGGGGCCGGCCAGCCGACCGGCACCGCCC	TGGGGGGGCCGGCCAGCCGACCGGCACCGCCC	TGGGGGG-----------------------TC	TGGGGGG------------------------T	TGAGGCA----------------------TTT	TGGGGGG-----------------------TT	3	37	17	7.371
chr2R	GGCCACTCA	4599482	4599490	0.814	CG14743	NM_136564	-	Intron	3	4599045	4599490	445	0.779	0.814	0.8	CG8738, CG12376, CG8584, CG8586, PGRP-SC1a, PGRP-SC1b, PGRP-SC2, CG14743, CG14744	GGCCACTCA	AGCCACTCA	AGCCACTCA	ATCTAC---	AGCCAC---	agaaaattt	TAAAAATGG	TAAAAATGG	------TGG	GGCTCTTTG	GACTAGTTC	A-----TGT	0	3	1	4.983
chr2R	GACCACCAT	4620544	4620552	0.785	stmA	NM_001014513	-	Intron	1	4619974	4620552	578	0.785	0.812	0.801	stmA, CG30356, CG42615, CG8740	GACCACCAT	GACCACCAT	GACCACCAT	GACCACCAT	GACCACCAT	GACCACCAT	GACCACCAT	GACCACCAT	TGCCGTTGT	GTCGGCCAT	GGTGGCCAT	GACGACCAT	7	6	3	4.908
chr2R	CACCACCCA	4620679	4620687	0.881	stmA	NM_001014513	-	Intron	1	4620058	4620687	629	0.785	0.881	0.8182	stmA, CG30356, CG42615, CG8740	CACCACCCA	CACCACCCA	CACCACCCA	CACCACCCA	CACCACCCA	AACCTTTC-	CACTCCCCA	CACTCCCCC	AAATAGCCG			TCTTGTCCT	4	6	3	4.41
chr2R	TGGGTGTTT	4620837	4620845	0.762	stmA	NM_001014513	-	Intron	1	4620205	4620845	640	0.762	0.881	0.81	stmA, CG30356, CG42615, CG8740	T-GGG---TGTTT	G-GGG---TCTTT	G-GGG---TCTTT	G-GGG---TCTTT	G-GGG---TCTTT	G-GGG---CCGTT	T--GG---TCTTT	T--GG---TCTTT	---AT---TCTTT	T--TG---TTTTT	TTATG---TTTTT	T--TGTCTTTTTT	0	6	3	4.154
chr2R	TGTGTGTTC	4643981	4643989	0.786	CG8740	NM_001144149	+	Intron	4	4643981	4644322	341	0.759	0.881	0.8087	CG8740	TGTGTGTTC	TGTGTGTTC	TGTGTGTTC	TTTGTGTTC	TGTGTGTTC	--AGTGTTC	--AGTGTTC	--AGTGTTC	---GTGTTT	TAAATGTTT	TAAACGTTT	TAAATGTTT	3	20	6	4.566
chr2R	GCCCACCCA	4672985	4672993	0.915	CG8746	NM_136568	+	5'	-7144	4672985	4673404	419	0.787	0.915	0.8462	CG8746, sns	G-------------------CCCACCCA	G-------------------CCCACCCA	G-------------------CCCACCCA	G-------------------CCCACCCA	G-------------------CCCACCCA	ACACAGAGAGAATTTCTAACCCCACCCA	G-------------------TCCACCCA	G-------------------TCCACCCA	A-------------------CACATACA	a-------------------cacacaca	a-------------------cacacaca	a-------------------cacacaca	4	40	23	6.173
chr2R	GACCACGCC	4673047	4673055	0.787	CG8746	NM_136568	+	5'	-7082	4672985	4673404	419	0.787	0.915	0.8462	CG8746, sns	GACCACGCC	CACCACGCC	GACCACGCC	GACCATGCC	GACCATGCC	GACCACGCC				-------TC		------GTC	2	40	23	6.173
chr2R	GGGGAGGTC	4673252	4673260	0.805	CG8746	NM_136568	+	5'	-6877	4672985	4673404	419	0.787	0.915	0.8462	CG8746, sns	GGGGAGGTC	GTGGAGGTC	GGGGAGGTC	GGGGGGGTG	GTTGGGGGG	ATGGGAGGG	GACTGGATG	GACTGGATG		ATTT-----	ATCTTTAAA	ATCTTTAAG	1	40	23	6.173
chr2R	TGGGTGCTC	4673396	4673404	0.878	CG8746	NM_136568	+	5'	-6733	4672985	4673404	419	0.787	0.915	0.8462	CG8746, sns	TGGG---------------TGCT----------C	TGGG---------------TGCT----------C	TGGG---------------TGCT----------C	TGGG---------------TGCT----------C	TGGG---------------TGCT----------C	TGGA---------------GGA-----------C	TGTG---------------TGG-----------T	TGTG---------------TGG-----------T	TTGG---------------TGGTGCGGAGAGACA	TGGG------------------------------	TGGGATGTTTGAGCGTATGTGTG----------C		4	40	23	6.173
chr2R	GGCCACGCA	4882942	4882950	0.814	CG34350	NM_136593	-	Intron	5	4882942	4883426	484	0.777	0.814	0.801	CG8172, CG13744, CG13747, CG34350	GGCCACGCA	GGCCACGCA	GGCCACGCA	GGCCACGCA	GGCCACGCA	GGCCACGCA	GGCCACGCA	GGCCACGCA	GGCCAGGCA	GGCCACGCA	GGCCACGCA	GGCCACGCA	9	23	8	22.727
chr2R	GACCACAAA	5084627	5084635	0.803	unpg	NM_057798	+	Intron	1	5084627	5085141	514	0.796	0.91	0.8338	CG8026, unpg	GACCACAAA	GACCACAAA	GACCACAAA				GAAGACAGA	GAAGACAGA	TGGACCGAA				2	4	2	5.839
chr2R	TGGGTGGGG	5084894	5084902	0.796	unpg	NM_057798	+	Intron	1	5084627	5085141	514	0.796	0.91	0.8338	CG8026, unpg	TGGGTGGGG	TGGGTGGGG	TGGGTGGGG	--GGTGTGG	--GGTGTGG	--GGTGGGT	--GACGGAG	--GACGGAG	--GATGGGG	--GTTGGGG	--GTTGG--	--GTTTTGG	2	4	2	5.839
chr2R	TGGGAGGAC	5085077	5085085	0.826	unpg	NM_057798	+	Intron	1	5084627	5085141	514	0.796	0.91	0.8338	CG8026, unpg	TGGGA------GGAC	TGGGA------GGAC	TGGGA------GGAC	TGGGA------GGAC	TGGGATTGGGTAGAG	CAGTG------GCAC	ggagatgg---ggat	ggagatgg---ggat	gaGGG------GTAG		AAGCA------GCAC	AACCA--------AG	3	4	2	5.839
chr2R	GTCCACCCA	5085133	5085141	0.91	unpg	NM_057798	+	Intron	1	5084627	5085141	514	0.796	0.91	0.8338	CG8026, unpg	GTCCACCCA	GTCCACCCA	GTCCACCCA	GTCCACCCA	GTCCACCCA	GTCCACCCA	GACAGCTTA	GACAGCTTA		--GACATGA	---GCCTGA	-TGACCACA	5	4	2	5.839
chr2R	GCCCACACA	5090819	5090827	0.822	CG8027	NM_136625	-	3'	-3807	5090819	5091011	192	0.776	0.915	0.8377	CG8027, CG8029	G---------------CCCACACA	G---------------CCCACACA	G---------------CCCACACA	G----CATTTCCTTATCCCACACA	A----CATTTTCTTAGCCCACACA	A----------CTGAGCCCACACA	A----TATATGGATCGCCCACACG	A----TATATGGATCGCCCACACG				AGACTGATCCACTCAGCCGAC-CA	2	7	3	8.746
chr2R	GAACACCAA	5090935	5090943	0.776	CG8027	NM_136625	-	3'	-3691	5090819	5091011	192	0.776	0.915	0.8377	CG8027, CG8029	GAACACCAA	GAACACCAA	GAACACCAA	AAACACCAA	GAACACGAA	AAACCCCAT	GATC----T	GATC----T	ACACTCGAT				2	7	3	8.746
chr2R	TGGGTGGCC	5091003	5091011	0.915	CG8027	NM_136625	-	3'	-3623	5090819	5091011	192	0.776	0.915	0.8377	CG8027, CG8029	TGGGTGGCC	TGGGTGGCC	TGGGTGGCC	TGGGTGGCC	TGGGTGGCC	TGGGTGGCC	TGGGTGGCC	TGGGTGGCC	TGTGTGGGC	TGTGTGGTC	TGTGTGGTC	TGTGTGGTC	7	7	3	8.746
chr2R	AGCCACCCA	5091621	5091629	0.797	CG8027	NM_136625	-	3'	-3005	5091621	5091764	143	0.797	0.882	0.8267	CG8027, CG8029	AGCCACCCA	AGCCACCCA	AGCCACCCA	-----CTCC	-----CTCC	-----CTCC	-----CGCA	-----CGCA	-----TGTG	-----CGCA	-----CGCA	-----CGCA	2	7	3	5.226
chr2R	AACCACCCA	5091644	5091652	0.882	CG8027	NM_136625	-	3'	-2982	5091621	5091764	143	0.797	0.882	0.8267	CG8027, CG8029	AA--CCACCCA	AA--CCACCCA	AA--CCACCCA	AA--CCACCCA	AA--CCACCCA	AA--CCACCCA	AA--CCACCCA	AA--CCACCCA	AAATCCACCCA	AA--CCACCCA	AA--CCACCCA	AA--CCACCCA	9	7	3	5.226
chr2R	CGGGCGGTC	5091756	5091764	0.801	CG8027	NM_136625	-	3'	-2870	5091621	5091764	143	0.797	0.882	0.8267	CG8027, CG8029	CGGGCGGTC	CGGGCGGTC	CGGGCGGTC	CGGGTGGTC	CGGGTGGTC	CAGGCGGTC	CGGGCGCTC	CGGGCGCTC	CGGGTGGTC	CAGGCGGTC	CGGGCGGTC	CAGGCGGTC	3	7	3	5.226
chr2R	TACCACCTA	5157261	5157269	0.779	Pkn	NM_176111	-	Intron	2	5157261	5158001	740	0.779	0.822	0.7925	Cyp4p1, CG2063, Pkn, Cyp4p3, CG1968, CG30343, CG34141, hig, Cyp4p2	TACCACCTA	TAACACCTA		TACCACCGA	TACCACCGA	TACCCACAA		TAGAAACAG					0	5	2	6.645
chr2R	CACCACACA	5157613	5157621	0.788	Pkn	NM_176111	-	Intron	2	5157261	5158001	740	0.779	0.822	0.7925	Cyp4p1, CG2063, Pkn, Cyp4p3, CG1968, CG30343, CG34141, hig, Cyp4p2	CACCACACA	CAGCACACT	CAGCACACT	CCCCACACT	ACCCACACT	AGATATACT	--Gtatatt	--Gtatatt					0	5	2	6.645
chr2R	TGGGCGGTA	5235163	5235171	0.796	CG13739	NM_136636	-	Intron	2	5235163	5235392	229	0.785	0.822	0.7995	Or45a, CG13739	TG------GGCGGTA	TG------GGCGGTA	TG------GGCGGTA	AG------GG-GATA	TG------GG-GATA	AG-----TGGCAGTA	AG---------CAAA	AG---------CAAA	ACACCTGCAACATGA	-----------AAAA	-----------AAAA	-----------AAAA	2	18	7	10.283
chr2R	GAGCACACA	5235322	5235330	0.785	CG13739	NM_136636	-	Intron	2	5235322	5235475	153	0.785	0.822	0.806	Or45a, CG13739	GAGCACACA	GAGCACACA	GAGCACACA	GAGCACACA	GAGCACACA	GGGCACACA	GAGCACACA	GAGCACACA	GAGCACATA	GAGCACATA	GAGCACATA	GAGCACATA	6	18	7	16.598
chr2R	TGTGTGGGC	5235380	5235388	0.822	CG13739	NM_136636	-	Intron	2	5235322	5235475	153	0.785	0.822	0.806	Or45a, CG13739	TGTGTGGGC	GCTGTGGGC	GCTGTGGGC	GCAGTGGGC	GCTGGGGGC	GCTGGGAGC	ACAGAGGGC	ACAGAGGGC	GCAGAGCAC				0	18	7	16.598
chr2R	TGGGCGGTG	5235384	5235392	0.795	CG13739	NM_136636	-	Intron	2	5235322	5235475	153	0.785	0.822	0.806	Or45a, CG13739	TGGGCGG---------------TG	TGGGCGG---------------TG	TGGGCGG---------------TG	TGGGCGG-----GGAG-GTTGGTG	GGGGCTGTGGGCGGTG-GGCGGTG	GGAGCAG-----GGAGCAGGGGCG	AGGGCGGTCTGCGGGGTCACCACA	AGGGCGGTCTGCGGGGTCACCACA	AGCACTG-----------------				2	18	7	16.598
chr2R	TGTGTGGGC	5235467	5235475	0.822	CG13739	NM_136636	-	Intron	2	5235322	5235475	153	0.785	0.822	0.806	Or45a, CG13739	TGTGTGGGC	TGTGTGGGC		TGTGTGGTT	TGTGTGGGC	TGTGTGGTC	TGTTTGGTC	TGTTTGGTC	TGTTTAGAC				2	18	7	16.598
chr2R	GCGGTGGTC	5384155	5384163	0.784	Wnt2	NM_057462	+	Intron	1	5384155	5384985	830	0.777	0.814	0.7905	brp, Wnt2	GCGGTGGTC	GCGGTGGTC	GCGGTGGTC	GCGGTGGTC	GCGGTGGTC	GCGGTGGTC	ACGGTGGTC	ACGGTGGTC	G-GTTGGTC	GC-------		gcgatggtt	5	4	1	5.917
chr2R	TGAGTGATC	5384246	5384254	0.777	Wnt2	NM_057462	+	Intron	1	5384155	5384985	830	0.777	0.814	0.7905	brp, Wnt2	TGAGTGATC	TGAGTGATC	TGAGTGATC	TGAGTGATC	TGAGTGATC	TGAGTGATC	TGAGTGATC	TGAGTGATC	TGAGTGATC	TGAGTGATC	TGAGTGATC	TGAGTGATC	10	4	1	5.917
chr2R	TGAGTGGCC	5384399	5384407	0.814	Wnt2	NM_057462	+	Intron	1	5384155	5384985	830	0.777	0.814	0.7905	brp, Wnt2	TGAGTGGCC	TGAGTGGCC	TGAGTGGCC	TGAGTGGCC	TGAGTGGCC	tgaGTGGCT	TGAGTGGCC	TGAGTGGCC		-CGAGACTC	-CGACTCTC	-CAAATGAC	6	4	1	5.917
chr2R	GACCACTCC	5384977	5384985	0.787	Wnt2	NM_057462	+	Intron	1	5384155	5384985	830	0.777	0.814	0.7905	brp, Wnt2	G--AC--CACTCC	G--AC--CACTCC	G--AC--CACTCC	G--AC--CACTCC	G--AC--CACTCC	ACTGC--CACTCC	G--AC--CACTCC	G--AC--CACTCC	G--A------GTT	G--GC--TAC---	G--CCAGTGC---	G--GC--TCC---	6	4	1	5.917
chr2R	AGGGTGGTC	5391184	5391192	0.889	brp	NM_165677	+	5'	-100	5391184	5392138	954	0.77	0.889	0.8072	brp, Wnt2	AGGGTG---------------GTC	GGGGTG---------------GTC	GGGGTG---------------GTC	GGTGAG--------------TGTC	GGGAGG--------------TGGC	GGGGTT---------------AGC			TACGCACTCGCACTCTATCTCATT	---------------------AGC	---------------------aac		0	29	8	4.029
chr2R	GAacacaca	5391356	5391364	0.786	brp	NM_165677	+	Intron	1	5391184	5392138	954	0.77	0.889	0.8072	brp, Wnt2	GA---acacaca	GA---acacaca	GA---acacaca	GA---acacaca	GA---acacaca	GA---ACATACA	GA---ATATACA	GA---ATATACA	AATCTACACATA	ATTacacacaca	ATT--ATACACA	ATTATacacaca	4	29	8	4.029
chr2R	gcacaccca	5391970	5391978	0.794	brp	NM_165677	+	Intron	1	5391184	5392138	954	0.77	0.889	0.8072	brp, Wnt2	gcacac----------cca	gcacac----------cca	gcacac----------cca	gcacac----------cca	gcacac----------cca	acacac----------aca	Ccacac----------acg	CCACAC----------ACG	-cacac-------------	-cacac----------gc-	-CATAC----------GCA	-CACACAGAGATAGAAGCA	4	29	8	4.029
chr2R	AGCCACCCA	5392121	5392129	0.797	brp	NM_165677	+	Intron	1	5391184	5392138	954	0.77	0.889	0.8072	brp, Wnt2	AG----------------------------------------------------------------CCACCCA		AG----------------------------------------------------------------CCACCCA	AA----------------------------------------------------------------CCACCCA	AG----------------------------------------------------------------CCACCCA	AA----------------------------------------------------------------CCACCCA	TA----------------------------------------------------------------GACCCCT	TA----------------------------------------------------------------GACCCCT	TG----------------------------------------------------------------CCACCTC	TATGTAGCTGAAGCAGGGGGCGGCAGCGGGA--TGGGGGTGGGATGGGGTGGGTTGGGTTGGCTCTGCCCTTA	GGGGAGGCGAGGGCCTAGGGTTCTGGTA--------------------------------------GCCCTTA	TGTTGGGTTGGAGCTGGGGTTTGGGTTTGGGTTTGGGGGCA-------------------------GCCCTTA	2	29	8	4.029
chr2R	AACCACCCG	5392130	5392138	0.77	brp	NM_165677	+	Intron	1	5391184	5392138	954	0.77	0.889	0.8072	brp, Wnt2	A--ACCAC-------------CCG		A--ACCAC-------------CCG	A--GCCAC-------------CCG	A--ACCAC-------------CCG	AACACCAC-------------CCA	A-----------------------	A-----------------------	C--GGCACAGTTGCCTCTCGTCTG	T--GTCGT-------------TAG	T--GTCGT-------------TAG	T--GTCGT-------------TAG	2	29	8	4.029
chr2R	CACCACCCG	5397320	5397328	0.769	brp	NM_165677	+	Intron	4	5397320	5397969	649	0.769	0.895	0.8078	brp	CACCACCCG	CACCACCCG	CACCACCCG	CACCACCTG	CTACACCTG	CACCATCCA	---CCCTCA	---CCCTCA	CTCCCCCCT	CCGAACCCG	CAAAACC--	CAAAACCCG	2	29	8	7.496
chr2R	CGCCACCCA	5408548	5408556	0.796	brp	NM_165677	+	Intron	8	5408548	5408869	321	0.786	0.812	0.798	brp	CA	CA	CA	CGCCA--	CA	CA	CA		TA				5	29	8	7.538
chr2R	GCCCACCAA	5408559	5408567	0.812	brp	NM_165677	+	Intron	8	5408548	5408869	321	0.786	0.812	0.798	brp	GCCCACCAA	GCCCACC--	GCCCACC--	-CCCACC--	GCCCACC--	GCCCACC--	GCCCCCCTC		--TAATC--	aacaaca--	ACCAACA--	atcatca--	0	29	8	7.538
chr2R	GAACACACA	5408861	5408869	0.786	brp	NM_165677	+	Intron	8	5408548	5408869	321	0.786	0.812	0.798	brp	GAACACACA	ATACACACA	ATACACACA	--ACACACA	--ACACACA	--ACACACA	--ACACACA	--ACACACA	CAACACACA	A-Ccacaca		-----CACA	0	29	8	7.538
chr2R	CACCACCCT	5445495	5445503	0.77	Or45b	NM_078943	+	5'	-1599	5445495	5445946	451	0.77	0.812	0.7872	CG1888, Or45b, CG1809	CACCA-----CCCT	TGCCA---GCCGCT	TGCCG---GCCCCT	TGCCG----CCCCT	---------CTCCT	TACCA---TTTCCC	GGCCCGCTGCACCT	GGCCCGCTGCACCT	TGCTC---TGGCGT				0	8	3	5.141
chr2R	TTGGTGGGC	5445580	5445588	0.812	Or45b	NM_078943	+	5'	-1514	5445495	5445946	451	0.77	0.812	0.7872	CG1888, Or45b, CG1809	TTG-GTGGG-------------------C	TTG-GTGGG-------------------C	TTG-GTGGG-------------------C	TTG-GTGGG-------------------A	TTG-GTGGG-------------------A	CGA-GTGGG-------------------A	TTGAGTGGT-------------------A	TTGAGTGGT-------------------A	AAA-GTAGGGCACAAGTACAATTCGCGAA				2	8	3	5.141
chr2R	GGGGTGGTT	5445885	5445893	0.771	Or45b	NM_078943	+	5'	-1209	5445495	5445946	451	0.77	0.812	0.7872	CG1888, Or45b, CG1809	GGGGTGGTT	GGGGTGGTT	GGGGTGGTT	GGGGTGGTT	GGGGTGGTT	GGGTTGGTT	GGGGTGGTT	GGGGTGGTT	CCAGTTGCG				6	8	3	5.141
chr2R	TGGGTGGCG	5445938	5445946	0.796	Or45b	NM_078943	+	5'	-1156	5445495	5445946	451	0.77	0.812	0.7872	CG1888, Or45b, CG1809	T-----GGGTGG-CG	T-----GGGTGG-CG	T-----GGGTGG-CG	T-----GGGTGG-TG	T-----GGGTGG-TG	TGGTGGGGGTGG-CC	G-----GGATGGATG	G-----GGATGGATG	t-----gggtgg-TA				2	8	3	5.141
chr2R	GACCACCAC	5488211	5488219	0.785	CG1902	NM_136663	+	Intron	1	5488211	5488363	152	0.778	0.814	0.7905	CG30339, CG30338, CG12926, CG30005, CG30340, CG1902, CG30000	GACCACCAC	GACCACCAC	GACCACCAC	GACCACCAC	GACGACCAC	TACAACCAC	GACGATCAC	GACGATCAC	TAAAATCAC	AGCGATGAC	GGCGATCAC	AAAAATTAC	3	11	4	48.193
chr2R	GACCACCAC	5488325	5488333	0.785	CG1902	NM_136663	+	Intron	1	5488211	5488363	152	0.778	0.814	0.7905	CG30339, CG30338, CG12926, CG30005, CG30340, CG1902, CG30000	GACCACCAC	GACCACTAC	GACCACCAC	AACCACCAC	GAGCACCAC	GACCACCAC	GACCACCAC	GACCACCAC	TATAACAAC	GACAACCAC	GACAACGAC	TACAACCAC	4	11	4	48.193
chr2R	CACCACCAA	5488328	5488336	0.778	CG1902	NM_136663	+	Intron	1	5488211	5488363	152	0.778	0.814	0.7905	CG30339, CG30338, CG12926, CG30005, CG30340, CG1902, CG30000	CACCAC--------CAA	CACTAC--------CAA	CACCAC--------CAA	CACCAC--------CAA	CACCAC--------CAA	CACCAC--------CAG	CACCAC--------CAG	CACCAC--------CAG	AACAAC--------CAG	AACCAC--------TAG	AACGAC--------GAG	AACCAC--------CAC	3	11	4	48.193
chr2R	GCCCACGCA	5488355	5488363	0.814	CG1902	NM_136663	+	Intron	1	5488211	5488363	152	0.778	0.814	0.7905	CG30339, CG30338, CG12926, CG30005, CG30340, CG1902, CG30000	GCCCACGCA	GCCTACGCA	GCCCACGCA	CCCCACGCA	GCCCACGCA	GCCCACGCA	GCCCACGCA	GCCCACGCA	GCCCACACA	GCCCACACA	GCCCACCCA	GCCCACATA	5	11	4	48.193
chr2R	TTGGTGGGC	5488464	5488472	0.812	CG1902	NM_136663	+	Intron	1	5488325	5488472	147	0.778	0.814	0.7972	CG30339, CG30338, CG12926, CG30005, CG30340, CG1902, CG30000	TTGGTGGGC	TTGGTGGGC	TTGGTGGGC	TTGGTGGGC	TTGGTGGGC	TTCGTGGGC	TTGGTGGCC	TTGGTGGCC	TTCGTTGGA	TTCGTTGGC	TTCGTTGGC	TTGGTTGGC	4	11	4	23.952
chr2R	GACCCCCCT	5491696	5491704	0.807	CG1902	NM_136663	+	Intron	2	5491540	5492043	503	0.761	0.814	0.7985	CG30339, CG30338, CG12926, CG30005, CG30340, CG1902, CG30000	G--ACCCCCCT	GA-ACCCCCCA	GACACCCCCCT	G--ACTCCC--	G--ACTCCC--	G--ATCCCCCT	GA-ATCCCCAA	GA-ATCCCCAA	GA-AAACTTGT				0	11	4	7.576
chr2R	TGGGTGTTA	5491718	5491726	0.761	CG1902	NM_136663	+	Intron	2	5491540	5492043	503	0.761	0.814	0.7985	CG30339, CG30338, CG12926, CG30005, CG30340, CG1902, CG30000	G------------TGTTA	G------------TGTTG	G------------TGTTT	G------------TGTTT	C------------TGTTC	A------------TCTTT	A------------CACCA	A------------CACCA	AATTTGTTACCCTTGCTG	A------------TATAA	A------------TAAGC	A------------TGTAT	0	11	4	7.576
chr2R	GAGCACTCA	5774661	5774669	0.777	CG12923	NM_136688	+	5'	-483	5774661	5775105	444	0.777	0.915	0.8792	CG12923, CG30008, CG1441, CG1513, sec24, CG18446, CG12140, CG30007, CG12744, Fmrf	GAG---C---ACTCA		GAG---C---ACTCA	TTG---C---ACTCA	GAG---C---ACTCA	CAG---CCATGCTTA	GAC---C---ACTCA	GAC---C---ACTCA	TCG---T---ATTTA	------C---ATTTA	------C---ATTTA	-AATGAC---ATTTA	2	4	3	10.283
chr2R	TGGGTGGGC	5774849	5774857	0.915	CG12923	NM_136688	+	5'	-295	5774661	5775105	444	0.777	0.915	0.8792	CG12923, CG30008, CG1441, CG1513, sec24, CG18446, CG12140, CG30007, CG12744, Fmrf	TGGGTGGGC		GGGGTGGGC	GGGGTGGGC	GGGGTGGGC	TGGGTGGGC	GGGATGGGC	GGGATGGGC	GGGATGTGC	GGGGTGTGC	GGGGTGCGC	GGGGTGCGC	1	4	3	10.283
chr2R	TGGGTGGAC	5775005	5775013	0.91	CG12923	NM_136688	+	5'	-139	5774661	5775105	444	0.777	0.915	0.8792	CG12923, CG30008, CG1441, CG1513, sec24, CG18446, CG12140, CG30007, CG12744, Fmrf	TGGG-----------------TGGA------C		TGGG-----------------TGGC------C	TAGT-----------------TGGC------C	TAAG-----------------TGGC------C	CTGG-----------------CGCTGTCCTGC	TTGG----CCAGCAGACCCCTCTGC------C	TTGG----CCAGCAGACCCCTCTGC------C	TTGTGTTGCCTGTTGGCC---TGGC------C	TGCG-----------------ACTG------C	TGTT-----------------GCAG------C	TATG-----------------TGTG------C	0	4	3	10.283
chr2R	TGGGTGGCC	5775097	5775105	0.915	CG12923	NM_136688	+	5'	-47	5774661	5775105	444	0.777	0.915	0.8792	CG12923, CG30008, CG1441, CG1513, sec24, CG18446, CG12140, CG30007, CG12744, Fmrf	TGGG------------TGGCC		TGGG------------TGGCC	TGGG------------CGGCC	TGGG------------TGGCC	TTGGCCCTGGCATTGCTGGCT	CGGG------------GGGAG	CGGG------------GGGAA	TAGG------------AGCAA				2	4	3	10.283
chr2R	CACCACACA	5788191	5788199	0.788	CG1441	NM_136691	-	Intron	3	5788191	5788645	454	0.788	0.81	0.7965	CG12923, CG30008, CG1441, CG1513, sec24, CG18446, CG12140, CG30007, CG12744, Fmrf	CA-CC-----ACACA	----------GCACA	----------GCAAA	CC--------ACACA	CC--------ACATA	----------GCGCG	----------ACACA	----------ACACA	caccc-----acaca	GGGG------GGGGG		----------GTAAA	0	14	4	5.997
chr2R	TGCCACCCA	5788458	5788466	0.797	CG1441	NM_136691	-	Intron	2	5788191	5788645	454	0.788	0.81	0.7965	CG12923, CG30008, CG1441, CG1513, sec24, CG18446, CG12140, CG30007, CG12744, Fmrf	TG---------CCACCCA	TG---------CCACCCA	TG---------CCACCCA	T-----------------	T-----------------	CA---------CCACCCA	CAAGCACACATCCGCCCA	CAAGCACACATCCGCCCA	CA---------CCGCCCA	--------------TTCA	-------------AGCTA		2	14	4	5.997
chr2R	CTCCACCCA	5788467	5788475	0.791	CG1441	NM_136691	-	Intron	2	5788191	5788645	454	0.788	0.81	0.7965	CG12923, CG30008, CG1441, CG1513, sec24, CG18446, CG12140, CG30007, CG12744, Fmrf	CTCCACC-------CA	CTCCACC-------CA	CTCCACC-------CA	-TCCACC-------CA	-TCCACC-------CA	CGCCACA-------CA	-ACCACC-------CA	-ACCACC-------CA	-----CC-------CA	ACCCATTATT--AGTA	ACCCACC-------CG	-TCCAAT-------CA	2	14	4	5.997
chr2R	GACCACGTA	5788931	5788939	0.795	CG1441	NM_136691	-	Intron	1	5788458	5788939	481	0.791	0.81	0.7982	CG12923, CG30008, CG1441, CG1513, sec24, CG18446, CG12140, CG30007, CG12744, Fmrf	GACCACGTA	GACCACGTA	GACCACGTA	GACCACGTA	GACCACGTA		G-TCACGTA	G-TCACGTA					4	14	4	5.839
chr2R	TGGGCGGTG	5789272	5789280	0.795	CG1441	NM_136691	-	Intron	1	5788467	5789280	813	0.791	0.81	0.7978	CG12923, CG30008, CG1441, CG1513, sec24, CG18446, CG12140, CG30007, CG12744, Fmrf	TGGGCGGTG	TGGGCGGTG	TGGGCGGTG	CGGGCGGTG	TGGGCGGTG		AGTGCGCTC	AGTGCGCTC	AGAGGGGGG				3	14	4	4.854
chr2R	AGAGTGGTC	5798378	5798386	0.787	CG12140	NM_136692	+	5'	-11	5798378	5798971	593	0.781	0.882	0.8117	CG12923, CG30008, CG1441, CG1513, sec24, CG18446, CG12140, CG30007, CG12744, Fmrf	AGAGTGGTC	AGAGTGGTA	AGAGTGGTC	AGAGTGGTC	AGAGTGGTC								3	2	0	14.87
chr2R	GAACACACA	5869383	5869391	0.786	eve	NM_078946	+	3'	1100	5869383	5870077	694	0.78	0.882	0.815	TER94, eve	GA-------------------ACACACA			GA-------------------GCACACA	GA-------------------GCACACA	GC----------------GATGCACACA	AA----------------------CACA	AA----------------------CACA	TG-----------------CAGCAGCCA	AGTTGGGAATCT----------CAGCCA	AGTTGGGAATCTCTGCACGCGGCAGCCA	----------------------CAGCCA	0	10	5	5.333
chr2R	TGGGTGGTT	5869536	5869544	0.882	eve	NM_078946	+	3'	1253	5869383	5870077	694	0.78	0.882	0.815	TER94, eve	T-------------------GGGTGGTT			T-------------------GGGTGGTT	T-------------------GGGTGGTT	C-------------------GGGCGGCC	CCAC------GGGCGGAACAGGGCGGGC	CCAC------GGGCGGAACAGGGCGGGC	C-------------------AGGGGGAG	TTCCTGTTTAGGG-------GTGTGACT		TTTCTGTTTAGGG-------GTGTGACT	2	10	5	5.333
chr2R	GACCGCGCA	5869899	5869907	0.812	eve	NM_078946	+	3'	1616	5869383	5870077	694	0.78	0.882	0.815	TER94, eve	GCA			GCA	--a		aAA	aaa	GCG				1	10	5	5.333
chr2R	TGAGTGGTG	5870069	5870077	0.78	eve	NM_078946	+	3'	1786	5869383	5870077	694	0.78	0.882	0.815	TER94, eve	T--GAG-TGGTG	T--GAG-TGGTG	T--GAG-TGGTG	T--GAG-TGGTG	T--GAG-TGGTG	T--GAG------	T--GAG-TGGAC	T--GAG-TGGCC	T--GAT-GAGTG	T--GCGATGATG	TGAGAGATGATG	C--GCGATGATG	4	10	5	5.333
chr2R	GACCACCTG	5906786	5906794	0.785	Pka-R2	NM_176117	-	Intron	1	5906786	5907535	749	0.785	0.814	0.8027	Pka-R2, CG12128	GACCAC-----------CTG		ATCCAC-----------CTG	GACCAC-----------CAG	GACCAC-----------CTG	-GCCAC-----------TCG	AACCACAACATCCAAATCCG	AACCACAACATCCAAATCCG			T-------------------	TAACACA----------CTG	1	14	4	5.146
chr2R	GTCCACGCA	5907347	5907355	0.809	Pka-R2	NM_176117	-	Intron	1	5906786	5907535	749	0.785	0.814	0.8027	Pka-R2, CG12128	GTC--C------------ACG--CA	GTC--C------------ACG--CA	GTC--C------------ACG--CA	GTC--C------------ACG--CA	GTC--C------------ACG--CA	GTC--C------------GAGGCGA	GTCAAC------------AGG--CA	GTCAAC------------AGG--CA		ATATTC------------ACA--CA	ATCCCCCCCAAATGGAAAACG--CG		4	14	4	5.146
chr2R	TGCGTGGGC	5907527	5907535	0.814	Pka-R2	NM_176117	-	Intron	1	5906786	5907535	749	0.785	0.814	0.8027	Pka-R2, CG12128	TGCGTGGGC	TGCGTGGGC	TGCGTGGGC	GACGTGGGT	TGCGTGGGT	AGCGTGGG-	CGCGTGGG-	CGCGTGGG-				TACGTAGGC	2	14	4	5.146
chr2R	TGGGTGTTA	5989625	5989633	0.761	14-3-3zeta	NM_165742	+	Intron	1	5989625	5990006	381	0.761	0.81	0.7872	egr, 14-3-3zeta, CCS, CG1371, Or46a, Jra, RpLP0-like, CG12917, CG2269, gem, CG11866, Pfk, sut4, CG18011	TGGGTGTTA	TGGGTGTTT	TGGGTGTTT	TGGGTGTTT	TGGATGTTT	TCAATGCCC	TGTGTCACA	TGTGTCACA					0	5	2	61.538
chr2R	CACCTCCCA	5989676	5989684	0.797	14-3-3zeta	NM_165742	+	Intron	1	5989625	5990006	381	0.761	0.81	0.7872	egr, 14-3-3zeta, CCS, CG1371, Or46a, Jra, RpLP0-like, CG12917, CG2269, gem, CG11866, Pfk, sut4, CG18011	CA--CCTCCCA	CA--CCTCCCA	CA--CCTCCCA	-----CTCCCA	C---TCTCCCA	C---CATCCCA	CAATGTGAGCG	CAATGTGAGCG					2	5	2	61.538
chr2R	TGCGTGGTT	5989736	5989744	0.781	14-3-3zeta	NM_165742	+	Intron	1	5989625	5990006	381	0.761	0.81	0.7872	egr, 14-3-3zeta, CCS, CG1371, Or46a, Jra, RpLP0-like, CG12917, CG2269, gem, CG11866, Pfk, sut4, CG18011	TGCGTGGTT	TGCGTGGTT	TGCGTGGTT	TGCGTGGTT	TGCGTGGTT	TGCGTGGTC	TGCGTGGTC	TGCGTGGTC		TACGCGC--			4	5	2	61.538
chr2R	TTGGCGGTC	5989998	5990006	0.81	14-3-3zeta	NM_165742	+	Intron	1	5989625	5990006	381	0.761	0.81	0.7872	egr, 14-3-3zeta, CCS, CG1371, Or46a, Jra, RpLP0-like, CG12917, CG2269, gem, CG11866, Pfk, sut4, CG18011	TTGGCGGTC	TTGGCGGTC	TTGGCGGTC	TTGACAGTC	TTGGCGGTC	T--------	TTGGCAGTC	TTGGCAGTC			TTGACGGTC	TTGACGGTC	3	5	2	61.538
chr2R	TGGGTGCTG	6112204	6112212	0.759	Hr46	NM_001103786	-	Intron	1	6112204	6112546	342	0.759	0.915	0.8118	CG12913, Hdc, CG12912, CG12914, Hr46, Syb, CG12209	TGGGTGC---------------------------------------------------------------------------------------------TG	TGGGTGC---------------------------------------------------------------------------------------------TG	TGGGTGC---------------------------------------------------------------------------------------------TG	TGGGTGC---------------------------------------------------------------------------------------------TG	TGGGTGC---------------------------------------------------------------------------------------------TG		tgggtgt----------------------gtgg----------------------------------------------------------------gtgtg		TTTGTGA---------------------------------------------------------------------------------------------CG	TGGGGGA------------------------------------------------------------------------------------------GTGTG	GGGGCGGGGGCCTAAGGGGGCGACTAGTCATAA--------------------------TATAGCTGTA-------------------TGT------GTGTG	TTGGGGG----------GCCCGACTAGTCATAATATAACATGAGTCTGGGGGTGGGGTTTAGGGTTGGAGGGTGTTCTGCTGTTCTGCTGTTCTGGAGTGGG	4	10	3	13.937
chr2R	GCACACCCA	6112359	6112367	0.794	Hr46	NM_001103786	-	Intron	1	6112204	6112546	342	0.759	0.915	0.8118	CG12913, Hdc, CG12912, CG12914, Hr46, Syb, CG12209	GC----ACACCCA	GC----ACACCCA	GC----ACACCCA	GC----ACACCCA	gc----acacaca		AT----ACAAGCA				GC-----------	GCCGGCATAAACA	3	10	3	13.937
chr2R	TTGGTGGTT	6112517	6112525	0.779	Hr46	NM_001103786	-	Intron	1	6112204	6112546	342	0.759	0.915	0.8118	CG12913, Hdc, CG12912, CG12914, Hr46, Syb, CG12209	TGGTT	TGGTT	TGGTT	TGGTT	TGGTT		AGGCT		CGATT		TAGTT		4	10	3	13.937
chr2R	TGGGTGGCC	6112538	6112546	0.915	Hr46	NM_001103786	-	Intron	1	6112204	6112546	342	0.759	0.915	0.8118	CG12913, Hdc, CG12912, CG12914, Hr46, Syb, CG12209	TGGGTGG---------CC	TGGGTGG---------CC	TGGGTGG---------CC	TGGGTGG---------CC	TGGGTGG---------CC		TGGGTGG---------CC		TTGGTGGCAGAGCTCCCC		------G---------CC		5	10	3	13.937
chr2R	TGGGTGGGC	6113077	6113085	0.915	Hr46	NM_001103786	-	Intron	1	6112359	6113085	726	0.779	0.915	0.8508	CG12913, Hdc, CG12912, CG12914, Hr46, Syb, CG12209	TG----GGTGGGC	TG----GGTGGGC	TG----GGTGGGC	TG----GGTGGGC	TG----GGTGGGC	TG----GGTGGGC	TG----GGTGGGC		TGCCTATGAGGCc	TG----CTAGAGC	TG----CTAGAGC	TG----CTAGAGC	6	10	3	10.526
chr2R	TGGGTGGCC	6135029	6135037	0.915	CG12914	NM_136722	+	5'	-281	6135029	6135681	652	0.797	0.915	0.8377	CG12913, Hdc, CG12912, CG12914, Hr46, Syb, CG12209	TGGGTGGCC	TGGGTGGCA	TGGGTGGCA			CGAGGGGTC	TGGTGAGTT		TTGTTGGCT		TAAACGAAT		0	8	2	5.78
chr2R	TCGGTGGAC	6136916	6136924	0.805	CG12914	NM_136722	+	3'	5	6136569	6136924	355	0.793	0.817	0.806	CG12913, Hdc, CG12912, CG12914, Hr46, Syb, CG12209	TCGGTGGAC	TCGGTGGAC	TCGGTGGAC	CCAATGGAC	CCGGTGGAC	TCAACAGAT	TCGGGGTGC	TCGGGGTGC					2	8	2	21.622
chr2R	TGGGTGATG	6137272	6137280	0.759	CG12914	NM_136722	+	3'	361	6136569	6137280	711	0.759	0.817	0.7966	CG12913, Hdc, CG12912, CG12914, Hr46, Syb, CG12209	TGGGTGATG	TGGGTGATG	TGGGTGATG	TGGGTGATG	TGGGTGATG	TCGGTAACG	TCCGTAACG	TCCGTAACG	TCAGTGACA			TGCGTAACG	4	8	2	5.513
chr2R	AACCACCCA	6137454	6137462	0.882	CG12913	NM_136723	+	Intron	1	6136916	6137462	546	0.759	0.882	0.8153	CG12913, Hdc, CG12912, CG12914, Hr46, Syb, CG12209	AACC------ACCCA	TAAC------CCCCA	TAAC------CCCCA	AAAC-----------	ACAC-----------		ATAC---------TA	ACGT---------TA	ATCG-----------			TTAC------AGTTG	0	5	2	5.396
chr2R	TGGGTGGTT	6418353	6418361	0.882	lola	NM_080027	-	Intron	5	6418353	6418759	406	0.779	0.882	0.814	lola	TG-----GGTGGTT	TG-----GGTGCTT	TG-----GGTGGTT	TG-----GGCGGT-	TG--GGTGGTGGT-	TG-----TCTGGT-	tg-----tgtgttt	tg-----tgtgttt	TG-----TG-----	tg--ctgtatgaat	TGTACAAGATGAAT	tg-------tgtgt	1	3	1	8.746
chr2R	TTGGTGGTT	6418701	6418709	0.779	lola	NM_080027	-	Intron	5	6418353	6418759	406	0.779	0.882	0.814	lola	TTG-----GTGGTT	TTG-----GTGGTT	TTT-----GTGGTT	TAG-----GTGGTT	TTG-----GTGGTT	ATA-----TGGGTT	tgg-----gtggtt	tgg-----gtggtg	--------atgtaa	TAGTTTG-GTGAGT	TAGTTTGAGTGAGT	TAGT----GAGGGA	2	3	1	8.746
chr2R	TGAGTGGTA	6418751	6418759	0.781	lola	NM_080027	-	Intron	5	6418353	6418759	406	0.779	0.882	0.814	lola	TGAGTG-GT---A	TGAGTG-GT---A	TGAGTG-GT---A	TGAGTG-GT---A	TGAGTG-GT---A	TGGGTG-GTTGGT	--------T---T	--------T---T	TGAGTGAGG---G	TGG----TT---G	TGG-TT-TT---G	TGGTTT-TT---G	4	3	1	8.746
chr2R	TGGGTGGAG	6458687	6458695	0.791	psq	NM_165790	+	Intron	3	6458687	6459675	988	0.76	0.825	0.7834	psq, CG11883	TGGGTGGAG	TGGGTGGAG	TGGGTGGAG	TGGGTGGAG	TGGGTGGAG	TGGG----G							4	34	8	6.353
chr2R	GACCCCACA	6458750	6458758	0.825	psq	NM_165790	+	Intron	3	6458687	6459675	988	0.76	0.825	0.7834	psq, CG11883	GACC--------CCAC-A	-------------C-C-A	AACC--------TC-C-A	-------------C-C-A	-------------C-CAA	GACCTGCTATGACC-C-A	-------------C-C-A	-------------C-C-A					0	34	8	6.353
chr2R	TGGGTGATT	6459619	6459627	0.76	psq	NM_165790	+	Intron	3	6458687	6459675	988	0.76	0.825	0.7834	psq, CG11883	TGGGT-----------GATT	TGGGT-----------GTTT	TGGGT-----------GTTT	CGGGT-----------GTTT	CGGGT-----------GTTT	TGGGT-----------GCAT	TGGGTCCAAGGCCTGAGAGT						0	34	8	6.353
chr2R	GGGGTGGTT	6459648	6459656	0.771	psq	NM_165790	+	Intron	3	6458687	6459675	988	0.76	0.825	0.7834	psq, CG11883	GGTGGT----T			----------g	ggaggagcggg	GATAG-----G	----------C				----------G		0	34	8	6.353
chr2R	GGGGTGGTG	6459667	6459675	0.77	psq	NM_165790	+	Intron	3	6458687	6459675	988	0.76	0.825	0.7834	psq, CG11883	GGGGTGGTG	-GGGAGGAG	GGGGAGGAG	agggagaag	gaggaggag	GGGAGGGAG	GGGGAGAGA				GAGGAGATG	GGGGTGGGG	0	34	8	6.353
chr2R	CACCACCAA	6461151	6461159	0.778	psq	NM_165790	+	Intron	3	6461151	6461657	506	0.77	0.822	0.7916	psq, CG11883	CACCACCAA	CACCACCAA	CACCACCAA	CACCACCAA	CACCACCAA		CACCACCAA		TGTTACC-A		AATCCCAAA		5	34	8	6.748
chr2R	CACCACCCC	6461161	6461169	0.77	psq	NM_165790	+	Intron	3	6461161	6461507	346	0.77	0.822	0.7953	psq, CG11883	CACCACCCC	CACCACCCC	CACCACCCC	CACCAC---	CACCAT---		CACTGTCCT		CTCCATCCT		CCCCATTCT		2	34	8	7.371
chr2R	GCACACCCA	6461408	6461416	0.794	psq	NM_165790	+	Intron	3	6461408	6461657	249	0.794	0.822	0.8033	psq, CG11883	CCA	CAA	Caa	Caa	CAA	CCA	GCACAC	GCACAC	CAA	caa	CAA	AAA	1	34	8	7.895
chr2R	GCCCACACA	6461499	6461507	0.822	psq	NM_165790	+	Intron	3	6461408	6461657	249	0.794	0.822	0.8033	psq, CG11883	GCCCA--CACA	acaca--cacC	GCCCA--CACA	GCCCA--CACA	GCCCA--CACA	GCCCA--CACA	TCCCA--CACA	TCCCA--CACA	GCCCA--CACA	TCCCACTCACA	ACCCACTCACA	ACCCACACACA	5	34	8	7.895
chr2R	GCACACCCA	6461649	6461657	0.794	psq	NM_165790	+	Intron	3	6461408	6461657	249	0.794	0.822	0.8033	psq, CG11883	GCACACC--CA		GCACACC--CA	GCACACC--CA	GCACACC--CA	GCACACC--CA	GCGCACC--CA	GCGCACC--CA	GCACACC--CA	GCACACC--CA	GCACACCCTCT	GCACACC--CA	6	34	8	7.895
chr2R	GGCCACCCC	6462017	6462025	0.804	psq	NM_165790	+	Intron	3	6461408	6462025	617	0.794	0.822	0.8035	psq, CG11883	C		C	C	C	C	C	C		GGCTACCC		GTCCACCC	6	34	8	6.349
chr2R	TGGGTGATG	6587668	6587676	0.759	stan	NM_165794	+	5'	-5734	6587668	6588157	489	0.759	0.91	0.8158	CG12309, CG12338, Mat1, Rab3, stan, CG7220	TGGGTGATG	TGGGTGATG	T--------	TGGGTGATG	tggctgatg	TGG------	TGGGTGATG	TGGGTGATG	TATCCAAGC			TATATATAT	4	29	10	6.26
chr2R	GATCCCCCA	6587688	6587696	0.797	stan	NM_165794	+	5'	-5714	6587668	6588157	489	0.759	0.91	0.8158	CG12309, CG12338, Mat1, Rab3, stan, CG7220	GATCCC-------CCA	GATCCC-------CCT	GATCCC-------CGT	GATACC-------CCT	gatgCC-------CAT	----CC-------CAC	GACCCC-------CCA	GACCCC-------CCA	AACTTT-------CCA			AACTCTGTTGTTACAA	0	29	10	6.26
chr2R	TCCCACCCA	6587738	6587746	0.797	stan	NM_165794	+	5'	-5664	6587668	6588157	489	0.759	0.91	0.8158	CG12309, CG12338, Mat1, Rab3, stan, CG7220	T-CCCACC----------------CA	T-CCCACC----------------CA	T-TCCACG----------------CA	T-CCCACC----------------CA	TCCCCACC----------------CA	--GACACC----------------CT	T-C-----------------------	G-C-----------------------	T-C----------------------A			T-GATTTCAATGAATTGATGGCTTCA	2	29	10	6.26
chr2R	TACCTCCCA	6657910	6657918	0.798	CG33144	NM_176144	-	Intron	1	6657910	6658335	425	0.77	0.915	0.817	CG33144	TACCTCCCA	TACCTCCCA	TACCGCCC-	TACCTCCCA	TACCTCCCA		GGC--CCCA	GGC--CCCA					3	4	1	4.41
chr2R	TGGGAGCTC	6731895	6731903	0.794	CG30015	NM_136777	-	Intron	5	6731066	6731903	837	0.781	0.812	0.796	CG7712, CG30016, CG11919, CG6751, Taf5, CG18004, cag, CG30015, CG18003, CG12942, CG7686, CG30020	TGGGAG---------CTC	TGGGAG---------CTC	TGGGAG---------CTC	CGGGAG---------CTC	GGGGAG---------CTC	T-GTAG---------CTC	TGGGGGGGCCCGAGCCTC	TGGGGCGGCCCGAGCCTC	TG-------------TTT	TGGGCA------------		TGGGCA------------	2	12	4	11.662
chr2R	GACCCCCAA	6741436	6741444	0.815	CG30015	NM_136777	-	Intron	3	6741436	6742210	774	0.775	0.82	0.7972	CG7712, CG30016, CG11919, CG6751, Taf5, CG18004, cag, CG30015, CG18003, CG12942, CG7686, CG30020	GAC-CCCCAA	GACCCCCCAA	GACTCCCCAA	GAC-CCCCAA	GAC-CCCCAA	CACACTCAGG			GACGCACATA	GAC---GCAA	GAC---GCAA	GTC---GAAA	2	12	4	4.908
chr2R	GAGCACCTA	6741951	6741959	0.775	CG30015	NM_136777	-	Intron	3	6741951	6742210	259	0.775	0.82	0.7913	CG7712, CG30016, CG11919, CG6751, Taf5, CG18004, cag, CG30015, CG18003, CG12942, CG7686, CG30020	GAGCACCTA	GAGCATCTT	G-------T	AAACCA---									0	12	4	29.412
chr2R	TACCACCAA	6742095	6742103	0.779	CG30015	NM_136777	-	Intron	3	6741951	6742210	259	0.775	0.82	0.7913	CG7712, CG30016, CG11919, CG6751, Taf5, CG18004, cag, CG30015, CG18003, CG12942, CG7686, CG30020	TACCACCAA								--------A				0	12	4	29.412
chr2R	TGTGCGGTC	6742202	6742210	0.82	CG30015	NM_136777	-	Intron	3	6741951	6742210	259	0.775	0.82	0.7913	CG7712, CG30016, CG11919, CG6751, Taf5, CG18004, cag, CG30015, CG18003, CG12942, CG7686, CG30020	TGTGCGGT-C	TGTGCTGT-C	TGTGCTGT-C	AGTGCGGT-C	TATGCGGT-C	TATCTGGG-C	TACACATT--	TACACATT--	TTTAATGCAC				0	12	4	29.412
chr2R	GACCCCCGA	7093304	7093312	0.814	shn	NM_206091	+	Intron	2	7092641	7093475	834	0.762	0.817	0.7972	CG13229, BBS4, shn, CG13231, CG12391, CG13230	GACCCCCGA	GCCCCCCGA	GCCCCCCGA	CCC--CCGA	CCCCACCGA		TGCCAGCAA	TGCCAGAAA					0	15	7	6.26
chr2R	TGGGTGGCG	7093467	7093475	0.796	shn	NM_206091	+	Intron	2	7092641	7093475	834	0.762	0.817	0.7972	CG13229, BBS4, shn, CG13231, CG12391, CG13230	TGGGTGG--------CG	TGGATGT--------GT	TGGTTGT--------GT	TGGGTAT--CTGGTAAC	TGGGTAT----------	TAAATGGGATTGGTTCC	GGTATGC--------CC	TGTATGC--------CC					0	15	7	6.26
chr2R	TTGGTGGGC	7124646	7124654	0.812	CG13217	NM_136803	-	5'	949	7123813	7124654	841	0.805	0.895	0.8345	CG13215, CG13217, CG13216, CG34224	TTGGT----GG---------GC	TTGGT----GG---------GC	TTGGT----GG---------GC	TTGGT----GG---------GC	TTGAT----GG-----------	TTGGT---------------TT	TGCCCATCCAG---------CC	TTCCCATCCGG---------CC	TTA------AG---------TT	CGGTT----AG---------TT	TGAGC----TG---------CC	TTATT----AGAACTTGTTTTC	3	4	3	4.908
chr2R	TCGGTGGTT	7136797	7136805	0.777	CG34227	NM_001103799	+	3'	680	7136275	7136805	530	0.777	0.822	0.798	Listericin, Or47a, CG13226, CG34225, CG34227	TCGGTGGTT	TCGGAGGTT	TAGGAGGTT	TCGAAGGTT									0	9	2	6
chr2R	AAACACCCA	7162838	7162846	0.762	TpnC47D	NM_057620	-	5'	1306	7162504	7162846	342	0.762	0.814	0.7867	TpnC47D, Cpr47Ef, Cpr47Eg, CG9067, Vhl	AAACACCCA	AAACACCCA	AAACACCCA	AAACACCCA	AAACACCCA	ACACACTCA	GCACACCCA	GCACACCCA	ATTTTTTCT	---CGGCCT	acacacaca	atacactca	4	6	1	12.448
chr2R	caccaccaa	7163078	7163086	0.778	TpnC47D	NM_057620	-	5'	1546	7162550	7163139	589	0.762	0.814	0.7848	TpnC47D, Cpr47Ef, Cpr47Eg, CG9067, Vhl	caccaa	caccaa	caccaa	caccac	caccac	CACCAA	caccca	caccca	CAC				2	6	1	8.432
chr2R	caccaccaA	7163102	7163110	0.778	TpnC47D	NM_057620	-	5'	1570	7162550	7163139	589	0.762	0.814	0.7848	TpnC47D, Cpr47Ef, Cpr47Eg, CG9067, Vhl	caccaccaA	caccaccaA	caccaccaA	caccaccaA	caccaccaA	CACCCATCG	caacaccac	caacaccac		CACCAGCAA	CACC-GCAA	AACCAGCAA	4	6	1	8.432
chr2R	ATCCACCCA	7163131	7163139	0.792	TpnC47D	NM_057620	-	5'	1599	7162550	7163139	589	0.762	0.814	0.7848	TpnC47D, Cpr47Ef, Cpr47Eg, CG9067, Vhl	ATCCACCCA	ATCCACCCA	ATCCACCCA	ATCCACCCA	ATCCACCCA								4	6	1	8.432
chr2R	GTCCACCCC	7200893	7200901	0.799	nompA	NM_165822	-	Intron	11	7200893	7201078	185	0.766	0.811	0.7942	nompA, CG13202, thetaTry, alphaTry, epsilonTry, etaTry, Obp47b, deltaTry, sha, lambdaTry, CG7741, Gr47b, san, CG42336, CG30031, zetaTry, kappaTry, Or47b, Fpps, CG12384, ix, CG30025, betaTry, iotaTry, CG13204, CG7745	GTCCA------------------CCCC	GTCCA--------------------CC	GTCCA--------------------CC	CTCCT-------------------TCC	TCGCA-------------------TCC	GTG----------------------CC	CTCCA-------ATCCTCCACACCTCC	CTCCAATCCCCCATCCTCCACACCACC	AAACT-------------------GTT	---TC-------------------TGT	ctgtc-------------------tgt	TTATA-------------------CAT	0	9	2	6.068
chr2R	CACCCCCCA	7200896	7200904	0.799	nompA	NM_165822	-	Intron	11	7200896	7201078	182	0.766	0.811	0.793	nompA, CG13202, thetaTry, alphaTry, epsilonTry, etaTry, Obp47b, deltaTry, sha, lambdaTry, CG7741, Gr47b, san, CG42336, CG30031, zetaTry, kappaTry, Or47b, Fpps, CG12384, ix, CG30025, betaTry, iotaTry, CG13204, CG7745	CA------------------CCCCCC------A	CA--------------------CCCC------A	CA--------------------CCCC------A	CT-------------------TCCCC------A	CA-------------------TCCCC------A	----------------------CCCC------A	CA-------ATCCTCCACACCTCCAC------A	CAATCCCCCATCCTCCACACCACCAC------A	CT-------------------GTTCT------T	TC-------------------TGTGT------A	tc-------------------tgtctTCGCTGG	TA-------------------CATAT------A	0	9	2	27.027
chr2R	CCCCACCCA	7200900	7200908	0.796	nompA	NM_165822	-	Intron	11	7200896	7201078	182	0.766	0.811	0.793	nompA, CG13202, thetaTry, alphaTry, epsilonTry, etaTry, Obp47b, deltaTry, sha, lambdaTry, CG7741, Gr47b, san, CG42336, CG30031, zetaTry, kappaTry, Or47b, Fpps, CG12384, ix, CG30025, betaTry, iotaTry, CG13204, CG7745	CCCC------ACCC------------A	CCCC------ACCC------------A	CCCC------ACCC------------A	CCCC------ACCC------------A	CCCC------ACCC------------A	CCCC------ACCC------------A	CCAC------ACCCTAACACACACATA	CCAC------ACCCTAACACACACATA	TTCT------TCTT------------A	GTGT------ACAT------------A	gtctTCGCTGGCTT------------A	ATAT------ACAA------------A	5	9	2	27.027
chr2R	TACCACTCA	7262100	7262108	0.781	CG13203	NM_136836	+	Intron	1	7262100	7262881	781	0.76	0.812	0.787	CG30022, Tsp47F, sprt, Tapdelta, CG9027, CG13203	TACCACTCA	TACCACTCA	TACCACCCA			TCCCACTCG			CATGTCTCT	TGCAGCTCC			1	4	1	4.036
chr2R	CACCGCCCA	7262354	7262362	0.795	CG13203	NM_136836	+	Intron	1	7262100	7262881	781	0.76	0.812	0.787	CG30022, Tsp47F, sprt, Tapdelta, CG9027, CG13203	CA----CC-GCCCA	CA----CC-GCC--	CA----CC-GCC--	CA----CC-GCC--	ca----cc-gcc--	CA----CC------	AG----CC-GAC--	AG----CC-GAC--	CA----CTAGAC--	CA----CC-ACG--	CG----CC-ACG--	TTGTGCCC-ACG--	0	4	1	4.036
chr2R	CAACACCCA	7262574	7262582	0.76	CG13203	NM_136836	+	Intron	1	7262100	7262881	781	0.76	0.812	0.787	CG30022, Tsp47F, sprt, Tapdelta, CG9027, CG13203	CC----C-A	CC----C-A	CC----C-A	CC----C-A	CC----C-A	CC----AGA	TCATCGC-C	TCATCGC-C	TTTGCAC-G	----CAC-G	----CAC-G	----CAC-G	4	4	1	4.036
chr2R	GACCACCCA	7378828	7378836	1	inv	NM_165837	+	Intron	2	7378828	7379226	398	0.907	1	0.9407	inv	GACCACCCA	GACCACCCA	GACCACCCA	GACCACCCA	GACCACCCA			TGGCTAGTT					4	28	19	7.042
chr2R	GACCACACA	7379044	7379052	0.907	inv	NM_165837	+	Intron	2	7378828	7379226	398	0.907	1	0.9407	inv	GACCACACA	GAC----CA	GAC----CA	GAC------	GAC------	GAC------	GAC------	GAC------	GAC------	cac-----a	CAC-----A		0	28	19	7.042
chr2R	GGCCACCCA	7379218	7379226	0.915	inv	NM_165837	+	Intron	2	7378828	7379226	398	0.907	1	0.9407	inv	GG-CCACCCA	GG-CCACCCA	GG-CCACCCA	GG-CCACCCA	GG-CCACCCA	GG-CCACCCA	GG-CCACCCA	GG-CCACCCA	AGCCCACCCA	GG-CCACCCA	GG-CCACCCA		9	28	19	7.042
chr2R	TGGGTGGTA	7379440	7379448	0.882	inv	NM_165837	+	Intron	2	7379044	7379448	404	0.882	0.915	0.9013	inv	TGGGTGGTA	TGGGTGGTA	TGGGTGGTA	TGGGTGGTA	TGGGTGGTA	TGGGTGG--	GGGGTGGTG	GGGGTGGTG	CAGATTACA	TGGGTTGTT	tgtgGGGCT		4	28	19	5.495
chr2R	GACCACACA	7380187	7380195	0.907	inv	NM_165837	+	Intron	2	7380187	7380454	267	0.807	0.907	0.875	inv	GACCACACA	GACCACACA	GACCACACA	GACCACACA	GACCACACA	GACCACACA	GACCACACA	GACCACACA	GACCACACA	CCACACACA		GACCACACA	8	28	19	7.326
chr2R	GTCCACCTA	7380223	7380231	0.807	inv	NM_165837	+	Intron	2	7380187	7380454	267	0.807	0.907	0.875	inv	GTCCACCTA	GTCCACCTA	GTCCACCTA	GTTCACCTA	GTCCACCTA	GTCCACCTA	GTCCAGCTA	GTCCAGCTA	--CCATCTA	-TCCACCTA		-TCCACCTA	4	28	19	7.326
chr2R	GACCACCTA	7380383	7380391	0.897	inv	NM_165837	+	Intron	2	7380187	7380454	267	0.807	0.907	0.875	inv	GACCACCTA	GACCACCTA	GACCACCTA	GACCACCTA	GACCACCTA	GACCACCTA	GACCACCAC	GACCACCAC	GACCACCAT	GACCACCAA			5	28	19	7.326
chr2R	AGGGTGGTC	7380446	7380454	0.889	inv	NM_165837	+	Intron	2	7380187	7380454	267	0.807	0.907	0.875	inv	A----GGGTGGTC	A----GGGTGGTC	A----GGGTGGTC	A----GGGTGGTC	A----GGGTGGTC	A----GGGTGGTC	GGGGTGGGTGGTC	GGGGTGGGTGGTC	G----GGGTGGTC	g----ttgttgtt			5	28	19	7.326
chr2R	TGGGTGGGT	7380624	7380632	0.797	inv	NM_165837	+	Intron	2	7380383	7380632	249	0.797	0.897	0.861	inv	TGG------------GTGGGT	AGT------------GTGGAT	TAG------------GTGGAT	ATG---------CTTCTGTTT	AAGGCTTGTTGCCTTCTGTTT	AGA------------GCACTT	AAC------------ATGCTT	AAC------------ATGCAT	aaa----------------tt	TAA------------GTT-GT	AAT------------GTA-AT	TGT------------GTC--T	0	28	19	5.894
chr2R	GACcacaca	7381043	7381051	0.907	inv	NM_165837	+	Intron	2	7380624	7381376	752	0.797	1	0.9027	inv	GAC-----------------cacaca	GAC-----------------------	GAC-----------------------	GAC-----------------------	GAC-----------------------	GAC-----------------------	GAC-----------------------	GAC-----------------------	GAC-----------------------	GACCCAGTTGTGTGGCGGTGGAGGGG	GCC--------------GTAAAG---		0	28	19	4
chr2R	TGGGTGGTC	7381338	7381346	1	inv	NM_165837	+	Intron	2	7380624	7381376	752	0.797	1	0.9027	inv	TGGGTGGTC	TGGGTGGTC	TGGGTGGTC	TGGGTGGTC	TGGGTGGTC	TGGGTGGTC	TGGGTGGTC	TGGGTGGTC	TGGGTGGTC	TGGGTGGTC	TGGGTGGTC	TGGGTGGTC	10	28	19	4
chr2R	TGTGTGGTC	7381368	7381376	0.907	inv	NM_165837	+	Intron	2	7380624	7381376	752	0.797	1	0.9027	inv	TGTGTGGTC	TGTGTGGTC	TGTGTGGTC	TGTGTGGTC	TGTGTGGTC	TGTGTGGTC	TGTGTGGTC	TGTGTGGTC	TGTGTGGTC	TGTGTGGTC	TGTGTGGTC	TGTGTGGTC	10	28	19	4
chr2R	GGGGGGGTC	7455310	7455318	0.807	tou	NM_001103800	-	3'	-48026	7455310	7455887	577	0.779	0.812	0.7993	tou, snoRNA:Psi28S-1936, snoRNA:Psi28S-1180	GGGGGGG--------------------------TC	GAGGGGG--------------------------GC	AAGGGGG--------------------------GC	GAG------------------------------TC	GAGGGGGGAGGTGGTCT----------AGTACTCG	GAGTGGTTTTTTATTTTTTATTTAAGAGAAAAAAC	TGGGGGG--------------------------AC	TGGGGGG--------------------------AC					0	36	13	4.104
chr2R	GGCCACCAA	7455619	7455627	0.812	tou	NM_001103800	-	3'	-47717	7455310	7455887	577	0.779	0.812	0.7993	tou, snoRNA:Psi28S-1936, snoRNA:Psi28S-1180	GGC---CACCAA	GGCCAGCACCAA	GGCCAGCACCAA	GGC---CACCAA	GGC---CAGCAG	GGT---TACAAA	GGT---TACAAA	GGT---TACAAA	GGT---TAACAA		-GT---CTTCAA	--C---CTTCAA	1	36	13	4.104
chr2R	AACCACCAA	7455879	7455887	0.779	tou	NM_001103800	-	3'	-47457	7455310	7455887	577	0.779	0.812	0.7993	tou, snoRNA:Psi28S-1936, snoRNA:Psi28S-1180	AACCACCAA	AACTACGG-	AACCACTG-	AACCACGG-	AACCACGG-	AACCACAA-	aacaacag-	aacaacag-	AAAAATGA-	aacaacaa-	aacagtaa-	AACAACCA-	0	36	13	4.104
chr2R	ACGGTGGTC	7682102	7682110	0.784	ths	NM_136857	+	Intron	2	7682102	7682696	594	0.77	0.82	0.7874	CG13193, ths, Tango3, CG42493	ACGG---------TGGTC	ACGG---------TGGTC	ACGG---------TGGTC	ACGG---------TGGTC	ACGT---------TGGTC	GTGGCGGATAATATGGTC	ATTT--------ATGGCC	ATTT--------ATGGCC					3	44	17	8.711
chr2R	CACCACCCC	7682229	7682237	0.77	ths	NM_136857	+	Intron	2	7682229	7682570	341	0.77	0.82	0.7887	CG13193, ths, Tango3, CG42493	CACCACCC---------------------------------C	CACCACCC---------------------------------C	CACCACCC---------------------------------C	CACCACCC---------------------------------C	CACCACCC---------------------------------C	CACCACCC---------------------------------C	CACCACCC---------------------------------C	CACCACCC---------------------------------C	CACCACCC---------------------------------T	CACCAACC---------------------GCCCGCCAGGCAG	CACACCCCGGCACGTTCCTCTCCCATCATGCCCATCTGCCCT	CACTAACC---------------------CCCC--------T	7	44	17	9.804
chr2R	GGCCACACA	7687754	7687762	0.822	ths	NM_136857	+	Intron	2	7687754	7688607	853	0.776	1	0.8616	CG13193, ths, Tango3, CG42493	GGCC----------------------ACACA	GGCC----------------------ACACA	GGCC----------------------ACACA	GGCC----------------------ACACA	GGCC----------------------ACACA	TGCC----------------------ACACA	GGCC----------------------ACACA	GGCC----------------------ACACA	GGCC----------------------ACACA	GGCCCGGGCTGGCcacacacacacacacaca	GGCC---------------------CACACA	AGCC-----TGGCcacacacacacacacaca	7	44	17	4.907
chr2R	GTCCCCCCA	7701704	7701712	0.829	ths	NM_136857	+	3'	2184	7701704	7702389	685	0.805	0.897	0.8565	CG13193, ths, Tango3, CG42493	GT-CCC---CCC----------A	GT-CCC---CCC----------A	GT-CCC---CCC----------A	GTCCCC---CCC----------A	GTCCCC---CCC----------A	GT-CTC---CCCCCAAAAACAAA	gt-ctc---tct----------a	GT-CTC---TCT----------A	ct-ctc---gctctttata---a	CT-CTC--CCTA----------A	CT-CT----CTA----------A	AT-CTCTGTTTA----------A	2	44	17	9.828
chr2R	GTCCACCGA	7702241	7702249	0.805	ths	NM_136857	+	3'	2721	7702241	7702627	386	0.805	0.907	0.876	CG13193, ths, Tango3, CG42493	GTCCAC-------CGA	GTCCAC-------CGA	GTCCAC-------CGA	GTCCAC-------TGA	GC---C-------TGA		CTCC------------	-----C-------GGA	ACTTACACCATAATTA				2	44	17	33.333
chr2R	TAGGTGGTC	7702324	7702332	0.897	ths	NM_136857	+	3'	2804	7702241	7702627	386	0.805	0.907	0.876	CG13193, ths, Tango3, CG42493	TAGGTGGT------C	TAGGTGGT------C	TAGGTGGT------C	TAGGTGGT------C	TGGGTGGT------C	CGGGTGGT------C	TAGGTGGT------C	TAGGTGGT------C	TAGGTGGT------C	CAGGTGGT------C	TAGGTGGTCCTCTGC	CAGGTGGT-------	6	44	17	33.333
chr2R	GACCACCGA	7702381	7702389	0.895	ths	NM_136857	+	3'	2861	7702241	7702627	386	0.805	0.907	0.876	CG13193, ths, Tango3, CG42493	GACCACCGA	GACCACCGA	GACCACCGA	GACCACCGA	GACCACCGA	GACCACCGA	GACCACCGA	GACCACCGA	GACCACCGA	G----TAGC	A----TAGC	G----TCGG	8	44	17	33.333
chr2R	GACCACACA	7702619	7702627	0.907	ths	NM_136857	+	3'	3099	7702241	7702627	386	0.805	0.907	0.876	CG13193, ths, Tango3, CG42493	GACCACACA	GACCACACA	GACCACACA	GACCACACA	GACCACACA	GGCCACACA	GACCACACA	GACCACACA	GACCACACA	GACCACACA	GACCACACA	GACCACACA	9	44	17	33.333
chr2R	TGGGTGAAC	7734178	7734186	0.788	Sln	NM_136862	+	Intron	1	7734178	7734370	192	0.771	0.822	0.7962	Sobp, Sln, S2P, CG34229	TGGGTGAAC	TGGGTGAAC	TGGGTGAAC	TGGGTAAAC	TGGGTGAAC	------AAC				T-----AAC			3	15	5	210.526
chr2R	TACCACCCT	7734302	7734310	0.771	Sln	NM_136862	+	Intron	1	7734302	7734536	234	0.771	0.889	0.8215	Sobp, Sln, S2P, CG34229	TACCACCCT	TTCCACCCT	TTCCACCCT	TTCCACCCC	TTCCA-CCC	TACTACACT				TGGCATTCG			0	15	5	210.526
chr2R	GGCCACCCC	7734327	7734335	0.804	Sln	NM_136862	+	Intron	1	7734327	7734546	219	0.798	0.889	0.8283	Sobp, Sln, S2P, CG34229	GGCCACCCC	GGCCACCCC	GGCCACCCC	GACCACCCC	GGCCACCCC	GG-TGGACC	AGCCACCCA	AGCCACCCA		---CACGCC			3	15	5	210.526
chr2R	GCCCACACA	7734362	7734370	0.822	Sln	NM_136862	+	Intron	1	7734327	7734546	219	0.798	0.889	0.8283	Sobp, Sln, S2P, CG34229	GCC-------------------CA---------CACA	GCC-------------------CA---------CACA	GCC-------------------CA---------CACA	GCC-------------------CA---------CACA	GCC-------------------CA---------CACA	ACCCACCCATTTAATCCCAGGACA---------CATA	CCG-------------------CATCTGTGC--CACA	CCG-------------------CATCTGTGC--CACA		CCC-------------------CACCCACCCAACGAA			4	15	5	210.526
chr2R	AGGGTGGTC	7734528	7734536	0.889	Sln	NM_136862	+	Intron	1	7734327	7734546	219	0.798	0.889	0.8283	Sobp, Sln, S2P, CG34229	AGGGTGGTC	AGGGTGGTC	TGGATGGTC	AGGGTGG--	AGGGTAG--	GAGGCGGTC	GGAGCAC--	GGAGCAC--		ACAG-----	ACA------		1	15	5	210.526
chr2R	TGGGGGTTC	7734538	7734546	0.798	Sln	NM_136862	+	Intron	1	7734327	7734546	219	0.798	0.889	0.8283	Sobp, Sln, S2P, CG34229	TGGGGGTTC	TGGGGG-TC	TGGGGG-TC	-------TC	-------TC	CGG----AC	-------AA	-------AA		-------GC			0	15	5	210.526
chr2R	TGCGTGGCC	7855766	7855774	0.814	CG8979	NM_165854	-	Intron	1	7855414	7855994	580	0.781	0.814	0.8005	CG8979	TGCGTGGCC	TCAGTGGCC	TGAGTGGCC	TGAGTGGCC	TAAGTGGCC	CAAGAATCT	GCATTCGAC	GCATTCGAC	-TATTTTCC	TATATATAG	CGAATTGAC	CACACTTAA	0	5	2	10.526
chr2R	GCCCACCAA	8011025	8011033	0.812	jeb	NM_136882	-	5'	32901	8011025	8011915	890	0.776	0.828	0.802	jeb	GCCCACCAA				GCCCACCAA	---CTATAA							1	19	9	4.745
chr2R	CACCACCGA	8011707	8011715	0.776	jeb	NM_136882	-	5'	33583	8011707	8012076	369	0.776	0.828	0.7965	jeb	CACCACC--------GA	CACCGCC--------GA	CACCGCC--------GA	CACCGCC--------GA	CACCGCC--------GA	C-TCACC--------GA		AATCATT--------AG	TGTCACTGCCCCCAGGA	C-TTATC--------GA	A-TTATC--------GC	C-CCATC--------GA	0	19	9	27.027
chr2R	TGGGTGGAT	8011783	8011791	0.792	jeb	NM_136882	-	5'	33659	8011707	8012076	369	0.776	0.828	0.7965	jeb	TGGGTGGAT	TGGGTGGGT	TGGGTGGGT	TTGGTGG-T	---GTGG-T	CAAATTA-C		CGAGG----					0	19	9	27.027
chr2R	GCCCGCCCA	8011907	8011915	0.828	jeb	NM_136882	-	5'	33783	8011707	8012076	369	0.776	0.828	0.7965	jeb	GCCCGCCC-----A	GCCCGCCC-----A	GCCCGCCC-----A	CCCTGGCCGCGAAA	GCCTGCCTGCAAAA	CACCGTCC-----A	TCAC----------	TCAC----------		CCTCA---------	CCGCA---------		2	19	9	27.027
chr2R	GTACACCCA	8012068	8012076	0.79	jeb	NM_136882	-	5'	33944	8011707	8012076	369	0.776	0.828	0.7965	jeb	GTACA------------CCCA	GTACA------------CCCA	GTACA------------CCCA	GTACA------------CCCA	TTACA------------CCCA	ACACAGGCCATTACTCCCCCT	ATACA------------TGCA	ATACA------------TGCA					3	19	9	27.027
chr2R	TGGGTGGGT	8153859	8153867	0.797	Cam	NM_078986	+	Intron	3	8153859	8154063	204	0.797	0.881	0.825	CG13170, CG13169, Cam, CG13168, CG13167	TGGGTGGGT	TGG------		TGG------	TGG------	AGG------	TGG------	TGG------					0	18	8	9.009
chr2R	TGGGTGGCA	8153863	8153871	0.797	Cam	NM_078986	+	Intron	3	8153859	8154063	204	0.797	0.881	0.825	CG13170, CG13169, Cam, CG13168, CG13167	TGGGTGGCA	-------CA		-------CA	-------CA	-------GG							0	18	8	9.009
chr2R	CACCACCCA	8154055	8154063	0.881	Cam	NM_078986	+	Intron	3	8153859	8154063	204	0.797	0.881	0.825	CG13170, CG13169, Cam, CG13168, CG13167	CA	CA		CA							TA		2	18	8	9.009
chr2R	TTGGTGGGC	8154353	8154361	0.812	Cam	NM_078986	+	Intron	3	8154055	8154361	306	0.76	0.881	0.8167	CG13170, CG13169, Cam, CG13168, CG13167	TTGGTGGGC	TTGGTGGGC	TTGGTGGCC	TTGGTGGGG	TGGGTGGGG		TACGGCGGC	TACGGCGGC					1	18	8	8.147
chr2R	TGGGTGTTT	8653016	8653024	0.762	CG12374	NM_136975	+	3'	1686	8653016	8653886	870	0.76	0.828	0.7882	Nacalpha, ox, sca, CG12374, Dgkepsilon, CG17580	TGGGTGT----TT	TGGGAGT----TT	TGGGAGT----TT	TGCATTT----TA		TTGGTAT----TT	TTGGTAT----TT	TTGGTAT----TT	TTTAATT----TA			TGTGTCTGGCATA	0	12	6	4.575
chr2R	TGGGTGCTT	8653524	8653532	0.76	CG12374	NM_136975	+	3'	2194	8653524	8653886	362	0.76	0.828	0.7947	Nacalpha, ox, sca, CG12374, Dgkepsilon, CG17580	TG---GGTG-C-TT	TG---GGTG-A-TT	TG---GGTG-A-TT	TG---GGTG-A-CT	TG---GGT------	TGGGCGGTG-G-TT	CG---GGTGTA-TG	CG---GGTGTA-TG	AT---GGTG-G-CA	tg---tgtg-tgtg		TT---GGCA-T-TT	0	12	6	8.811
chr2R	TGGGTGGGG	8653537	8653545	0.796	CG12374	NM_136975	+	3'	2207	8653524	8653886	362	0.76	0.828	0.7947	Nacalpha, ox, sca, CG12374, Dgkepsilon, CG17580	TGGGT-------------------------GGGG	TGCGTT----------------------GGGGGG	TGGGTT-----------------------GGGGG	CGATT-------------------------CGGG	-GTTT-------------------------CGGG	GGCGTTACCATTGGGGGACG-----GATGACTGG	TGGGC---------------------GTGGCAGT	TGGGC---------------------GTGGCAGT	GGACT-------GGGGAAAGAGAATGTGAGTAAG	tgtgt------------------------gtggg		GGAGG------------------------GTGAG	0	12	6	8.811
chr2R	TGGGCGGTG	8653866	8653874	0.795	CG12374	NM_136975	+	3'	2536	8653524	8653886	362	0.76	0.828	0.7947	Nacalpha, ox, sca, CG12374, Dgkepsilon, CG17580	TGGGC---------GGTG	GGGGC------------G	TGGGC------------G	TGGGC---GGGATGGGTG	TGGGC------------G	AGGTT-------------	AGGGG------------G	GGAGG------------G	TGGGAGAAGGGATTTAGG	CAGGG------------A		-----------------A	0	12	6	8.811
chr2R	TGGGCGGGC	8653878	8653886	0.828	CG12374	NM_136975	+	3'	2548	8653524	8653886	362	0.76	0.828	0.7947	Nacalpha, ox, sca, CG12374, Dgkepsilon, CG17580	TGGGCGGGC	TGGGCAGGC	TGGGCAGGC	GGGGCAGGA	TGGGCAGGC	GGGGTAGCT	TGGAAAAGC	TGGAAAAGC	AGGACGAAC	GAAACAA--		GGAACAA--	0	12	6	8.811
chr2R	GGCCACCGA	8838792	8838800	0.81	CG3884	NM_165965	-	Intron	1	8838792	8839271	479	0.788	0.915	0.8584	CG3884, CG13321, Mdr49	GGCCACCGA	GGCCACCGA	GGCCACCGA	GGCCACCGA	GGCCACCGA	GGCCGCCGA	GGCCACCGA	GGCCACCGA	GGCCACCGA	GGCCGCCAA	GGCCACCAA	GGCCCCCAA	7	6	4	9.823
chr2R	GTGCACCCA	8838838	8838846	0.788	CG3884	NM_165965	-	Intron	1	8838838	8839262	424	0.788	0.915	0.8617	CG3884, CG13321, Mdr49	GTGCACCCA	GTGCACCCA	GTGCACCCA	GTGCACCCA	GTGCACCCA	GTGCACCCA	GTGCACCCA	GTGCACCCA	GTGCACCCA	GTGCACCCA	GTGCACCCA	GTGCACCCA	10	6	4	10.791
chr2R	CGGGTGGTT	8860704	8860712	0.77	Psc	NM_079001	-	Intron	3	8860704	8861146	442	0.77	0.82	0.798	Psc, CG33798, Su(z)2	CGGGTGGTT	CGGGTGGTT	CGGGTGGTT	CGGGTGGTT	CGGGTGGTT	CGGGTGGTT	CGGGTGGTT	CGGGTGGTT	CAGTTGCTT			TGGGTCGTC	7	6	2	4.049
chr2R	GGGGTGGCC	8860760	8860768	0.804	Psc	NM_079001	-	Intron	3	8860704	8861146	442	0.77	0.82	0.798	Psc, CG33798, Su(z)2	GGGGTGGCC	-----GGCC		-----GGCC	-----GGCC	-----TTTT	-----GTGC	-----GTGC				-----CTGC	0	6	2	4.049
chr2R	TGTGCGGTC	8861138	8861146	0.82	Psc	NM_079001	-	Intron	3	8860704	8861146	442	0.77	0.82	0.798	Psc, CG33798, Su(z)2	TGTGCGGTC	TGTGCGGTC	TGTGCGGTC	TGTGGCGTC	TAGGCGGTC	C---CATAT	TGTGCGGTT	TGTGCGGTT					2	6	2	4.049
chr2R	TGGGCGGGC	8879829	8879837	0.828	CG33798	NM_001032243	+	5'	-1564	8879829	8880583	754	0.76	0.915	0.8265	Psc, CG33798, Su(z)2	TGGGCGGGC	TGGGCGGGC	TGGGCGGGC	TGGGCGGGC	TGGGCGGGC	TGGGCGGGC	TGGGCGGGC	TGGGCGGGA		TGAGGATGA	tgagagaga	agagagaga	6	4	2	10.05
chr2R	TGAGTGGTC	8965690	8965698	0.899	Drl-2	NM_136991	-	Intron	1	8965690	8966054	364	0.771	0.899	0.8325	Drl-2	TGAGTGGTC	TGAGTGGTC	TGAGTGGTC	TGAGTGGTC	TGAGTGCTC	TGAGTGG--	GGATT----	GGATT----	GAAATGTTC	TTAGGCATT	TTAGGCATT	TTAGGCATT	3	16	7	17.316
chr2R	AGGGTGGTT	8965764	8965772	0.771	Drl-2	NM_136991	-	Intron	1	8965690	8966054	364	0.771	0.899	0.8325	Drl-2	AGGGTG-----------GT--------------------------------T	AGGGTG-----------GT--------------------------------T	AGGGTG-----------GT--------------------------------T	tgggtg-----------gtaaggtggttgggtggttggatggttggatggtg	TGGGTG-----------GT---------------------------------	T-----------------T--------------------------------G	AGGGTG-----------GG--------------------------------T	AGGGTG-----------GG--------------------------------T	-GGGCG-----------AC--------------------------------T	AAGGTGTAGGGTGATGGTG--------------------------------G	GGGGTG--GGCT-----TG--------------------------------G	GAGGAGTACGGCAA---GA--------------------------------A	2	16	7	17.316
chr2R	TGGGTGGTG	8965772	8965780	0.881	Drl-2	NM_136991	-	Intron	1	8965690	8966054	364	0.771	0.899	0.8325	Drl-2	TGG-------GTGG--TG	TGG-------GTGG--TG	TGG-------GTGG--TG	ggg-------gtgg--tG	-GG-------GTGG--TG	GGG-------GTGG--TG	TGG-------GCGG--TG	TGG-------GCGG--TG	TGG-------GCGGGAGG	GGGGGAAGCGATGGG-TG	GGGGGC----ATGG----	AGGGGT----GCGGGATG	2	16	7	17.316
chr2R	TTGGTGGTA	8966046	8966054	0.779	Drl-2	NM_136991	-	Intron	1	8965690	8966054	364	0.771	0.899	0.8325	Drl-2	TTGGTGGTA	TTCGTGGTA	TTTGTGGTA	------GCA		TTAAAGAGA				------AAA	------AGA		0	16	7	17.316
chr2R	GGGGTGGCC	8981205	8981213	0.804	Drl-2	NM_136991	-	5'	37133	8981205	8981375	170	0.797	0.882	0.8405	Drl-2	GGGGTGGC-------------------------C	TGGGTGGC-------------------------C	TGGGTGGC-------------------------C	TGGGTGGC-------------------------C	TGGGTGGC-------------------------C	CAAGTGGC--------------------------	GGGGTGGCACA-------A--------------C	GGGGTGGCAGA-------A--------------C	GGAGGGGCAAGAGGAGCCA--------------G	---------------------------------G	agtgagacagagtgcgagagagagagaTGGAGTG	agtgagGCAGAGTGCGAAACTGAGAGAGGTAG-T	0	16	7	21.622
chr2R	TGGGTGGGT	8981297	8981305	0.797	Drl-2	NM_136991	-	5'	37225	8981205	8981375	170	0.797	0.882	0.8405	Drl-2	TGG--------------------------------GTGGG---------T	TGG--------------------------------GTGGG---------T	TGG--------------------------------GTGGGTGGTTGGGCT	TGG--------------------------------CTGGG---------T	TGA--------------------------------TTGGG---------T	tgt--------------------------------gtgtg---------t	tgg------------------------gtgtatgtgtgta---------t	tgg--------------------------------gtgta---------t	tgt--------------------------------gtgtg---------t	TGTNNNNNNNNNNNNNNNNNNNNNNNNNTG-----GCAGA---------C	tgt--------------------------------gtgta---------t	tgt--------------------------------gtgta---------t	1	16	7	21.622
chr2R	TGGGTGGTT	8981301	8981309	0.882	Drl-2	NM_136991	-	5'	37229	8981205	8981375	170	0.797	0.882	0.8405	Drl-2	TGGG---------TGGTT	TGGG---------TGGTT	TGGGTGGTTGGGCTGGTT	TGGG---------TGGTT	TGGG---------TGGTT	tgtg---------tgggt	tgta---------tgtgt	tgta---------tgtgt	tgtg---------t----	CAGA---------C----	tgta---------t----	tgta---------t----	3	16	7	21.622
chr2R	TGGGTGTTC	8981367	8981375	0.879	Drl-2	NM_136991	-	5'	37295	8981205	8981375	170	0.797	0.882	0.8405	Drl-2	TGGGT---------GTTC	TGGGT---------GTTG	TGGGT---------GTTC	TGGGT---------GTTC	TGGGT---------GTTC	TGGGT---------GTTC	TGGGT---------GTTC	TGGGT---------GTTC	TGGGT---------GTTC	----TTTTCAA---GTTT		TGGGTGTTCGATATGTTC	7	16	7	21.622
chr2R	GACCACAAA	8985115	8985123	0.803	CG13325	NM_136992	+	5'	-18686	8985115	8986083	968	0.779	0.915	0.8247	CG13325, CG3955	GACCACAAA	GACCACAAA	GACCACAAA	GACCGCAAA	GACCGCAAA	GACCGCAAA	GACCGCAAA	AACCGCAAA	GACCGCAAA	AACCACAAA	AACCACAAA	GACCACATG	2	40	16	10.283
chr2R	TACCACCTA	8985944	8985952	0.779	CG13325	NM_136992	+	5'	-17857	8985944	8986186	242	0.779	0.915	0.8205	CG13325, CG3955	TACCA------CCTA	CACCA------CCTA	CACCA------CCTA	CTTGAGAGCCGCCTA	-----------CCTA	CAAGA------CCAA	-----------CCTA		T----------CCGA	TG-------------	TG-------------	TG-------------	0	40	16	400
chr2R	GACCACAGA	8986048	8986056	0.802	CG13325	NM_136992	+	5'	-17753	8985944	8986186	242	0.779	0.915	0.8205	CG13325, CG3955	GACCAC-------------------------AGA	GACCAC-------------------------AGA	GACCAC-------------------------AAA	GACCAC-------------------------AGA	GACCAC-------------------------AGT	AACCAC-------------------------AAA	GACCAC-------ACTCACAGGG-------GAAA	GACCAC-------ACTCACAGGG-------GAAA	GACCACAGGCAACACTCAAATGGATAGAGCAAAA	GACCAC-------------------------AGC	GACCAC-------------------------AGC	GACCAC-------------------------AGC	2	40	16	400
chr2R	TGGGTGGGC	8986075	8986083	0.915	CG13325	NM_136992	+	5'	-17726	8985944	8986186	242	0.779	0.915	0.8205	CG13325, CG3955	TGGG------------TGGG--------------C	TGGG------------TGGG--------------C	TGGG------------TGGG--------------C	TGGGTGGA-------ATGGGTGGCGGCTGGCTTAC	CGGGTGG---------TGGG--------------C	CGGG------------GGAG--------------C	CGGGAGCAGGA-GCTGGGGA--------------G	CGGGAGCAGTG-GCTGGGGA--------------G	CGGAGATG--------GAGT--------------C	ccagccagccagGCCCAAGG--------------C	ACAGAGGGGCA-GCCCAAGG--------------C	CCAGGCAGCCAGCCCCAAGG--------------C	2	40	16	400
chr2R	GACCACTCG	8986178	8986186	0.786	CG13325	NM_136992	+	5'	-17623	8985944	8986186	242	0.779	0.915	0.8205	CG13325, CG3955	-ACCA------CTCG	-ACCA------CTCG	-ACCA------CTCG	-ACCAC-----CTCG	-ACCACTCCCACCCG	-ACCG------CCAC	-TCCA------TCTG	-TCCA------TCTG	G	TTTCA------GCAC	CTTTA------GCCA	TTTCA------AGCA	2	40	16	400
chr2R	TGGGTGGTG	8989909	8989917	0.881	CG13325	NM_136992	+	5'	-13892	8989909	8990177	268	0.796	0.882	0.853	CG13325, CG3955	TGGGTGGTG	TGGGTGGTG	TGGGTGGTG	TGCACTGGG	TGGGTGATG	TGCCTGGCG	CGCCTGTTG	CGCCTGTTG	TGGCCAGCC	-CCGTGTCA	-CCGTGTCA	TCCGTGTGA	2	40	16	7.712
chr2R	TGGGTGGGG	8990046	8990054	0.796	CG13325	NM_136992	+	5'	-13755	8989909	8990177	268	0.796	0.882	0.853	CG13325, CG3955	TGGGTGGGG	GGGGTGGGG	TGGGTGGGA	-----AACG	TTGGTGCGG		GGGGCGGGG	--GAAGGGG	-------CA	GGGACTCCA	GGGACTCGA	GTAACTCCA	0	40	16	7.712
chr2R	TACCACCCA	8990169	8990177	0.882	CG13325	NM_136992	+	5'	-13632	8989909	8990177	268	0.796	0.882	0.853	CG13325, CG3955	TA-----CCACCCA	TT-----CCACCCA	TT-----CCACCCA	G----------CCA	G-------------	AC-----CCTCCTA	GT---GGAGAGCCA	GT---GGAGAGCCA	CG-----ACTCCCA	AAGTGGATCTGGAA	CACTGCACCAGGCA	----GGAAGTGGAA	0	40	16	7.712
chr2R	TACCACCTA	9257541	9257549	0.779	CG10814	NM_137024	-	3'	-7678	9257541	9258057	516	0.762	0.811	0.7902	CG10814	TACCA---------CCTA	TACCA------------A	TACCA------------A	TTCCA----------TGA	-----------------A	CTCAG------------G	T----------------C	T----------------C	TACCATATCTAACACAGA	GCCTA------------C	GCCTA------------C	GCCGC------------C	0	15	5	7.905
chr2R	AAACACCCA	9257553	9257561	0.762	CG10814	NM_137024	-	3'	-7666	9257541	9258057	516	0.762	0.811	0.7902	CG10814	AAA--------CACCCA	-AA--------CACCCA	-AA--------CACCCA	-----------CACCCA	-----------CACCAG	-----------CACCAC	-----------CACCCT	-----------CACCCT	-TA--------AACCTT	-CATC------CCCCTG	-CA--------CAACAG	-TATTCCCCGACTCCGA	0	15	5	7.905
chr2R	CACCGCCCA	9257560	9257568	0.795	CG10814	NM_137024	-	3'	-7659	9257541	9258057	516	0.762	0.811	0.7902	CG10814	CACC--GCCCA	CACC--GCCCA	CACC--GCCCA	CACC--ACCCA	AGCC--GCACA	ACCC--ACTAA	CTCTGGGCTGG	CTCTGGGCTGG	TTCC--TCCCA	TGCT--GCCCA	AGCC--GGGCC	GACT--GGCCC	2	15	5	7.905
chr2R	TGGGTGCGC	9309593	9309601	0.793	CG42321	NM_001144177	-	Intron	4	9309045	9309601	556	0.76	0.879	0.8158	CG30060, CG18278, CG30059, CG33470, CG4744, CG42321, IM10	T-----GGGTGCGC	T-----GGGTGCGC	T-----GTGTGAGC	GG-GGAGGGTGCGC	T-----GGCTGCGC	GA-TG-GGCAGTGT	GC-CGCTCACGATT	GC-AGCTCACGCTT	A--------AACTC	TATAGTGGCTGCTC	CA-ACTGGCTACTC	TAGAGCATAAGCCT	1	21	8	9.592
chr2R	AACCGCCCA	9688042	9688050	0.796	Cpr50Cb	NM_137057	+	Intron	2	9688042	9688414	372	0.796	0.915	0.845	Cpr50Cb	AACCGCCCA	AACCGCCCA	AACCGCCCA	AACCGCCCA	AACCGCCCA	AAGCTTCCA	AAGCGTTAA	AAGCGTTAA		AACCGCACA	AACCGCTCA	AACCGCACA	4	13	9	4.983
chr2R	TGGGTGGCC	9688376	9688384	0.915	Cpr50Cb	NM_137057	+	Intron	2	9688042	9688414	372	0.796	0.915	0.845	Cpr50Cb	T--------GGGTGGC-------C	T--------GGGTGGC-------C	T--------GGGTGGC-------C	T--------GGGTGGCCACTGGAC	C--------GGGTGGC-------C	G--------GGCCAAC-------C	T--------GTGTAGC-------C	T--------GTGTAGC-------C		C--------GATCGGC-------C	C--------GCTCAAC-------C	TAGCGTCAAGTTGAAG-------G	2	13	9	4.983
chr2R	TGGGCGGAC	9688406	9688414	0.824	Cpr50Cb	NM_137057	+	Intron	2	9688042	9688414	372	0.796	0.915	0.845	Cpr50Cb	TGGGCGGA-------C	TGGGCGGA-------C	TGGGCGGA-------C	GGGGCGGA-------C	TGGGCGGA-------C	TGGGCGGGTTCTGGCC	TGGGCGTA-------T	TGGGCGTA-------T		TGGGCGTG-------T	TGGGCGTG-------T	TGGGCGTG-------T	3	13	9	4.983
chr2R	GGCCACCAA	9688888	9688896	0.812	Cpr50Cb	NM_137057	+	Intron	2	9688042	9688896	854	0.796	0.915	0.8367	Cpr50Cb	GGCCACCAA	GGCCACCAA	GGCCACCAA	GGCCACCAA	GGCCACCAA	GGCCACAGA	GACCACAGA	GACCACAGA		AGCCACAAA	CAGCAGAAA	TGCCACAAA	4	13	9	4.237
chr2R	TGGGTGTGC	9840907	9840915	0.794	AGO1	NM_079010	-	Intron	1	9840907	9841682	775	0.785	0.817	0.8012	AGO1, DJ-1alpha, CG33155, shot, CG42806, mRpL53, Cp1, CG13349	TGGG-------TGTGC	TGGG-------TGTGT	TGGG-------TGTGT	TGGG-------TGTGT	TGGG-------TGTGT	TG--------------	TGGT-------TTTGA	TGGT-------TTTGA		ACGCTTGCAAATGCGT	ACGC-------TATGT	TCGC-------T-TTT	0	6	2	4.545
chr2R	TCGGCGGTC	9841674	9841682	0.809	AGO1	NM_079010	-	5'	7636	9841497	9842022	525	0.78	0.817	0.805	AGO1, DJ-1alpha, CG33155, shot, CG42806, mRpL53, Cp1, CG13349	TCGGCGGTC	GAGGCGGTC	GCGGCGGTC	TCGGCGGTC	TCGGCGGTC	GAGATGGAC	GATGCTGCC	GATGCTGCC	TCGAACCTC	AGTGTGGCC	TGTGTGGTC	AATGCGGCC	2	6	2	10.05
chr2R	TGAGTGGGC	9841687	9841695	0.814	AGO1	NM_079010	-	5'	7649	9841497	9842022	525	0.78	0.817	0.805	AGO1, DJ-1alpha, CG33155, shot, CG42806, mRpL53, Cp1, CG13349	TGAGTGGG----C	TGAGTGGG---CC	TGAGTGGG---CC	TGCTTGGT----T	TGACTGGC----C	------------C	TCGATAGC----T	TCGATAGC----T	TGTGTGGC--AAT	TCTGTATATCAGT	TCTGTACA----T	TCTGTTTA----G	0	6	2	10.05
chr2R	CACCACTCA	9842014	9842022	0.78	AGO1	NM_079010	-	5'	7976	9841497	9842022	525	0.78	0.817	0.805	AGO1, DJ-1alpha, CG33155, shot, CG42806, mRpL53, Cp1, CG13349	TCA	TCG	TCG	TC-	TC-		TTG	TCG	CCA				0	6	2	10.05
chr2R	TGTGTGGTG	9955191	9955199	0.788	Prosap	NM_137081	-	Intron	8	9955070	9955239	169	0.77	0.812	0.7865	CG18327, CG8257, mRpS16, pea, CG13016, CG8323, Tango7, CG42288, Rcd1, cg, O-fut1, CG13018, Prosap, CG42287, CG8331, CG18324	TGTGT---GGT--------G	TGTGT---GGT--------G	TGTGT---GGT--------G	TGTGT---GGT--------G	TGTGT---GGT--------G	TGCGT---GGT--------G	TGTGG---TGT-----AAGG	TGTGG---TGTA----AAGG	TGTAG---TGTAAGAGGAGG	TGCGA---TGT-------GG	TGCGG--TTGT-------GG	TGCATAAGTGT-------GA	4	19	8	19.608
chr2R	TTGGTGGGC	9955231	9955239	0.812	Prosap	NM_137081	-	Intron	8	9955070	9955239	169	0.77	0.812	0.7865	CG18327, CG8257, mRpS16, pea, CG13016, CG8323, Tango7, CG42288, Rcd1, cg, O-fut1, CG13018, Prosap, CG42287, CG8331, CG18324	TTGGTGGGC	TTGGTGGGC	TTGGTGGAC	TTGGTGGTC	TTGGTGGTC		tgtgtgtat	tgtgtgtat	TGTGGGTGG	TGTGTGTGT	TGTAGGTGT	tgtgtgtgt	1	19	8	19.608
chr2R	TGGGTGGAA	10033422	10033430	0.792	Rcd1	NM_137083	-	3'	-6766	10033422	10034046	624	0.792	0.812	0.7987	CG18327, CG8257, mRpS16, pea, CG13016, CG8323, Tango7, CG42288, Rcd1, cg, O-fut1, CG13018, Prosap, CG42287, CG8331, CG18324	TGGG---TGGAA	TGGG---TGGAA	TGGG---TGGAA	TGGG---CGGAA	TGGG---CGG--	TGGGGCAGGGCA	TTGG---CATAC	TTGG---CATAC	GAGG---AAGAG	TGCG---CGGGG			2	7	3	4
chr2R	TTCCACCCA	10033664	10033672	0.792	Rcd1	NM_137083	-	3'	-6524	10033422	10034046	624	0.792	0.812	0.7987	CG18327, CG8257, mRpS16, pea, CG13016, CG8323, Tango7, CG42288, Rcd1, cg, O-fut1, CG13018, Prosap, CG42287, CG8331, CG18324	TTCCACCCA	TTCCGCCCA	TTCCGCCCA	TTCCACCCA	TTCCACCCA	TTTCAATCT	CTGCATCCT	CCTCATCCT		CCCCGT---			2	7	3	4
chr2R	GGCCACCAA	10034038	10034046	0.812	Rcd1	NM_137083	-	3'	-6150	10033422	10034046	624	0.792	0.812	0.7987	CG18327, CG8257, mRpS16, pea, CG13016, CG8323, Tango7, CG42288, Rcd1, cg, O-fut1, CG13018, Prosap, CG42287, CG8331, CG18324	CAA	CAA	CAA	CAA	CAA	AAA	CGA		CAA			CAA	5	7	3	4
chr2R	GGCCACCAA	10157803	10157811	0.812	SelD	NM_166045	-	Intron	1	10157104	10157811	707	0.787	0.895	0.826	conv, CG8503, SelD, opa1-like, CG8547, CG8531, Mdr50, Hsc70-5, beta4GalNAcTA, CG8494, CG8485	GGCCACCAA	GGCCACCAA	GGCCACCAA	GGCCACCAA	GGCCACCAA	GGGCACCAA	CAACACCAA	CAACACCAA	TGTCACCAA	GGGCACTAA	GGGCACGAA	GGGCACATA	4	6	4	17.316
chr2R	GCACACCCA	10166787	10166795	0.794	Ih	NM_001144197	+	5'	-142	10166787	10167355	568	0.794	0.916	0.8258	CR30068, Ih	GC-ACACCCA	GC-ACACCCA	GC-ACACCCA	GC-ACACCCA	GC-ACACCCA	GCAACACCCC	CC-ACACACA	CC-ACACACA	ac-acacaca	AC-ACACACA	AC-AC-CTCA	AT-ATGCACT	4	6	1	4.745
chr2R	GGGGTGGCC	10236029	10236037	0.804	Shroom	NM_001103837	+	Intron	7	10236029	10237011	982	0.804	0.829	0.8145	Shroom, CG8613	GGGGTGGCC	GGGGTGGCC	GGGGTGGCC	GGGGTGGCC	GGGGTGGCC	GGGGTGGCC	GGGGTGGCC	GGGGTGGCC	TTGTTGTTA	GGGGTGGCC	----TGGCC	GGGGTGGCC	8	22	9	5.202
chr2R	CACCGCCCA	10342729	10342737	0.795	Oaz	NM_001103845	+	5'	-3503	10342729	10343186	457	0.795	0.881	0.827	Oaz, L	CACC------------------------GCCC-----------A	CACC------------------------GCCC-----------A	CACC------------------------GCCC-----------A	cgccc---aacc--accgcccaaacacggccc-----------a	cgccc---aact--acc-----------gccc-----------a	CGCCC-----------------------GCCC-----------A	cacgc---aacctggcagccaa------gtcc-----------a	cacgc---aacctggcagccaa------gtcc-----------a	CAAAA---ACCATCGTCCCCGT------ACCC-----------A	CGAGCC--AA------------------GCCCACA--------A	CACGCCAAAA------------------GTCCACATGAAACACA		2	7	2	5.31
chr2R	CACCACCCA	10342748	10342756	0.881	Oaz	NM_001103845	+	5'	-3484	10342729	10343186	457	0.795	0.881	0.827	Oaz, L	CACCACCCA	CACCACCCA	CACCACCCA	caccaccCA	caccaccCA	CACCCC---	aaccacccg	aaccacccg	AGCCACCCT	AAAAAAATA	AGCAATACA		2	7	2	5.31
chr2R	AGGGAGGTC	10343178	10343186	0.805	Oaz	NM_001103845	+	5'	-3054	10342729	10343186	457	0.795	0.881	0.827	Oaz, L	-------AGGTC	-------AGGTC	-------AGGTC	-------AGGTC	-------AGGTC	-------AGGTC	-------AGGTC	-------AGGTC	TGGG---	GCATTTTTAATT	ACATTAAAAATT	ATATTGGAA---	7	7	2	5.31
chr2R	TTTGTGGTC	10541591	10541599	0.803	Adgf-E	NM_137133	-	3'	-4669	10540962	10541599	637	0.788	0.907	0.8327	CG12860, Adgf-E, CG12866, CG12861	TTTGTGGTC	-TTGTGGTC	-TTGTGGTC	-TTGTGGTC	-TTGTGGTC		-CT----CC	-CT----CC		-gtgcgtat	-gtgtgggt	-AT------	0	17	6	4.208
chr2R	TGGGTGTTC	10674327	10674335	0.879	kn	NM_166070	-	Intron	4	10674327	10674532	205	0.76	0.879	0.795	CG10200, kn, CG10202	TGGGTGTTC	TGGAGGTTC	TGGAGGTTC	TGGAGGCTC	TGGAGGCTC	TG------C	TGGAC----	TGGACG---	tgtgtgtgt	CAGGGGGGC	gcgatgggc	TAGTGGAGG	0	19	6	28.777
chr2R	GGGGTGGTA	10674341	10674349	0.771	kn	NM_166070	-	Intron	4	10674327	10674532	205	0.76	0.879	0.795	CG10200, kn, CG10202	GGGGTGGTA	GGGGTGGTA	GGGGTGGTA	GGGGTGGTA	GGGAGGGGA	GGGGGTGCA	GGGCTGCCG	GGGCTGCCG	GGGATG---	AGGGCGTG-	gTGGTGGGC	GGGGGGGGG	3	19	6	28.777
chr2R	GGGGTGGTG	10674505	10674513	0.77	kn	NM_166070	-	Intron	4	10674327	10674532	205	0.76	0.879	0.795	CG10200, kn, CG10202	GGG------GTGG----TG	GGGGGGTGTGTGA----TG	GGGGGGTGTGTGA----TG	GAGCGGTGGGTGGTGTTTG	GGGCGgtgggtgg---ttg	---------GCAG--CCCG	CGGgggtaggggg-----a	CGGGGGTGGGGGG-----A	TATGAGATGGCAA-----G	GATATGATGATGC------	GATATGATGATGC------	gagaggggggggg------	0	19	6	28.777
chr2R	TGGGTGCTT	10674524	10674532	0.76	kn	NM_166070	-	Intron	4	10674327	10674532	205	0.76	0.879	0.795	CG10200, kn, CG10202	T------------------------------------GGGTGC------------TT	T------------------------------------GGGTGT------------TT	T------------------------------------GGGTGT------------TT	T------------------------------------GGGTGG------------TT	t------------------------------------gggtgg------------tt	T------------------------------------GG-----------------C	t------------------------------------gggtgg------------tt	T------------------------------------GGGTGG------------TT	C------------------------------------CAGCAC------------TT	T------------GGGAAGAGTGGAAAAAAAAAACCCGAGAGAAAAGATATGCGTGG	TAGCAAAAGCCAAAAAAAAAGCAGAGAAA--------GCGAGATAGCATGAGTGTGA	t----------------------gagagg--------gagaga------------ga	0	19	6	28.777
chr2R	TGGGTGGCG	10674534	10674542	0.796	kn	NM_166070	-	Intron	4	10674327	10674542	215	0.76	0.879	0.7952	CG10200, kn, CG10202	TGGGTG---GCG	TGGGTG---GCG	TGGGTG---GCG	TGGGTG---GCG	tgggtg---gCG	GGGGCC---GTG	-gggtg---gtt	-GGGTG---GTT	----TT---CCG	GGGGAG---GGG	AGAGAGACAGGG	agagag---agG	3	19	6	14.577
chr2R	TGTGTGGCC	10699557	10699565	0.822	CG10200 (knot)	NM_166071	+	3'	2121	10699557	10700017	460	0.784	0.822	0.797	CG10200, kn, CG10202	TGTGTGGCC	TGTGTGGCC	TGTGTGGCC	TGTGTGGCC	TGTGTGGCC	TGTGTGGTC	TGTGTGGTC	TGTGTGGTC	TGTGTGGTC	TGTGTGGT-	TGTGTGGTC	TGTGTGGTC	4	7	3	5.059
chr2R	GACCACCGC	10699888	10699896	0.784	CG10200	NM_166071	+	3'	2452	10699557	10700017	460	0.784	0.822	0.797	CG10200, kn, CG10202	GACCACCGC	GACCACCGC	GACCACCGC	GACCACCAC	GACCACCGC	GACCACCGC	GACCACCGC	GACCACCGC	GACCACCGC	AGCCATCTC	gagcgccgc		7	7	3	5.059
chr2R	TGTGTGCTC	10700009	10700017	0.785	CG10200	NM_166071	+	3'	2573	10699557	10700017	460	0.784	0.822	0.797	CG10200, kn, CG10202	TGT--------GTGCTC	TGT--------GTGCTC	TGT--------GTGCTC	TGT--------GTGCTC	TGTGTGCTTGCGTGCTC	CAT------------TC	-----------GTGCTG	-----------GTGCTT	ttt-----------cat	CAA--------GTG-AC	CAA--------GTG-AC	CGG--------GTT---	3	7	3	5.059
chr2R	TGGGTGGGC	10700182	10700190	0.915	CG10200	NM_166071	+	3'	2746	10699888	10700190	302	0.784	0.915	0.828	CG10200, kn, CG10202	TGGGTGG--GC	TGGGTGG--GC	TGGGTGG--GC	TGGGTGG--GC	TGGGTGG--GC	TGGGTGG--GC	TGGGTGGGCGC	TGGGTGGGCGC	TGGGTGG--GC	TGGGTGG--GC	TGGGTGG--GC	GCGATGA--AC	8	7	3	4.762
chr2R	GAACACACA	10742928	10742936	0.786	Ciao1	NM_137152	-	5'	1571	10742561	10743114	553	0.786	0.881	0.8207	SMC2, CG33506, Ciao1, Pcf11, Ercc1, HPS1, CG10209, NaPi-T, U3-55K	AC---------------ACA	GC---------------ACA	-C---------------ACA	GC---------------ACT	AC---------------ACT		AC---------------ATT	AC---------------ATT		AC---------------ACA	TTTTC	ATAAGTCTTACCTAAGAATA	1	3	1	4.695
chr2R	CACCACCCA	10743106	10743114	0.881	Ciao1	NM_137152	-	5'	1749	10742561	10743114	553	0.786	0.881	0.8207	SMC2, CG33506, Ciao1, Pcf11, Ercc1, HPS1, CG10209, NaPi-T, U3-55K	CACCACCCA	CACCACCCA	CACCACCCA	CACCACCCA	CACCACCCA	AATCGCCCA	CGTCACTCA	CGTCACTCA	CATCGCACA	AATTGCACA	AATAGCGCA	CATCACACA	4	3	1	4.695
chr2R	GTCCACCGA	10756680	10756688	0.805	Pcf11	NM_137155	-	Intron	2	10756680	10757391	711	0.76	0.822	0.7957	SMC2, CG33506, Ciao1, Pcf11, Ercc1, HPS1, CG10209, NaPi-T, U3-55K	GTCCACCGA	GTCCACCGA	GTCCACCGA	GTCCACCGA	GTCCACCGA	TTCCAGCGG	TTCCATCGG	TTCCATCGG	ATCCAACGA				4	11	4	5.396
chr2R	TGGGTGTTG	10756786	10756794	0.76	Pcf11	NM_137155	-	Intron	2	10756680	10757391	711	0.76	0.822	0.7957	SMC2, CG33506, Ciao1, Pcf11, Ercc1, HPS1, CG10209, NaPi-T, U3-55K	TGGGTGTTG	TGGGTGCTG	TGGGTGCTG	TGGGTGGTG	TGGGCGGTG	GGGGAAACT	CAGTATGAG	CAGTATGAG	TGGGTAGTA				0	11	4	5.396
chr2R	TGTGTGGCC	10757383	10757391	0.822	Pcf11	NM_137155	-	Intron	2	10756680	10757391	711	0.76	0.822	0.7957	SMC2, CG33506, Ciao1, Pcf11, Ercc1, HPS1, CG10209, NaPi-T, U3-55K	TGTGTGGCC	TGTGTGGCC	TGTGTGGCC	TGCCTGGCC	TGCATGGCC	TGTA-----	TGC-TGTCC	TGC-TGTCC	AGTG-----		TGCC-----	TGTC-----	2	11	4	5.396
chr2R	TGTGTGGCC	10758190	10758198	0.822	Pcf11	NM_137155	-	Intron	1	10758190	10759090	900	0.767	0.822	0.7937	SMC2, CG33506, Ciao1, Pcf11, Ercc1, HPS1, CG10209, NaPi-T, U3-55K	TG-TGTG-------GCC	TG-TGTG-------GCC	TG-TGTG-------GCC	TG-TGTG-------GCC	TG-TGTG-------GCC	---CGAG-------GCT	AATTGCA-------TCC	AATTGCA-------TCC	T--TTCG-------TCC	CA-CGCATTTTTTCACT	CA-CGCATTTTTTCACT	AT-GGCG-------ACC	4	11	4	7.895
chr2R	TGTGTGGTC	10789959	10789967	0.907	CG10249	NM_137161	-	Intron	6	10789959	10790082	123	0.795	0.907	0.8433	Cyp6a23, Cyp6a9, Cyp6a21, CG10249, Cyp6a22, Cyp6a19, Cyp6a20, Cyp6a8, Cyp6a17, Cyp317a1	T--GTG---TGGTC	T--GTG---TGGTC	T--GTG---TGGTC	T--TGG---GGGTC	T--TTG---GGGTC	A--GTG---GAATC	C---------GATC	C---------GATC	TTAGTA---GGATC	C--GTC--------	C--GTA---TGAGT	T--TTACAGTGAGT	2	7	5	7.538
chr2R	TGGGCGGTG	10789992	10790000	0.795	CG10249	NM_137161	-	Intron	6	10789959	10790082	123	0.795	0.907	0.8433	Cyp6a23, Cyp6a9, Cyp6a21, CG10249, Cyp6a22, Cyp6a19, Cyp6a20, Cyp6a8, Cyp6a17, Cyp317a1	TGGGCG-----GTG	TGGGCG-----TTG	TGGGCG-----TTG	TGGGCG-----TTG	TGGGCG-----TT-	TGGGCGGCTTTTTG	TGGTCT-----CTG	TGGTCT-----CTG	TGTCTT-----TTA	CTGACA-----CTA	TCGACC-----AGG	CGGACA-----CTG	0	7	5	7.538
chr2R	GACCCCCAA	10800275	10800283	0.815	CG10249	NM_001169684	-	5'	11300	10800135	10800876	741	0.776	0.815	0.7957	CG10253, CG10249, CG12853	GACCCCCAA	GACTCCCAA	GACCCCCAA	ACCCCTTAA	GCCCCCCAA	GGCAACTAA	AGCACGTAG	AGCACGTAG		GTCGCCTAA	GTCGCCTAA	GTCGCCTAA	1	7	5	4.762
chr2R	GAACACCAA	10800868	10800876	0.776	CG10249	NM_001169684	-	5'	11893	10800135	10800876	741	0.776	0.815	0.7957	CG10253, CG10249, CG12853	GAACACCAA	GAACACCAA	GAACACCAA	AAACACCGA		AA-------	AAACACCGA	AAACACCGA	GACCAACAG				2	7	5	4.762
chr2R	AACCACCAA	10814534	10814542	0.779	CG10253	NM_137162	-	3'	-6271	10814534	10815122	588	0.779	0.814	0.7987	CG10253, CG10249, CG12853	AACCACC--AA	AACCTCC--AA	AACATCC--AA	AA----C--AA	AACCTCC--AA	GAATCTA--CC	GAGTTAC--AA	GAGTTAC--AA		AACTTTC--AA	TATCTTCTTAA		0	12	3	4.91
chr2R	GCCCACGCA	10814875	10814883	0.814	CG10253	NM_137162	-	3'	-5930	10814534	10815122	588	0.779	0.814	0.7987	CG10253, CG10249, CG12853	GCCCACGCA	GCCCACGCA	GCCCACGCA	ACCCACGCA	GCCCACGCA	GCCCACACC	GCCCACACA	GCCCACACA		GCCCACACA	GCCCACGCA	GCCTACACA	4	12	3	4.91
chr2R	GGCCACCCG	10815114	10815122	0.803	CG10253	NM_137162	-	3'	-5691	10814534	10815122	588	0.779	0.814	0.7987	CG10253, CG10249, CG12853	GGCCACCCG	GGCCACCCG	GGCCACCCG	GGCCACCC-	GGCCACCC-	AGCAACCT-	AGAGACCCG	AGCGACCCG	AGTTAAGCC	AAAAT----	AAAAT----	AGG------	2	12	3	4.91
chr2R	TGTGGGGTC	10854025	10854033	0.825	CG12424	NM_166077	+	Intron	1	10854025	10854606	581	0.792	0.828	0.813	CG12424	TGTGGGGTC	TGTGGGGTC	TGTGGGGTC	TGTGGGGTC	TGTGGGGTC								4	12	4	7.102
chr2R	TACCTCCCA	10854101	10854109	0.798	CG12424	NM_166077	+	Intron	1	10854101	10854638	537	0.792	0.828	0.8088	CG12424	TACCTCCCA	TACCTCCCA	TACCTCCCA	TACCTCCCA	TACCTCCCA	TATCTTAAG	CC-------	--cctccCT		CACACTCCA	TGCTCTCTG	TGCTCTCCT	4	12	4	8.183
chr2R	GCCCGCCCA	10854477	10854485	0.828	CG12424	NM_166077	+	Intron	1	10854477	10854638	161	0.792	0.828	0.8115	CG12424	GCCCGCCCA	GCCCGCCCA	GCCCGCCCA	gcccgcccA	GCCCGCCCA	GCCCGCCCA	GTCCGCCCA	GTCCGCCCA	gtcCGCCCA	TCGCGCCCA	tgGTGC---	tctcGCCCA	4	12	4	39.216
chr2R	GCCCACACA	10854481	10854489	0.822	CG12424	NM_166077	+	Intron	1	10854477	10854638	161	0.792	0.828	0.8115	CG12424	GCCCACACA	GCCCACACA	GCCCACACA	gcccACACA	GCCCACACA	GCCCACACT	GCCCACACC	GCCCACACC	GCCCACACT	GCCCACACA	GC---CATA	GCCCACACA	4	12	4	39.216
chr2R	TGGGTGGAA	10854598	10854606	0.792	CG12424	NM_166077	+	Intron	1	10854477	10854638	161	0.792	0.828	0.8115	CG12424	TGGGT-------GGAA	TGCGT-------GGAA	TGCGT-------GGAA	TGCGT-------GGAA	TGCGC-------GGAA	GGGGT-------GGAA	TGTGT-------GGAA	TGTGT-------GGAA			TGACTTTATAAAGGAA		0	12	4	39.216
chr2R	GGGGTGGGC	10854630	10854638	0.804	CG12424	NM_166077	+	Intron	1	10854477	10854638	161	0.792	0.828	0.8115	CG12424	TGGGC	TGGGC	TGGGC	TGGGG	TGGGA	GA--	AGGG				TAGAT		2	12	4	39.216
chr2R	AGCCACCCA	10856913	10856921	0.797	CG12424	NM_166077	+	Intron	1	10856913	10857173	260	0.76	0.881	0.8127	CG12424	AGCCA---CCCA	ACCCA---CCCA	ACCCA---CCCA	ACCCA----CCA	ACCCA----CCA	ACCTACCTCCTA	CTCTA----CCA	CTCTA----CCA	ATACG----TTA		-TTTG-------	-TTTG-------	0	12	4	6.479
chr2R	CAACACCCA	10856967	10856975	0.76	CG12424	NM_166077	+	Intron	1	10856967	10857599	632	0.76	0.881	0.794	CG12424	CAACACCC---------------------------------A	CAACACCC---------------------------------A	CAACACCC---------------------------------A	CAACACTC---------------------------------A	CAACACCC---------------------------------A	CAACACCCC----------------------------TGGAA	CAACACCC--------------------------------AA	CAACACCC--------------------------------AA	TAACACTCCAAAAAAAAAAATAGAAAATGAAAATGAAAAGAA		TAATAGGA---------------------------------A	TAATAGGA---------------------------------A	3	12	4	6.588
chr2R	CACCACCCA	10857165	10857173	0.881	CG12424	NM_166077	+	Intron	1	10856967	10857599	632	0.76	0.881	0.794	CG12424	CA-CCACCCA	CA-CCACCCA	CA-CCACCCA	CA-CCACCCA	CA-CCACCCA	CA-GCGCCCA	CAGCCACCCA	CAGCCACCCA		CA-CCACCCA	CA-CCACCCA	CA-CCACCCA	6	12	4	6.588
chr2R	CACCACCCC	10857381	10857389	0.77	CG12424	NM_166077	+	Intron	1	10856967	10857599	632	0.76	0.881	0.794	CG12424	CACCA---------------CCCC	CACCA---------------CCCT	CACCA---------------CCCC	CGGCA---------------CCCC	CACCA---------------CCCC	TGACT---------------GTGT			CAATAGTTTTTGGGTTTTATCTTT				2	12	4	6.588
chr2R	TGGGTGGGT	10857587	10857595	0.797	CG12424	NM_166077	+	Intron	1	10856967	10857599	632	0.76	0.881	0.794	CG12424	TGGGTGGGT	TGGGTGGGT	TGGGTGGGT	TGGGTGGGT	TGGGTGGGT	tagataggt	CCGGGGAGT	CCGGGGAGT	CCAAAGGAA	CAGCTGGGT		CAGCTGGGC	4	12	4	6.588
chr2R	TGGGTGTTT	10857591	10857599	0.762	CG12424	NM_166077	+	Intron	1	10856967	10857599	632	0.76	0.881	0.794	CG12424	TGGGTGTTT	TGGGTGGTT	TGGGTGGTT	TGGGTGGTT	TGGGTGGTT	taggtg---	GGAGTG---	GGAGTG---	AGGAAG-CA	TGGGTGA--		TGGGCGA--	0	12	4	6.588
chr2R	GACCACCAC	10875846	10875854	0.785	pcs	NM_137166	+	Intron	1	10875846	10876007	161	0.785	0.882	0.8188	CG10265, CG7639, pcs	GACCACCAC	GACCACCGC	GACCACCGC	GACCGCCGC	GACCACCGC	GGCCGCCGC	GTCCGCCGC	GTCCGCCGC	GGCCACCGC	GTCCGCCGC	GACCGCCAC	GGCCGCCGC	0	10	3	71.429
chr2R	TGGGTGGTA	10875881	10875889	0.882	pcs	NM_137166	+	Intron	1	10875846	10876007	161	0.785	0.882	0.8188	CG10265, CG7639, pcs	TGGGTGGTA	TGGGTGGTA	TGGGTGGTA	TGGGTGGTA	TGGGTGGTA	TGGGTGGTG	AAGGTGGTC	AAGGTGGTC	TGTGTCGTG	ACTGTGGTC	ACTGTCGTC	ACCGTTGTC	4	10	3	71.429
chr2R	GGCCACCAA	10875931	10875939	0.812	pcs	NM_137166	+	Intron	1	10875846	10876007	161	0.785	0.882	0.8188	CG10265, CG7639, pcs	GG------------------------CCAC-----------------------CAA	GG------------------------CCAC-----------------------CAA	GG------------------------CCAC-----------------------CAA	GG------------------------CCAC-----------------------TAA	GG------------------------CCAC-----------------------TAA	GG------------------------CCAC-----------------------CAG	CG------------------------CCAC-----------------------AAA	CG------------------------CCAC-----------------------AAA	TG------------------------CCAC-----------------------AAT	TG------------------------CCAC-----------------------CAG	GG------------------------CCAC-----------------------CAA	TG------------------------CCAC-----------------------CAA	3	10	3	71.429
chr2R	TACCGCCCA	10875999	10876007	0.796	pcs	NM_137166	+	Intron	1	10875846	10876007	161	0.785	0.882	0.8188	CG10265, CG7639, pcs	TACCGCCCA	TACCGCCCA	TACCGCCCA	TGCCGCCCA	TACCGCCCA	TGCCGCCCA	TGCCGCCCA	TGCCACCCA	TGCCACCCA	TGCCACCCA	TACCACCCA	TGCCACCCA	3	10	3	71.429
chr2R	GACCACGGA	10876081	10876089	0.794	pcs	NM_137166	+	Intron	1	10875881	10876089	208	0.794	0.882	0.821	CG10265, CG7639, pcs	GACCACGGA	GACCACGGA	GACCACGGA	GACCACGGA	GGCCACGGA	AATGATGGA	GACCACGGA	GACCACGGA	GACTACAGA	GATGAGCGA	GATTAGTGA	GACCAGGGA	5	10	3	61.538
chr2R	GTCCACCAA	10876297	10876305	0.807	pcs	NM_137166	+	Intron	1	10875931	10876305	374	0.794	0.812	0.8023	CG10265, CG7639, pcs	GTCCACCAA	GTCTAACAA	GTCTAACAA	GTCCACCAA	GTCCACCAA	GTCCACCAG	GTCAATCAA	GTCAATCAA	ATCGGCCAC	GTCCAGCAA	GTCCAGTAA	GTCAATCAG	2	10	3	10.526
chr2R	TTGGTGGTT	10876316	10876324	0.779	pcs	NM_137166	+	Intron	1	10875931	10876324	393	0.779	0.812	0.7976	CG10265, CG7639, pcs	TTGGTGGTT	TTGGTGGTT	TTGGTGGTT	TTGGTGCTT	TTTGTGGTT	TTTGTGGTC	TTTGTGGAT	TTTGTGGAT	TTGGTGGTC	TTAGTTGTC	TTGGTTGTC	TTGGTGGTC	2	10	3	6.84
chr2R	TTGGTGGAC	10876755	10876763	0.807	pcs	NM_137166	+	Intron	1	10876755	10876967	212	0.793	0.81	0.8033	CG10265, CG7639, pcs	TTG---------------------------------------------------------------GTGGAC	TTG---------------------------------------------------------------GCGGAC	TTG---------------------------------------------------------------GCGGAC	TTG---------------------------------------------------------------GTGGAC	TTC---------------------------------------------------------------GTGGAC	TTG---------------------------------------------------------------GTGGAC	TTG---------------------------------------------------------------GTCGAC	TTG---------------------------------------------------------------GTCGAC	CTT---------------------------------------------------------------GCGGAC	TTG---------------------------------------------------------------GCCGCC	TTG---------------------------------------------------------------GCTGCC	TTG---------------------------------------------------------------GCTGCC	2	10	3	5.146
chr2R	TGGGTGCGC	10876839	10876847	0.793	pcs	NM_137166	+	Intron	1	10876755	10876967	212	0.793	0.81	0.8033	CG10265, CG7639, pcs	TGGGTGCGC	TGGGTGCGC	TGGGTGCGC	TGGGTGCGA	TGGGTGCGC	TGAGTGCGC	TGGGTCCGC	TGGGTCCGC	TGGGTACGC	TGGGTGCGG	TGGGTGCGC	TGGGTGCGC	4	10	3	5.146
chr2R	TCGGTGGGC	10876959	10876967	0.81	pcs	NM_137166	+	Intron	1	10876755	10876967	212	0.793	0.81	0.8033	CG10265, CG7639, pcs	T-----CGGTGGGC	T-----CGGTGGGC	T-----CGGTGGGC	T-----CGGTGGGC	T-----CGGTGGGC	T-----TGCTGGGC	T-----CCAAGGGC	T-----CCAAGGGC		------CTGTGGGC	------CGTGGGGC	TTATTGCTGGTGGT	4	10	3	5.146
chr2R	TGCGGGGTC	10888725	10888733	0.817	CG10265	NM_137168	-	5'	8897	10888725	10889522	797	0.789	0.817	0.7998	CG10265, CG7639, pcs	TGCGGGGTC	TGCGGGGTC	TGCGGGGTC	TGCGGGGTC	TGCGGGGTC	TGCGAGGTC	TGCGGGGTC	TGCGGGGTC	ACCACCACC	AACGG----	AACGG----	CACCGAA--	6	19	6	7.326
chr2R	AACCACACA	10888944	10888952	0.789	CG10265	NM_137168	-	5'	9116	10888725	10889522	797	0.789	0.817	0.7998	CG10265, CG7639, pcs	AACCACACA	AGCCGCCCA	AACCGCCCA										0	19	6	7.326
chr2R	CGCCACCCA	10888956	10888964	0.796	CG10265	NM_137168	-	5'	9128	10888725	10889522	797	0.789	0.817	0.7998	CG10265, CG7639, pcs	CGCCACCCA	C-CCACCCC	---CTCCCC	--TCCCCTC	--TCCCCCC	---TTCCCC	----CACCA	----CACCA		--CCAGCCA	--CCAGCCA	--CCAGCCA	0	19	6	7.326
chr2R	TGGGTGGGA	10889514	10889522	0.797	CG10265	NM_137168	-	5'	9686	10888725	10889522	797	0.789	0.817	0.7998	CG10265, CG7639, pcs	TGGGTGGG------A	GGGGTGGG------A	GGGGTGGG------A	TGGGTGGG------A	TGGGTGGG------A	TGGGTGGG------A	CGGGTGAG-AAAAAA	CGGGTGAGAAAAAAA	GGGGTGGG------G	GCGATGGA------G	GCAGCGTA-------	GAGGTGGA------G	3	19	6	7.326
chr2R	AAACACCCA	10911099	10911107	0.762	hbs	NM_176175	+	Intron	1	10911099	10911471	372	0.762	0.881	0.8303	hbs, Obp51a	A-----------AACACCCA	A-----------AACACCCA	A-----------AACACCCA	A--------------CCCCC	G-----------GCCACCCC	----------------CCCA			GCCCTCTTACCACACGCCTG	A-----CCAACTCCCACCCG	-------CAACAGCCACCCG	-------------CCCCCTC	2	19	6	13.514
chr2R	ACCCACCCA	10911103	10911111	0.797	hbs	NM_176175	+	Intron	1	10911099	10911471	372	0.762	0.881	0.8303	hbs, Obp51a	ACCCACCCA	ACCCAACCA	ACCCAACCA	CCCCCATCT	ACCCCACCA	-CCCAAAGA			GCCTGCTCA	ACCCGCCCA	ACCCGCCCA	CCCTCATCA	0	19	6	13.514
chr2R	GAACACCAA	10911954	10911962	0.776	hbs	NM_176175	+	Intron	1	10911463	10911962	499	0.776	0.881	0.8182	hbs, Obp51a	GAACACCAA	GAACACCAA	GAACACCAA	GAACACTAT					G--------		AAAAATGTC		2	19	6	6.002
chr2R	TGGGTGTGC	10912720	10912728	0.794	hbs	NM_176175	+	Intron	1	10912720	10913010	290	0.768	0.881	0.81	hbs, Obp51a	TGGGTGTGC	TGGGTGTGC	TGGGTGTGC	TGGGTGTGC	TGGGTGTGC	TGGGTGTGC	TGGGCGTGC	TGGGCGTGC	TGTTTGTGC	TGGGCGTGC	tgggcgtgc	TGGGCGTAC	5	19	6	8.811
chr2R	GAACACCCC	10912796	10912804	0.768	hbs	NM_176175	+	Intron	1	10912720	10913010	290	0.768	0.881	0.81	hbs, Obp51a	GAACACCCC	GAGGACCCC	GAGGACCCC	GGCAACCGC	GGGAACCCC	CAAGACCCC			G--------	-ATATATGC	GACgtctcc		0	19	6	8.811
chr2R	TGGGTGGGT	10912998	10913006	0.797	hbs	NM_176175	+	Intron	1	10912720	10913010	290	0.768	0.881	0.81	hbs, Obp51a	TGGGTGGGT	TGGGTGGGT	TGGGTGGGT	t-ggcggat	T-GGCGGGT	TGGGGGCGT	T------GC	T------GC	GAAGGCAGT	CGGGGTGGC	CGGGGTGGC	TTGGTTGAA	2	19	6	8.811
chr2R	TGGGTGGTG	10913002	10913010	0.881	hbs	NM_176175	+	Intron	1	10912720	10913010	290	0.768	0.881	0.81	hbs, Obp51a	TGGGTGG------------TG	TGGGTGGTTGGTT----GCTG	TGGGTGGGTGGTT----GGTG	cggatgg-tgggt----ggtg	CGGGTGG-TGGGT----GGTG	GGCGTGGCTGGGTTTTCGGGT	---GCGG--------------	---GCGG--------------	GCAGTGT------------TG	GTGGCAG--------------	GTGGCAG--------------	TTGAACG--------------	0	19	6	8.811
chr2R	TGGGTGGGT	10922067	10922075	0.797	hbs	NM_176175	+	Intron	1	10922067	10922364	297	0.797	0.915	0.8397	hbs, Obp51a	TG----------------------------GGTGGGT	TG----------------------------GGTGGGT	TG----------------------------GGTGGGT	TG--------------------------TCGTTGGGT	TG----------------------------GGTGGGT	CG------------------------------TGGGT	caaccatccaggcaaccaagcaacACGAGCTGTGGGT	caaccatccaggcaaccaagcaacACGAGCTGTGGGT	------------------------------TGTGGGT	TG------------------------------CGGGT	TG------------------------------CGGGT	TG------------------------------CGGGT	3	19	6	4.762
chr2R	TGGGTGGGC	10922071	10922079	0.915	hbs	NM_176175	+	Intron	1	10922067	10922364	297	0.797	0.915	0.8397	hbs, Obp51a	TGGGTGG------GC	TGGGTGG------GC	TGGGTGG------GC	TGGGTGG------GC	TGGGTGG--------	TGGGTGGCCAATGGC	TGGGTGG----CCGC	TGGGTGG----CCGC	TGGGTGG-----CCT	CGGGTGG-------T	CGGGTGG-------T	CGGGTGG-------T	3	19	6	4.762
chr2R	GGGGGGGTC	10922356	10922364	0.807	hbs	NM_176175	+	Intron	1	10922067	10922364	297	0.797	0.915	0.8397	hbs, Obp51a	GGGGGGGTC												0	19	6	4.762
chr2R	TGGGAGTTC	10994428	10994436	0.796	chn	NM_206119	+	5'	-8325	10994428	10995433	1005	0.785	0.916	0.8278	chn	TGGGAG----TTC	TGGAAG----TTC	TGGGAG----TTC	AAGCATCGGGTTC	GTGCAC----TTC		----------CTC	----------CGC		CAGAAG----CTC			1	29	8	8.811
chr2R	TGGGAGGTC	10994712	10994720	0.916	chn	NM_206119	+	5'	-8041	10994712	10995477	765	0.785	0.916	0.8317	chn	TGGGAGGTC	TGGGAGGTC	TGGGAGGTC	T-GGAGGTC	T-GGAGGTC	T--------				T----AACC		T----AACC	2	29	8	10.05
chr2R	GCCCACTCA	10994748	10994756	0.814	chn	NM_206119	+	5'	-8005	10994748	10995548	800	0.778	0.814	0.7973	chn	GCC--CACTCA	GCC--CACCCA	GCC--CACCCA	GCC--CACCCA	ACCGACGCCCA	TCC--TTCTCC	GCT--C-----	GCT--C-----					0	29	8	10.283
chr2R	GACCACAAA	10998060	10998068	0.803	chn	NM_206119	+	5'	-4693	10998060	10998943	883	0.779	0.888	0.8148	chn	GACCACAAA	GACCACAAA	GACCACAAA	GACGACAAA	GACCACAAA	GACCACAAA	GACCACAAA	GACCACAAA	AATAACGAA	CAACCTGGC		AAATATGGA	6	29	8	5.4
chr2R	AACCACCAA	10998202	10998210	0.779	chn	NM_206119	+	5'	-4551	10998060	10998943	883	0.779	0.888	0.8148	chn	AACCACC-AA	AACCACC-AA	AACCACC-AA	AACCACC-AA	AACCACC-AA	AACCACCAAA	AACCACC-AA	AACCACC-AA	AACCACC-AA	GTCCACA-CA		acacaca-ca	7	29	8	5.4
chr2R	GGGGGGGTC	10998362	10998370	0.807	chn	NM_206119	+	5'	-4391	10998060	10998943	883	0.779	0.888	0.8148	chn	G--------GGGGGGTC	G--------GG-----C	G--------GG-----C	G--------GG-----T	G--------GG-----T	GTAGGGCTAGG-----C	c--------TA-----T	C--------GG-----T	C--------TG-----T	G--------GT-----T			0	29	8	5.4
chr2R	GACCACCCG	10998830	10998838	0.888	chn	NM_206119	+	5'	-3923	10998060	10998943	883	0.779	0.888	0.8148	chn	GACCACCCG	GACCACCCG	GACCACCCG	GACCACCCG	GACCACCCG	GACCACCCG	GACCACCCG	GACCACCCG	GACCACCCG				8	29	8	5.4
chr2R	ACCCACCCA	10998935	10998943	0.797	chn	NM_206119	+	5'	-3818	10998060	10998943	883	0.779	0.888	0.8148	chn	ACCCACCCA	ACCCACCCA	ACCCACCCA	ACCCACCCA	ACCCACCCA	AGCTGGCCT	gtgtgCCCT	gtgtgCCCT					4	29	8	5.4
chr2R	TGGGGGGTT	11003976	11003984	0.801	chn	NM_206119	+	Intron	1	11003713	11003984	271	0.77	0.882	0.804	chn	T--GG--------GGGG-----------------TT	T--GG--------GGGG----------------TTT	T--GG--------GGGG----------------TTT	TGAGG--------GGGG----------------TTT	AG-GG--------GGAG----------------TTT	G--GG--------GGGGTGTTGGGCGG------TTT	G--GG--------GGCG--TTGGGCGG------TTT	G--GG--------GGCG--TTGGGCGG------TTT	T--GGTGCAAGACGGGG--TAGGGAAGGGAAAATAT		T-----------------------------------	T-----------------------------------	0	29	8	9.311
chr2R	TGGGTGGCA	11004180	11004188	0.797	chn	NM_206119	+	Intron	1	11004180	11005090	910	0.76	0.814	0.7928	chn	TGGGTGGCA	TGGGTGGCA	TGGGTGGCA	TGGGTGGCA	TGGGTGGCA	TGGGTGG--	TGGGCGG--	TGGGCGG--	TGTGTGA--	TGCCAGG--	T--------	tgCTAGG--	4	29	8	6.353
chr2R	AATCACCCA	11004904	11004912	0.76	chn	NM_206119	+	Intron	1	11004904	11005090	186	0.76	0.814	0.7918	chn	AATCACCCA	AATCACCCA	AATCACCCA	AATCACCCA	AATCACCCG	-ATCACCCA	-ATCACCCA	-ATCACCCA			ATTCACCCA		3	29	8	9.009
chr2R	AACCACCCC	11005413	11005421	0.771	chn	NM_206119	+	Intron	1	11004904	11005421	517	0.76	0.814	0.7876	chn	AAC----CACCCC	AAC----CACCCC	AAC----CACCCC	AAC----AACCCC	AAC----CACCCC	AACACAACCACCC							3	29	8	8.85
chr2R	GCCCGCCCA	11038670	11038678	0.828	CG7544	NM_137171	+	3'	1456	11038670	11039256	586	0.76	0.828	0.8004	CG34186, CG7544, CG8089, igl	GCCC----------------GCCCA	GCCC----------------GCCCA	TCCC----------------GCCCA	--------------------GCCCA	--------------------GCCCA	--------------------ACAAG	ACATTCAGGCA----GGCAGGCAGG	TCATTCAGGCAGGCTGGCAGGCAGG		GACA----------------GGCAA	GACA----------------GGCAA	GACA----------------GCCAA	1	12	4	8.576
chr2R	GGCCACCCG	11090075	11090083	0.803	CG11807	NM_137173	+	Intron	2	11090075	11090569	494	0.776	0.81	0.7963	CG42391, CG11807, CG8090, Sfp51E	GGCCACCCG	GGCCACCCG	GGCCACCCG	GGCCACCCG	GGCCACCCG	GGCTCTGCG	GGGCATCCG	GGGCATCCG	GGCATTGCG	GTCTACACG	GGCAACACG	GTCCTCGCG	4	6	3	6.757
chr2R	GAACACCAA	11090432	11090440	0.776	CG11807	NM_137173	+	Intron	2	11090432	11091198	766	0.776	0.897	0.825	CG42391, CG11807, CG8090, Sfp51E	GAAC-----------------------A----------CCAA	GAAG-----------------------A----------CCAA	GAAG-----------------------A----------CCAA	CAAC-----------------------A----------CCAA	GAAC-----------------------A----------CAAA	AAAA-----------------------ATCACTCATCTTCAA	ATCT-----------------------G----------TGGA	ATCT-----------------------G----------TGGA	ATCG-----------------------A----------CTTG	ATCTGACAATTTAACTACATAAAGAGAA----------TTAA	TTCC-----------------------C----------TTAA	ATCC-----------------------A----------TTAG	0	6	3	10.526
chr2R	TGGGTGGCT	11093782	11093790	0.797	row	NM_137175	-	3'	-7355	11093782	11093982	200	0.781	0.831	0.803	CG8093, row, mRpL41, Hex-C, Ir51b, CG8079, CG11808	TGGGTGGCT	TGGGTGGCT	TGGGTGGTT	TGGATGGCT	TGGGTGGCT	TGGATGGAT	CGGTTGGCT	CGGTTGGCT	TGGTTGGCT	TGGCCTGCC	CGGTTGGCT	TGGCTGGCT	2	19	7	9.804
chr2R	GCCCTCCCA	11093910	11093918	0.831	row	NM_137175	-	3'	-7227	11093782	11093982	200	0.781	0.831	0.803	CG8093, row, mRpL41, Hex-C, Ir51b, CG8079, CG11808	GC----CCTCCCA	GC----CCTCCAA	GC----CCTCCAA	GC----CCTCCAA	AC----CCTCC--				GTGAAAATTACAA	CA----CCAGCAG		CT----CCGCCAA	0	19	7	9.804
chr2R	TGCGTGGTA	11093974	11093982	0.781	row	NM_137175	-	3'	-7163	11093782	11093982	200	0.781	0.831	0.803	CG8093, row, mRpL41, Hex-C, Ir51b, CG8079, CG11808	TGCGTG-------GTA	TGCGTT-------TAA	TGCGTT-------TAA	--TACC-------ACA	--------------AA	--------------TA			tgtt----------aa			TGCTTTCTCTTCCATA	0	19	7	9.804
chr2R	CACCACACA	11101185	11101193	0.788	row	NM_137175	-	5'	7166	11100677	11101193	516	0.788	0.882	0.8225	CG8093, row, mRpL41, Hex-C, Ir51b, CG8079, CG11808	CACCA---------------------CACA	CACCA---------------------CACA	CATCA---------------------CACA	CATTA---------------------AGCA	CGCTA---------------------AGCA		TACCGTCTCATTTG------------AAAA	TACCGAGTCATTTT------------CAAA	------GTTATT--------------AAAA	-------------A------------CAGA	-------------ATTTGAAATCTGTCACA	-------------A------------CACA	1	19	7	5.997
chr2R	GACCACTCG	11101713	11101721	0.786	row	NM_166081	-	5'	2977	11101185	11102041	856	0.786	0.812	0.7953	CG8093, row, mRpL41, Hex-C, Ir51b, CG8079, CG11808	GACCACTCG	GACCACTCG	GACCACTCG	GACCACTTG	GACCACTTG	GGGTACTTC	GACCCCTTA	GACCCCTTA	GACCTCAT-	TCTTATCAG	atctgGGAA	ACTTTCTAA	2	19	7	4.839
chr2R	TAGGTGGGC	11102033	11102041	0.812	row	NM_166081	-	5'	3297	11101185	11102041	856	0.786	0.812	0.7953	CG8093, row, mRpL41, Hex-C, Ir51b, CG8079, CG11808	TAGGTGGGC	TAGGTGGGC	TAGGTGGGC	TAGGTGGGC	TAGGTGGGC	TAGGTGGGC	TATGTGGGA	TATGTGGGA	TAGATTGGC	TAAGTTGGG	TAGATGGGT	TAGATCGGT	5	19	7	4.839
chr2R	CGGGTGGCC	11135357	11135365	0.803	scb	NM_079026	+	5'	-924	11135357	11136230	873	0.794	0.91	0.8357	scb	CGGGTGGCC	CGGGTGGCC	CGGGTGGCC	CGGGTGGCC	CGGGTGGCC	-------CC	CGGGTGTGT	CGGGTGTGT	gtcaacatc				4	6	2	4.049
chr2R	tgggtgtgc	11135835	11135843	0.794	scb	NM_079026	+	5'	-446	11135357	11136230	873	0.794	0.91	0.8357	scb	gggtgtgc	GGGCGTGC	GGGCGTGC	GGGCGTGC	GGGCGTGC	GGGCGTGC	T	T					0	6	2	4.049
chr2R	TGGGTGGAC	11136222	11136230	0.91	scb	NM_079026	+	5'	-59	11135357	11136230	873	0.794	0.91	0.8357	scb	TGGGTGGAC	GAGGTGGAC	GAGGTGGAC	GAGGTGGAC	GAGGTGGCT	AGGGTGGAC	AGGGTGGAC	AGGGTGGAC					0	6	2	4.049
chr2R	CACCACACA	11138385	11138393	0.788	scb	NM_079026	+	Intron	1	11138385	11139006	621	0.784	0.907	0.8263	scb	CACCACACA	CACCACACA	CACCACACA	CACCACACA	CACCACACA	CACCGCACA	CAC--CACA	CAC--CACA	CAC--TGTA	CAC--CGCA	CAC--CGCA	CAC--CACA	4	6	2	4.839
chr2R	TGTGTGGTC	11138583	11138591	0.907	scb	NM_079026	+	Intron	1	11138385	11139006	621	0.784	0.907	0.8263	scb	TGTGTGGTC	TGTGTGGTC	TGTGTGGTC	TGTGTGGTC	TGTGTGGTC	TGTGTGGCC	TGTGTGGTC	TGTGTGGTC		TGTGTGGTC	TTTTTGGTC	TGTGTGGTC	7	6	2	4.839
chr2R	GACCACCGC	11138998	11139006	0.784	scb	NM_079026	+	Intron	1	11138385	11139006	621	0.784	0.907	0.8263	scb	GACCACCGC	GACCACCGC	GACCACCGC	GAACACCGC	GAACACCAC								2	6	2	4.839
chr2R	CGGGTGGTT	11186006	11186014	0.77	CG8102	NM_137183	-	5'	1746	11186006	11186788	782	0.77	0.829	0.7928	CG8152, CG34187, trpm, CG8102, mus210	GGTGG--------------TT	GGTGG--------------CT	TGTGG--------------TT	GGTTG--------------TT	G--------------------	CCTAGGCCAACAATACTCTCC	GGTGT--------------GA	-GTGT--------------GA	-------------------TT				0	7	2	8.711
chr2R	GAGCACCAA	11186239	11186247	0.775	CG8102	NM_137183	-	5'	1979	11186006	11186788	782	0.77	0.829	0.7928	CG8152, CG34187, trpm, CG8102, mus210	GAG---CACCAA	GAG---CACCAA	GAG---CACCAA	GAG---CACCAA	GAG---CACCAA	GAG---CAACAA	AAG------CCA	AAG------CCA	GTTCcaccccca	AAG---CT---C	ATG---CTGCCC		4	7	2	8.711
chr2R	AGCCACCCA	11186315	11186323	0.797	CG8102	NM_137183	-	5'	2055	11186006	11186788	782	0.77	0.829	0.7928	CG8152, CG34187, trpm, CG8102, mus210	AGC--------------CACCCA	ATCTACGC-----TCCATACCCA	ATCTACGC-----TCCATACCCA	ATCCACGCCCATACCCACACTCA	ATC------------------CA	AACCATTCGGAG-CGAGCGCCCA	GCC--------------------	GCC--------------------	atacagacattgagacagtcaga				0	7	2	8.711
chr2R	TGGGGGGAC	11186780	11186788	0.829	CG8102	NM_137183	-	5'	2520	11186006	11186788	782	0.77	0.829	0.7928	CG8152, CG34187, trpm, CG8102, mus210	TGGGG----GGAC	TGAGGG--TGGAC	GGAGGG---GGAC	TGGGG----GGAC	TAAGG----GGAC	TGGAG----GGAT					TAGTGTCTTGTAT		1	7	2	8.711
chr2R	CGGGTGGGC	11186820	11186828	0.803	CG8102	NM_137183	-	5'	2560	11186239	11186828	589	0.775	0.829	0.801	CG8152, CG34187, trpm, CG8102, mus210	CGGGTGGGC	CGGGTTGCC	CGGGTTGGC	CGGGTTGGC	CGGGTTGGC	CGGAT----							0	7	2	7.326
chr2R	TGGGAGGTG	11187126	11187134	0.797	CG8102	NM_137183	-	5'	2866	11186315	11187134	819	0.797	0.829	0.8065	CG8152, CG34187, trpm, CG8102, mus210	TGGGAGGTG	TGGGAGGTG	TGGGAGGTG	TGGGAGATG	TGGGAGGTG	TGGGGGCTG		GACGTGCTG	-------TG				3	7	2	6.645
chr2R	GGCCACCAA	11210708	11210716	0.812	Arf51F	NM_079027	+	Intron	1	11210708	11211466	758	0.81	0.91	0.844	Hr51, CG8160, Arf51F, CG8157, CG8155	GGCCACCAA	GGCCACCAA	GGCCACCAA	GGCCACCAA	GGCCACCAA	AG-------			G--------	gtgcgtatg	Gtaagtgtg	ATATATCTG	4	3	3	4.049
chr2R	GTCCACCCA	11211338	11211346	0.91	Arf51F	NM_079027	+	Intron	2	11210708	11211466	758	0.81	0.91	0.844	Hr51, CG8160, Arf51F, CG8157, CG8155	A	A	A	A	A	A	G	G	T	G--------------------	G--------------------	A	5	3	3	4.049
chr2R	TGGGTGGGT	11218534	11218542	0.797	Hr51	NM_137188	+	5'	-563	11218534	11218691	157	0.797	0.881	0.8307	Hr51, CG8160, Arf51F, CG8157, CG8155	TGGGTG--------GGT	TGGGTG--------GGT	TGGGTG--------GGT	TGGGTG--------GGT	TGGGTG--------GGT	GCGGTG--------GGC	GGGTTG--------GGT	GGGTTG--------GGT	TGAGTG--------GGC	AGAGTG--------GGC	TGGGCT--------GGC	TGGGTGGCGGTTGTGGC	4	6	3	4.566
chr2R	TGGGTGGTG	11218538	11218546	0.881	Hr51	NM_137188	+	5'	-559	11218534	11218691	157	0.797	0.881	0.8307	Hr51, CG8160, Arf51F, CG8157, CG8155	TG--------GGTGGT-----G	TG--------GGTGGT-----G	TG--------GGTGGT-----G	TG--------GGTGGT-----G	TG--------GGTGGT-----G	TG--------GGCGGC---GGG	TG--------GGTTGC---GGG	TG--------GGTTGC---GGG	TG--------GGCTGC---GGG	TG--------GGCGGCTGTGGA	CT--------GGCTGCCTGCCA	TGGCGGTTGTGGCGGATGTGGA	4	6	3	4.566
chr2R	GCCCACTCA	11218683	11218691	0.814	Hr51	NM_137188	+	5'	-414	11218534	11218691	157	0.797	0.881	0.8307	Hr51, CG8160, Arf51F, CG8157, CG8155	GCC---CACTCA	GCC---CACTCA	GCC---CACTCA	GCC---CACTCA	GCC---CACTCA	GCC---CACTCA	GCC---CACTCA	GCC---CACTCA	GCC---GAC---	GCC---CACTCA	GCC---CACTCA	GCC---CACTCA	9	6	3	4.566
chr2R	TGTGTGGTG	11221664	11221672	0.788	Hr51	NM_137188	+	Intron	2	11221366	11221772	406	0.78	0.881	0.8163	Hr51, CG8160, Arf51F, CG8157, CG8155	TGTGTGG-----------TG	TGTAGGG-----------TG	TGTTTGG-----------TG	CTTTTGGCACAGCAATGATG	CGCGTGCCAAAAGGATGATG	T-----------------AG							0	6	3	4.498
chr2R	TGGGTGGTG	11221764	11221772	0.881	Hr51	NM_137188	+	Intron	2	11221366	11221772	406	0.78	0.881	0.8163	Hr51, CG8160, Arf51F, CG8157, CG8155	TGGGTGG------TG	TGGGTGG------TG	TGGGTGG------TG	TGGGTGG------TG	TGGGTGG------CG	GGGTTGG------TG	TGGGAGA------CT	TGGGAGA------CT	TGGGCGG------AA	TGGCTGGG-----TG	TGGGTGGGTTGGCTG	TGGGCGG------TG	3	6	3	4.498
chr2R	GCCCGCCCA	11242649	11242657	0.828	unc-5	NM_137189	+	Intron	1	11242649	11242931	282	0.795	0.828	0.815	unc-5	GCCC------GCCCA	GCCC------GCCTA	GCCC------GCCCA	GACCAACC--GCCCA	GCCCTCCT--GCCCA	----------CACCG	ACACATCCGTGCCTC	ACACATCCGTGCCTC	ACAC-------ATCG	TATTATTATAATCTG		acaca----------	1	10	3	11.583
chr2R	GCCCACACA	11242653	11242661	0.822	unc-5	NM_137189	+	Intron	1	11242649	11242931	282	0.795	0.828	0.815	unc-5	GCCCACACA	GCCTACACA	GCCCACACA	GCCCACACA	GCCCACACA	CACCGCACA	GCCTCCATA	GCCTCCATA	-ATCGCACA	ATCTGGTCA			3	10	3	11.583
chr2R	TTCGTGGTC	11242923	11242931	0.795	unc-5	NM_137189	+	Intron	1	11242649	11242931	282	0.795	0.828	0.815	unc-5	TTCGTGGTC	TTCGTGGTC	TTCGTGGTC	TTCGTGCTC	TTCGTGGTC	TTCCCCGAC	TTCGTGGTC	TTCGTGGTC	TTCGTGGTC	------GCT	------GCC	CTGTGCGCT	6	10	3	11.583
chr2R	GATCCCCCA	11242986	11242994	0.797	unc-5	NM_137189	+	Intron	1	11242653	11242994	341	0.795	0.822	0.8047	unc-5	G----ATCCC--C---------CA	G----ATCCC--C-------CTCA	G----ATCCC--C-------CTCA	G----ATCCC--C---------CA	G----ATCCC--C---------CA	G----GTCCC--T-------CCAA	GTCCCGTCCC--T-------CCTA	GTCCCGTCCC--T-------CCTA	C----CCCCT--CGAAGGCCTCTA	G--------C--C---------CA	G--------C--C---------CA	G--------CCTC---------TA	2	10	3	9.259
chr2R	GACCACGCT	11243527	11243535	0.787	unc-5	NM_137189	+	Intron	1	11242649	11243535	886	0.787	0.828	0.8058	unc-5	GACCAC----GCT	GACCAC----GCT	GACCAC----GCT	GACCAC----GCT	GGCCAC----GCT	GACCAC----GCT	GGGCATTTGAGCT	GGGCATTTGAGCT	TGGCAT-TATAAT			GGACAATT--GTC	4	10	3	4.252
chr2R	TGTGTGGGC	11277182	11277190	0.822	SRPK	NM_166094	+	3'	1826	11277182	11277997	815	0.789	0.915	0.8305	SRPK, dup	TGTGTGGGC	TGTGTGGGC	TGTGTGGGC	TGCGTGGGC	TGTGTGGGC	TGTGTTGGC	TGCGTTGGT	TGCGTTGGT	TGC-----C		AGCATTTGT	TGAGTTTGT	3	11	6	6.173
chr2R	TGTGTGGTA	11277852	11277860	0.789	SRPK	NM_166094	+	3'	2496	11277852	11277997	145	0.789	0.915	0.8333	SRPK, dup	GT-------GT-GGTA	GT-------GT-GGTA	GT-------GT-GGTA	TT-------GT-GGTA	GT-------GT-GGTA	GT-------TT-GTTA		TT-------TT-TTTA	GTTTCAGCATT-TGTG	GT-------T--GCCA		GT-------TTCGCTA	3	11	6	13.514
chr2R	TGGGTGGGC	11277953	11277961	0.915	SRPK	NM_166094	+	3'	2597	11277852	11277997	145	0.789	0.915	0.8333	SRPK, dup	TG-GGTGG--GC	TG-GG-GG--GC	TG-GG-AG--GC	TGAGG-GG--GC	TG-GG-GG--GC	CA-GG-TC--CC	TG-GG-GGCACT	TG-GG-GGCAGT	CG-GG-TT----	CA-AG-TT--GC		CA-AG-TT--GT	0	11	6	13.514
chr2R	GAACTCCCA	11277989	11277997	0.796	SRPK	NM_166094	+	3'	2633	11277852	11277997	145	0.789	0.915	0.8333	SRPK, dup	GAACTCCCA	GAACTCCCA	GAACTCCCA	GAACTCCCA	GAACTCCCA	AGGGATCCA	--GTACCTA	--GTACCTA	--GTTTTCA	--AGTTGAA		--ATTTTGA	4	11	6	13.514
chr2R	CACCACCCA	11279237	11279245	0.881	SRPK	NM_166094	+	3'	3881	11279237	11279402	165	0.797	0.881	0.853	SRPK, dup	CACC---ACCCA	CACCCTACCCCT	CACCCCACCCCA	CAC---------	CCCC--------		-------GTCGG	-------GTCGG		tcacaacct---	ccacacactcag	acacagcat---	0	11	6	5.495
chr2R	CACCACCCA	11279244	11279252	0.881	SRPK	NM_166094	+	3'	3888	11279237	11279402	165	0.797	0.881	0.853	SRPK, dup	CACCACCCA	CTTCCCACA	CACCCCCCA		---CATACA	------TCG	GGTTTCTCA	GGTTTCTCA		------aca	agccacaca	------acg	0	11	6	5.495
chr2R	TGGGTGGCT	11279394	11279402	0.797	SRPK	NM_166094	+	3'	4038	11279237	11279402	165	0.797	0.881	0.853	SRPK, dup	TG---GGTGGCT	TG---GGTGGCT	TG---GGTGGCT	GG---GGTGCCT	GG---GGTGGCT		CG---AGTCGCT	CG---AGTCGCT	CG---GTTGCCT	tacacaACGGAT	CGTACAACGGTT		2	11	6	5.495
chr2R	TGTGCGGTC	11279455	11279463	0.82	SRPK	NM_166094	+	3'	4099	11279244	11279463	219	0.797	0.881	0.8327	SRPK, dup	T--GTG----CGGTC	T--GTG----CGGTC	T--GTG----CGGTC	T--GTG----CGGTG	T--GTG----CGGTC	C--TTG----TGGTC	T--ATG---ACTGTT	T--ATG---ACTGTT	---GTC----CGCTC	TATTTGACAGCCAGC	TATTTGACAGCCAGC	tgtgtg---------	3	11	6	4.695
chr2R	GTCCTCCCA	11281951	11281959	0.826	SRPK	NM_166094	+	3'	6595	11281951	11282528	577	0.786	0.826	0.8053	SRPK, dup	--------------------CA	--------------------CA	--------------------CA	--------------------CA	--------------------CA	--------------------C-			--------------------CA	CCCT----------CAACTTCC	ctct-----------ACTTTTT	CACTCACCCATCCCCACCCTCC	5	11	6	6.356
chr2R	GAACACACA	11282484	11282492	0.786	SRPK	NM_166094	+	3'	7128	11281951	11282528	577	0.786	0.826	0.8053	SRPK, dup	GAACACACA	-AACAAGGA	-CACAAGGA	-CACAAGGA	-CACAAGGG	-C-------							0	11	6	6.356
chr2R	GGGGTGGCC	11282520	11282528	0.804	SRPK	NM_166094	+	3'	7164	11281951	11282528	577	0.786	0.826	0.8053	SRPK, dup	GGGG----TGGCC	GGGG----TGGCC	TCGG----TGGCC	TAGG----CGGTC	GGGG----CGGCC	GAGGGTGTTGATG							1	11	6	6.356
chr2R	GTCCGCCCA	11300613	11300621	0.824	CG34365	NM_001103852	+	Intron	1	11300613	11300919	306	0.797	0.824	0.8077	CG30472, CG34365, Mtk	GT---------CCGCC-----------CA	GC---------CCGCC-----------CA	GC---------CCGCC-----------CA	GC---------CCGCC-----------CA	GC---------CCGCC-----------CA	GC---------CAGTC-----------CA	TC---------CTTCT-----------GC	TC---------CTTCT-----------CC		TTTTTTTTGGCTGAAT-----------TG		TG---------CGAATATAAAAGCGTCTA	0	36	18	4.155
chr2R	TGCCACCCA	11300820	11300828	0.797	CG34365	NM_001103852	+	Intron	1	11300613	11300919	306	0.797	0.824	0.8077	CG30472, CG34365, Mtk	TGCCACCCA	TGCCACCCA	TGCCACCCA	TGCCAAcct	TGCCAGCCG	AGCCAAGCC	---CCATCT	---CCATCT	TGTAATTAT	catcatcat		catcatcat	2	36	18	4.155
chr2R	GACCGCCCC	11300911	11300919	0.802	CG34365	NM_001103852	+	Intron	1	11300613	11300919	306	0.797	0.824	0.8077	CG30472, CG34365, Mtk	G----------------------------------------ACCGCCCC	G----------------------------------------ACCGCCCC	G----------------------------------------ACCGCCCC	G----------------------------------------ACCGCCCC	G----------------------------------------ACCGCCCC	G----------------------------------------CCCGCCCC	GCCACACGGCTCGCTTGCCGCGCTCTCCACCTCTCCACCTCACCACCAC	GCCACACGGCTCGCTTGCCGCGCTCTCCACCTCTCCACCTCACCACCAC	T----------------------------------------ACTGC---			G------------------------------------------CACGCT	4	36	18	4.155
chr2R	TGGGAGGAC	11301690	11301698	0.826	CG34365	NM_001103852	+	Intron	1	11301690	11301953	263	0.779	0.881	0.8417	CG30472, CG34365, Mtk	TGGGAGGAC	TGGGAGGAC	TGGGAGGAC	TGGAAGGAG	CGGGAGGAC	GGACAAGAC		TCTGAGTTC				----AGTTC	2	36	18	11.364
chr2R	TTTGTGGTC	11302529	11302537	0.803	CG34365	NM_001103852	+	Intron	1	11301875	11302537	662	0.77	0.881	0.8228	CG30472, CG34365, Mtk	T--TTGTGGTC	T--TTGCGGCC	T--TTGCGGTC	T--TTGCGGCC	C--TTGCGGCC	T--TTGTGGCC	T--TTGTGGCA	T--TTGTGGCA	TCATTGTGCT-				0	36	18	6.502
chr2R	GCCCGCCCA	11305134	11305142	0.828	CG34365	NM_001103852	+	Intron	2	11305134	11305956	822	0.792	0.915	0.8372	CG30472, CG34365, Mtk	GCC-----CGCC--CA	GCC-----CGCC--CA	GCC-----CG------	GCC-----CGCC--CA	GCC-----CGCC--CA	GCC-----CGCC--CA			-CC-----CGTT--CG	GCC-----TGCCGTCT		GCCTGCCTTGCCGGCT	4	36	18	8.639
chr2R	GCCCACCCA	11305547	11305555	0.915	CG34365	NM_001103852	+	Intron	2	11305134	11305956	822	0.792	0.915	0.8372	CG30472, CG34365, Mtk	GCCCACCCA	aaccaccCA	AACCACCCA	aaccaccCA	aaccaccCA	GACCTCCCA	AGCCACCCA	AGCCACCCA	CGCCACCCA	TGCCGCAAA	TGTCGCCCA	TGTCGCCCA	0	36	18	8.639
chr2R	TGGGCGATC	11305759	11305767	0.792	CG34365	NM_001103852	+	Intron	2	11305134	11305956	822	0.792	0.915	0.8372	CG30472, CG34365, Mtk	A------------------------------------------------------TC	A------------------------------------------------------TC	A------------------------------------------------------TC	A------------------------------------------------------TC	A------------------------------------------------------TC	A------------------------------------------------------TG	C------GATATGAGCA---------CTTCTTTGTCT------------------TC	C------GATATGAGCA---------CTTCTTTGTCT------------------TC	ATACAAGGATGCAAGCCAAAGGCTCTCTTCTCTCTCTCTCATTTTTTGCG-----TT	-------------------------------------------------------AA	----------------------------------------------AGCAAATGGAA	TGCGCG	4	36	18	8.639
chr2R	GACCCCCGA	11305948	11305956	0.814	CG34365	NM_001103852	+	Intron	2	11305134	11305956	822	0.792	0.915	0.8372	CG30472, CG34365, Mtk	GACCCCCGA	GACCCCCGA	GACCCCCGA	GACCCACGA	GACCCCCGA	GGCCCACGA	GACCCCCGG	GACCCCCGG	TGCCCACGA	GCGCCCAAA	GCCCCCAAA	TCCCCAGTA	3	36	18	8.639
chr2R	GACCACCCA	11309355	11309363	1	CG34365	NM_001103852	+	Intron	6	11309355	11309910	555	0.81	1	0.863	CG30472, CG34365, Mtk	GA----CCACCCA	GA----CCACCCA	GA----CCACCCA	GACCACCCACCCA	GA----CCACCCA	GT----TTGTGAG	-G----TGTCCCA	-G----TGTCCCA	GG----CAACCGA	TG----TCGCATG	TG----CCGCTTG	TG----TTGCATG	3	36	18	7.707
chr2R	GCCCGCCCA	11309779	11309787	0.828	CG34365	NM_001103852	+	Intron	7	11309355	11309910	555	0.81	1	0.863	CG30472, CG34365, Mtk	GCCC----------GCCCA	--------------GCCCA	--------------GCCCA	GTCA--------GTGGCCA	--------------GGCCA	ACTACTAA----CTTTCCA	GT------------GCCT-	GT------------GCCT-		GTTGCAAAAACCTCACACA	G---------CTCGACACA	T------ACATTCAACTGA	0	36	18	7.707
chr2R	TGCGTGGGC	11309902	11309910	0.814	CG34365	NM_001103852	+	Intron	7	11309355	11309910	555	0.81	1	0.863	CG30472, CG34365, Mtk	GC	GC	GC	GC	GC	GA	TG----------	TG----------	GC	TGTTCGG-----	TGTTC-------	TGC---------	5	36	18	7.707
chr2R	GGCCGCCCA	11321080	11321088	0.829	CG34365	NM_001103852	+	Intron	10	11321080	11321440	360	0.802	0.829	0.811	CG34365, CG34188	G-------GCCGCCCA	G-------GCCGCCCA	G-------GCCGCCCA	G-------GCCGCCCA	G-------GCCGCCCA	G-------GCCGCCCA	G-------GCCGCCCA	G-------GCCGCCCA	---------------A	--------GCCGCACA	TCAGTAGCGCCGCTTG	-----------GCACA	7	36	18	6.356
chr2R	TCTGTGGTC	11321309	11321317	0.802	CG34365	NM_001103852	+	Intron	10	11321080	11321440	360	0.802	0.829	0.811	CG34365, CG34188	---------------TC	---------------TC	---------------TC	---------------TC	---------------TC	---------------TC	---------------TC	---------------TC	---------------TT	GCTGGCTAGCATTTTTT	--------GTATTTTTT	---------------ac	7	36	18	6.356
chr2R	TCTGTGGTC	11321432	11321440	0.802	CG34365	NM_001103852	+	Intron	10	11321080	11321440	360	0.802	0.829	0.811	CG34365, CG34188	TCTGTGGTC	TCTGTGGTC	TCTGTGGTC	TCTGTGGTC	TCTGTGGTC	TCTGTGGTC	TCTGTGGTC	TCTGTGGTC	CCTGTGGTC	TGTGTGGTC	TGTGTGGTC	TGTGTGGTC	7	36	18	6.356
chr2R	GCCCACCCG	11321582	11321590	0.803	CG34365	NM_001103852	+	Intron	10	11321080	11321590	510	0.802	0.829	0.809	CG34365, CG34188	GCCCACCCG	GCCCACCCA	GCCCACCCA	AAacacaca	GC-------	GCCCATTCG	GCACATTAA	GCACATTAA	GCACATTAA	GCACATTAG	GCACATTAG	GCACATTAG	0	36	18	5.997
chr2R	TGTGTGCTC	11336714	11336722	0.785	CG34365	NM_001103852	+	Intron	10	11336714	11337271	557	0.77	0.882	0.802	CG34318, CG30470, CG34365, CG8179	TGTGTGCTC	TGTGTGCTC	TGTGTGCTC	tgtgtgtgc	TGTGGGTGT				TTTGTGTTG	tgggtgtgt	tgtgtgtgt	tgtgtgtgg	2	36	18	5.4
chr2R	GATCACACA	11336810	11336818	0.785	CG34365	NM_001103852	+	Intron	10	11336714	11337271	557	0.77	0.882	0.802	CG34318, CG30470, CG34365, CG8179	G-ATCACACA	G-ATCACACA	G-ATcacaca	G-ATcacaca	G-ATCACACA	G-ATCGC---			G-ATCacata	gcagcaggca	gcagca-gca	-------GCA	2	36	18	5.4
chr2R	CACCACCCC	11336923	11336931	0.77	CG34365	NM_001103852	+	Intron	10	11336923	11337271	348	0.77	0.882	0.8133	CG34318, CG30470, CG34365, CG8179	CA-------------------------CCACCC------------------------------------------------------------------------C	CA-------------------------CCACCC------------------------------------------------------------------------C	CA-------------------------CCACCC------------------------------------------------------------------------C		-A-------------------------CCACCC------------------------------------------------------------------------C	-A-------------------------CCACCCTCTGCTTTCCTTTTTCCCTGTTTCTAAAATCTCATCGCCATTGCAATTTCtcgtcctgttcgtcctgttcgtc	CC-------------------------CCACCC-------------------------------------------------------------------------	CC-------------------------CCACCC-------------------------------------------------------------------------	CATTCTCAGTGCTG--AGTCATGTtatctatcc----------------------------------------------------------------atgtgtctg	tatgaCGGGGGTTG-----------------------------------------------------------------------GTGGAGGGCGGGCTGTTGACT	TA-AAGAGAGATTG-CAGTCAG-----TCAGAC-------------------------------------------------AGCGCAACGGGCGGGCGCGAAGGT	ga-cagagagacaggcagacagaca--ACAGCC-------------------------------------------------CACAAGAAGGACTGGTTGGGGCGT	2	36	18	6.11
chr2R	CACCACACA	11337253	11337261	0.788	CG34365	NM_001103852	+	Intron	10	11336923	11337271	348	0.77	0.882	0.8133	CG34318, CG30470, CG34365, CG8179	CACCACACA	C--------	C--------	C--------			a--------	A--------		T--------	T--------	T--------	0	36	18	6.11
chr2R	AACCACCCA	11337263	11337271	0.882	CG34365	NM_001103852	+	Intron	10	11336923	11337271	348	0.77	0.882	0.8133	CG34318, CG30470, CG34365, CG8179	AACCAC------------------CCA	-ACCAC------------------CCA	-ACCTC------------------CCA	-ACCAC------------------CCA			-cacacacacacccagacacccagaca	-CACAC------------------ACA		-GCCACATTTGC------------CCA	-GCCACATTCGC------------CCA	-GCCACATTTGC------------TCA	0	36	18	6.11
chr2R	TGTGTGGTG	11345054	11345062	0.788	CG34365	NM_001103852	+	Intron	13	11345054	11345780	726	0.786	0.899	0.8153	CG34318, CG30470, CG34365, CG8179	TGTGTGGTG	TGTGTTGAG	TGTGTTGAG		TGTGAGGAG	TGTCGTGAG	TGCC-----	TGCC-----	TGCA----A		tataGCGAC		0	36	18	5.682
chr2R	GAacacaca	11345651	11345659	0.786	CG34365	NM_001103852	+	Intron	13	11345651	11345978	327	0.786	0.915	0.847	CG34318, CG30470, CG34365, CG8179	GA---------acacaca	GA---------acacaca	GA---------acacaca	GA---------acacaca	GA---------ACACACA	AG---------ACACACA	TA---------ACATCAA	TA---------ACATCAA	AA---------GCTCAAA	tatatatacatatatata	aatattt---tatatatt	tatatctttata-atatt	3	36	18	12.012
chr2R	caccacaca	11345684	11345692	0.788	CG34365	NM_001103852	+	Intron	13	11345651	11345978	327	0.786	0.915	0.847	CG34318, CG30470, CG34365, CG8179	ca-----ccacaca	ca-----ccacaca	ca-----ccacaca	ca-----ccacac-	-----------GC-	---------ATATT	---------ACATA	---------ACATA	TAAA-TGCCATAAG	CAAA----AACAAC	CAAATATTATCAAG	CGAG-ATTTTCAAA	2	36	18	12.012
chr2R	GACCACTCA	11345772	11345780	0.899	CG34365	NM_001103852	+	Intron	13	11345651	11345978	327	0.786	0.915	0.847	CG34318, CG30470, CG34365, CG8179	G---ACCAC----TCA	G---ACCAC----TCA	G---ACCAC----CCA	G---ACCAC----TCA	G---ACCAC----TCA	GACAACCAC----TAA	G--AACCCCAAAGAAA	G---GCCCCAAAGAAA	G---AGCCC----T--	A---ACTAT----CGA	A---TTTAT----CGA	A---TTTGA----CTa	3	36	18	12.012
chr2R	GCCCACCCA	11345970	11345978	0.915	CG34365	NM_001103852	+	Intron	13	11345651	11345978	327	0.786	0.915	0.847	CG34318, CG30470, CG34365, CG8179	GCCCACCCA	GCCCACCAA	GCCCACCAA	GCCCGCCCA	GCCCACCAA	GGCTGCCAT	CGATCGCTT	CGATCGCTT	TTTTCGCGT	ATTTAGCG-		ATTTAGAG-	0	36	18	12.012
chr2R	TTGGTGGAC	11377647	11377655	0.807	CG12964	NM_137196	-	Intron	1	11377647	11378213	566	0.802	0.814	0.8077	Ir52c, GalNAc-T1, CG12964, Ir52b, Ir52a, Ir52d	TTG-------------GTG-GAC	TTG-------------GTG-GAC	TTG-------------GTG-GAC	ATG-------------GTG-GAC	ATG-------------GTG-GAC	TTATTTTTTGTTTAGCGCC-GAC	AGC-------------TTGAGAC	AGC-------------TTGAGAC	TT--------------GTG-CGC		TTTGTTGTGGC-----CTG-CAC	TT---------------------	2	10	4	4.104
chr2R	GACCACAGA	11377929	11377937	0.802	CG12964	NM_137196	-	Intron	1	11377929	11378342	413	0.802	0.822	0.8127	Ir52c, GalNAc-T1, CG12964, Ir52b, Ir52a, Ir52d	GAC----------CACAGA	GAC----------CACAGA	GAC----------CACAGA	GAC----------CACAAA	GAC----------CACAAA	GAC----------CACAGA	GAC----------CACAGA	GAC----------CACAGA	GAC----------CACAGA	GTCAAGTTGACTGCACACA	gagagagaga---gacaga	-------------CGCTCA	6	10	4	4.695
chr2R	GCCCACGCA	11378205	11378213	0.814	CG12964	NM_137196	-	Intron	1	11377929	11378342	413	0.802	0.822	0.8127	Ir52c, GalNAc-T1, CG12964, Ir52b, Ir52a, Ir52d	GCCCACGCA	GCCCACGCA	GCCCACGCA	GCCCACGCA	GCCCACGCA	GCCCACGCA	GCCCTCGCA	GCCCTCGCA	GCCCACGCC	AAACGAGCA		ATACGAGCA	5	10	4	4.695
chr2R	TGTGTGGGC	11378334	11378342	0.822	CG12964	NM_137196	-	Intron	1	11377929	11378342	413	0.802	0.822	0.8127	Ir52c, GalNAc-T1, CG12964, Ir52b, Ir52a, Ir52d	TGTGTGGGC	TGTGTGGGC	TGTGTGGGC	tgtgtgGGC	TGTGTGGGC	TGTGGGCGC	TGTGTGGGC	TGTGTGGGC	TGTGGGCGT	AATGTGGGC		TATG-----	5	10	4	4.695
chr2R	TGGGAGTTC	11380795	11380803	0.796	CG12964	NM_137196	-	Intron	1	11380795	11381778	983	0.795	0.895	0.8297	Ir52c, GalNAc-T1, CG12964, Ir52b, Ir52a, Ir52d	TGGGAGTTC	TAAAAGTTA	TAAAAGTTC	TAGAAAATC	TAGAAATTC	--GAAGttt							0	10	4	4.278
chr2R	GCCCCCCCA	11381313	11381321	0.833	CG12964	NM_137196	-	Intron	1	11381313	11381965	652	0.795	0.895	0.8312	Ir52c, GalNAc-T1, CG12964, Ir52b, Ir52a, Ir52d	GCCCCCCCA	GCCCCGCCA	GCCCCGCCA	GCCCCGCCA	GCCCCGCCA	GCCCCGCCA	GGCCCGCCA	GGCCCGCCA	GCCTC----				0	10	4	8.811
chr2R	GACCACGAA	11381455	11381463	0.795	CG12964	NM_137196	-	Intron	1	11381313	11381965	652	0.795	0.895	0.8312	Ir52c, GalNAc-T1, CG12964, Ir52b, Ir52a, Ir52d	GAC-----------CACGAA	GAC-----------CACGAA	GAA-----------CACGAA	GAC-----------CACAAG	GAC-----------CACAAA	GAC-----------TACAAA	AGC-----------CGCAAA	AGC-----------CGCAAA	CACTTTGATTTCTTCTCACA				1	10	4	8.811
chr2R	TCGGTGGTC	11381770	11381778	0.895	CG12964	NM_137196	-	Intron	1	11381313	11381965	652	0.795	0.895	0.8312	Ir52c, GalNAc-T1, CG12964, Ir52b, Ir52a, Ir52d	TCGGT--GGTC	TCGGT--GGTC	TCGGT--GGTC	CCAGT--GGTC	CCAGT--GGAC	CGAGT--GGCA	CAATT--GGTT	CAATT--GGTT	GAATT--GTTT	CAAATTAACTG	CAAATTAAGTG		2	10	4	8.811
chr2R	AGGGCGGTC	11381957	11381965	0.802	CG12964	NM_137196	-	Intron	1	11381313	11381965	652	0.795	0.895	0.8312	Ir52c, GalNAc-T1, CG12964, Ir52b, Ir52a, Ir52d	AGGG---CGGT------------------C	AGGG---CGGT------------------C	AGGG---CGGT------------------C	AGGG---CGGT------------------C	AGGG---CGGT------------------C	AGGG---CGGT------------------C	AGGG---CGTT------------------C	AGGG---CGTT------------------C	AGGG---CGGGTCCATAGCCACGGGGGGAC	---G---TTTT------------------A	---GACTTTTT------------------A	---G---GTTT------------------A	5	10	4	8.811
chr2R	TTGGTGGTG	11409951	11409959	0.778	Khc-73	NM_176176	-	Intron	11	11409951	11410140	189	0.777	0.81	0.7883	eIF2B-gamma, CG30467, CG30471, CG8187, Vha36, Khc-73	TTGGTGGTG	TTGGTGGTG	TTGGTGGTG	TTGGTGGTG	TTGGTGGTG	TTGGTGGTG	TTGGTGGTG	TTGGTGGTG	TTGGTGGTA	TTGGTGGTT	GTGGTGGTT	TTGGTGGTT	7	12	3	12
chr2R	GACCGCCTA	11409965	11409973	0.81	Khc-73	NM_176176	-	Intron	11	11409951	11410140	189	0.777	0.81	0.7883	eIF2B-gamma, CG30467, CG30471, CG8187, Vha36, Khc-73	GACCGCCT---A	GACCGCCT---A	GACCGCCT---A	GACCGCCT---A	GACCGCCT---A	TACCGCCT---A	GACCGCCT---A	GACCGCCT---A	GACCGCCTATGA	GACCGTCT---G	GACCGTCT---G	GACCGCCT---G	6	12	3	12
chr2R	TCGGTGGTT	11410132	11410140	0.777	Khc-73	NM_176176	-	Intron	11	11409951	11410140	189	0.777	0.81	0.7883	eIF2B-gamma, CG30467, CG30471, CG8187, Vha36, Khc-73	TCGGTG------GTT	TCGGTG------GTT	TCGGTG------GTT	TCGGTG------GTT	TCGGTG------GTG	ACGGTG------GTT	TTGGTG------GTT	TTGGTG------GTT	TTAGTG------TTT	tttGTGTGCGGTGTG	TTAGTGTGCGGTGTG	TTGGTGTGCGGTGTG	3	12	3	12
chr2R	TGGGTGGTG	11419036	11419044	0.881	Khc-73	NM_176176	-	Intron	1	11418890	11419056	166	0.771	0.881	0.8097	eIF2B-gamma, CG30467, CG30471, CG8187, Vha36, Khc-73	T--GG---------GTGGTG	T--GG---------GTGGTG	T--GG---------GTGGTG	C--GG---------GTGGTG	T--GG---------GTGGTG	T--GG---------GGGTGG	T--ATATA-----CGTCATG	T--ATATA-----TGTCATG	TCCAG---------TTCATT	T--GTAGCTGGTACGTCATG	T--GTAAATGGAGCTATA--	-------------CGTCATG	3	12	3	5.682
chr2R	GGGGTGGTT	11419048	11419056	0.771	Khc-73	NM_176176	-	Intron	1	11418890	11419056	166	0.771	0.881	0.8097	eIF2B-gamma, CG30467, CG30471, CG8187, Vha36, Khc-73	G---------------------GGGTGGTT	G---------------------GGGTGGTT	G---------------------GGGTGGTT	G---------------------GGTTGGGT	G---------------------GGGTGGTT	GGTGGA-----AGTGGGTGGTTGGTTGGAT	G---------------------GGGTGGAC	G---------------------GGGTGGAC	T---------------------GTTATTGT	GGCGGAGTGCAAGC-GGGG---GGCTGTAT	-----------------------GCTGTAT	GGCGAATTACGATTGGGGG---GGATGTAT	3	12	3	5.682
chr2R	TGGGTGGGT	11419850	11419858	0.797	Khc-73	NM_176176	-	5'	16576	11419036	11419862	826	0.771	0.881	0.8092	eIF2B-gamma, CG30467, CG30471, CG8187, Vha36, Khc-73	GGGTGGGT	GGGTGGGT	GGGTGGGT	GGGTGGGT	GGGTGGGT			T------	A------	--TTGCGC			4	12	3	5.202
chr2R	TGGGTGAAC	11419854	11419862	0.788	Khc-73	NM_176176	-	5'	16580	11419036	11419862	826	0.771	0.881	0.8092	eIF2B-gamma, CG30467, CG30471, CG8187, Vha36, Khc-73	TGGGTGAA---C	TGGGTGAA---C	TGGGTGAA---C	TGGGTGTA---C	TGGGTGTA---C					TGCGCGCGATTT			2	12	3	5.202
chr2R	TGGGCGCTC	11420951	11420959	0.791	Khc-73	NM_135357	-	5'	15748	11420951	11421424	473	0.791	0.815	0.7993	eIF2B-gamma, CG30467, CG30471, CG8187, Vha36, Khc-73	TGGGCGCTC	TGGGCGCTC	TGGGCGCTC	TGGGCGCTC	TGGGCGCCG	--ATCGCTG	CCAGCGCTC	CCAGCGCTC	CAATGGTCG			AGGTCGTC-	3	12	3	6.356
chr2R	GACCCCCAA	11421238	11421246	0.815	Khc-73	NM_135357	-	5'	16035	11420951	11421424	473	0.791	0.815	0.7993	eIF2B-gamma, CG30467, CG30471, CG8187, Vha36, Khc-73	GACC--CCCAA	GACC--CCCAA	GACC--CCCAA	GACCCTCCTAA	GACCCCCCCAA	GACC--CCTAA	GACC--CACAT	GACC--CACAT	GACT-GTATAA	GACC--CACAT			2	12	3	6.356
chr2R	TGGGCGATC	11421416	11421424	0.792	Khc-73	NM_135357	-	5'	16213	11420951	11421424	473	0.791	0.815	0.7993	eIF2B-gamma, CG30467, CG30471, CG8187, Vha36, Khc-73	TGGG-----------CGA---TC	TGGG-----------CGA---TC	TGGG-----------CGA---TC	TGGG-----------CGA---TC	TAGG-----------CGA---TC	TGGG-----------CGA---CC	TGGGCGAATAGCTTTCGA---TC	TGGGCGAATAGCTTTCGA---TC	TGGC-----------CAATCTTC	TGGG-----CATTATTGA---AA	-------------ACTga---at	TGGG-----CATTATTGA---AA	3	12	3	6.356
chr2R	TGGGGGGGC	11441137	11441145	0.833	CG12963	NM_001103860	+	5'	-2157	11441137	11442119	982	0.785	0.895	0.8272	CG8195, CG8192, CG12963	TGG--------GGGGGC	TGG--------GGGGGC	TGG--------GGGGGC	TGG--------GGGGGC	T-G--------GGGGGC	TGG--------GGGGGC	TGA--------GAGGGC	TGA--------GTGGGC	T---------------T	TGA----------GGGC	TGACCAAGAGCGCAGGC	TGA-----GGCGGAGTC	4	17	6	4.115
chr2R	GACCACCGA	11441808	11441816	0.895	CG12963	NM_001103860	+	5'	-1486	11441808	11442264	456	0.785	0.895	0.8195	CG8195, CG8192, CG12963	ACCACCGA	ACCACCGA	ACCACCAA	G--ACCGA	G--ACCGA	G--ACCAA	G--ACAGT	G--ACAGT	G-------	---ACCTC	---ACCTC	---ACCTC	1	17	6	6.969
chr2R	TGGGTGGGG	11441927	11441935	0.796	CG12963	NM_001103860	+	5'	-1367	11441808	11442264	456	0.785	0.895	0.8195	CG8195, CG8192, CG12963	T--GGGTGGGG	TGGGGGTGGGG	T--GGGTGGGG	G--CGATTGGG	G--AGGTGGAG	A----------	g--ggctgggg	g--ggctgggg	A----------	A--CAAAAGA-	A--CAAAAGA-	A--CAAAAGA-	1	17	6	6.969
chr2R	GAGCACACA	11442111	11442119	0.785	CG12963	NM_001103860	+	5'	-1183	11441808	11442264	456	0.785	0.895	0.8195	CG8195, CG8192, CG12963	GAG---CACACA	GAG---CACACA	GAG---CACACA	GAG---CACACA	GAG---CACACA	TAGAAACACACA	AAG---CACTCG	AAG---CACTCG		AAG---------	AAG---------	AAG---------	4	17	6	6.969
chr2R	GACCGCCCT	11442256	11442264	0.802	CG12963	NM_001103860	+	5'	-1038	11441808	11442264	456	0.785	0.895	0.8195	CG8195, CG8192, CG12963	G-ACCG--CCCT	G-ACCG--CCCT	G-ACCG--CCCT	G-ACCG--CCCT	G-ACCG--CCCT	A-ACCG--CCCT	G-ACCG--CCCT	G-ACCG--CCCT	GCACCG--CCCT	A-GCTG--CCCC	G-GCTACCCCCC	A-GCTG--CCCC	6	17	6	6.969
chr2R	TGGGGGTTC	11444404	11444412	0.798	CG12963	NM_001103860	+	Intron	2	11444404	11445150	746	0.785	0.895	0.826	CG8195, CG8192, CG12963	TGGGG------------------------------GTT---------------------------C	TGGGG------------------------------GTT---------------------------C	TGGGG------------------------------GTT---------------------------C	TGGGG------------------------------GTT---------------------------C	TGGGG------------------------------GTT---------------------------C	TGGGG------------------------------GGTGAACAACAGTATCAAAGAACAGAGAACT	GGGGG-----TAACGTTCTATATCAGCTCAAAGAAGTT---------------------------G	GGGGG-----TAACGTTCTATATCAGCTCAAAGAAGTT---------------------------G	TGGGGGGGTATAATTGTGGCTAACACCGCCA----ATT---------------------------G		CGAGT------------------------------GCT---------------------------G	CAAGT------------------------------GCC---------------------------T	4	17	6	4.839
chr2R	GAGCACACA	11444609	11444617	0.785	CG12963	NM_001103860	+	Intron	2	11444404	11445150	746	0.785	0.895	0.826	CG8195, CG8192, CG12963	GAGCACACA	AAGCACACA	AAGCACACA	AAGCACACA	G-----ACA	AATAGTGTT							0	17	6	4.839
chr2R	GACCACCGA	11445142	11445150	0.895	CG12963	NM_001103860	+	Intron	2	11444404	11445150	746	0.785	0.895	0.826	CG8195, CG8192, CG12963	GACCACC-------------GA	GACCACC-------------GA	GACCACC-------------GA	------C-------------GA	GACCACC-------------GA	AGTTTCCAT--ATA------GA	GTCCATGGCTGATA------GG	GTCCATGGCTGATA------GG		CCCCTTCGTCCATACATTTGGC			3	17	6	4.839
chr2R	TGGGTGGGT	11447810	11447818	0.797	CG12963	NM_001103860	+	Intron	2	11447113	11447936	823	0.776	0.918	0.821	CG8195, CG8192, CG12963	TGGGTGGGT	TGGGTGGGT	TAGGTGGGT	TGGGTGGGT	TGGGTGGGT	AGG------			TTGACGGGA	----TTACT		GAAGTGTCT	3	17	6	5.513
chr2R	TGGGGGGTC	11447928	11447936	0.918	CG12963	NM_001103860	+	Intron	2	11447113	11447936	823	0.776	0.918	0.821	CG8195, CG8192, CG12963	TGGG-----------------G--GGTC	TGGG-----------------G--GGTC	TTGG-----------------G--GGTC	TGGG-----------------G--GGTC	TGGG-----------------G--GGTC	AGGG-----------------G--GGTC	---------------------G--AGTT	---------------------G--AGTT	TGGGAGCACGATAAGGCATTTG--GTTT	---------------------GATTTTT	---------------------G--CTTC	---------------------G--ATTT	3	17	6	5.513
chr2R	TGGGTGTGC	11484458	11484466	0.794	CG42524	NM_001169689	+	5'	-17140	11484458	11484743	285	0.785	0.833	0.8095	CG42524	TGGGTGTG---C	TGGGTGTG---C	TGGGTGTG---C	TGGGTGTG---C	TGGGTGTG---C	TGGGCGTGGCTG	CGGTTGTC----	CGGTTGTC----					4	26	11	18.779
chr2R	TGGGAGGAC	11484520	11484528	0.826	CG42524	NM_001169689	+	5'	-17078	11484458	11484743	285	0.785	0.833	0.8095	CG42524	GGGAGGA---C	GGGAGGA---C	GGGAGGA---C	GGGAGGA---C	GGGGAGA---C	GGTGGGAGCTC	T	T					3	26	11	18.779
chr2R	TGGGGGGCC	11484708	11484716	0.833	CG42524	NM_001169689	+	5'	-16890	11484458	11484743	285	0.785	0.833	0.8095	CG42524	T-----------------------------GGGGG-GC--C	T-------------------------------GGG-GC--C	T-------------------------------GGG-GC--C	T-------------------------------GGG-GC--C	T-------------------------------GGGCGC--C	T-------------------------------GGG-GC--T	CATGTGCATGGTGAG--ATAGAGAGGGAGGGGGGA-GC--T	CATGTGCATGGTGAG--ATAGAGAGGGAGGGGGGA-GC--T	AGGGAAGGGGGCGGGTCATTTGGGGTACTCATGGC-GC--C	--------------------------------GGC-AT--T	--------------------------------GGC-GT--T	--------------------------------GGC-CTGGT	0	26	11	18.779
[truncated: 3,426 more rows]
