# Supplementary material for: Identification and Validation of Novel Hedgehog-Responsive Enhancers Predicted by Computational Analysis of Ci/Gli Binding Site Density
Source: PLoS One. 2015 Dec 28;10(12):e0145225. doi: 10.1371/journal.pone.0145225 (PMC4692483; doi:10.1371/journal.pone.0145225)
Supplement: S5 Table — (XLSX) [file pone.0145225.s008.xlsx]

## Sheet: S5 Table
Annotation	Genomic coordinates (dm3)
dpp +35	chr2L:2464301-2465300
wg -3.7	chr2L:7303415-7303860
wg +4.2	chr2L:7311428-7312755
Sema-1a	chr2L:8639890-8640550
ptc -6.4	chr2R:4530660-4531850
ptc -4.8	chr2R:4532251-4533000
PKA-R2	chr2R:5906490-5907830
kn +11	chr2R:10674125-10674700
kn -13	chr2R:10699301-10700165
Hs3st-A +4.3	chr2R:14609939-14611000
Hs3st-A +21	chr2R:14627251-14628100
dve -6.8	chr2R:18124601-18125550
dve +21	chr2R:18152960-18154300
dve +25	chr2R:18157301-18158200
dally	chr3L:8818181-8820095
PKA-C3	chr3L:15913901-15915270
boi	chrX:2350251-2351550
sgg	chrX:2538250-2539000
