# Supplementary material for: Identification and Validation of Novel Hedgehog-Responsive Enhancers Predicted by Computational Analysis of Ci/Gli Binding Site Density
Source: PLoS One. 2015 Dec 28;10(12):e0145225. doi: 10.1371/journal.pone.0145225 (PMC4692483; doi:10.1371/journal.pone.0145225)
Supplement: S6 Table — Asterisks indicate four sites that map to one of the 52 probable Ci target genes identified by Biehs et al. [16]. (XLSX) [file pone.0145225.s009.xlsx]

## Sheet: S6_Table
DamID locations from Biehs et al. (Build dm3)
Chromosome	Start	End	Cluster Start	Cluster End	Symbol	Gene
chr2L	1455284	1456528	1455873	1456140	snRNA:U3:22A	NR_001600
chr2L	1927769	1928140	1927228	1928142	CG7337	NM_001103581
chr2L	7538466	7543325	7538294	7539165	Rapgap1	NM_001103644
chr2L	9111843	9113084	9111745	9112729	Or30a	NM_078796
chr2L	15937296	15944819	15937185	15937383	beat-Ib	NM_078855
chr2L	17431677	17434112	17433182	17433529	CG5043	NM_135994
chr2R	2655624	2656580	2656051	2656477	Epac	NM_001103732
chr2R	6418206	6419765	6418353	6418759	lola*	NM_080027
chr2R	6462021	6462381	6461408	6462025	psq	NM_165790
chr2R	11004693	11007129	11004180	11005090	chn	NM_206119
chr2R	11336766	11337435	11336714	11337271	CG34365	NM_001103852
chr2R	12283866	12284542	12284061	12284394	CG33960	NM_001038863
chr2R	12412600	12412659	12412235	12412734	Sema-2a	NM_166178
chr2R	12414984	12419228	12416993	12417312	Sema-2a	NM_166178
chr2R	12498703	12500537	12498903	12499084	CG5065	NM_137299
chr2R	12658866	12659557	12659107	12659386	unc-104	NM_166192
chr2R	12677166	12679045	12676636	12677619	CG5522	NM_166193
chr2R	13045282	13055248	13051217	13051370	CG10953	NM_137355
chr2R	13073470	13078925	13073362	13073564	CG10950	NM_137356
chr2R	13166767	13167736	13166630	13167109	mbl	NM_176211
chr2R	13391488	13396940	13394739	13395102	CG4844	NM_001032265
chr2R	15209157	15212514	15211205	15211546	Rgk1	NM_137567
chr2R	15681071	15682013	15680992	15681678	Obp56g	NM_137603
chr2R	15742583	15743824	15743081	15743609	Obp56i	NM_166376
chr2R	18226254	18226613	18226458	18226970	CG11206	NM_001103944
chr2R	18259854	18261720	18260459	18261287	Rtf1	NM_137821
chr2R	18431154	18433651	18432448	18432907	px*	NM_001103947
chr2R	20272172	20272571	20272357	20273224	mAcR-60C	NM_079120
chr3L	8052940	8054760	8052894	8053443	bip1	NM_139912
chr3L	11862617	11864769	11864451	11864952	CG5906	NM_140261
chr3L	12458113	12459080	12457913	12458121	eyg	NM_079318
chr3L	13940701	13941699	13941029	13941736	CG32137	NM_168564
chr3L	17339408	17344264	17341139	17341588	Mip	NM_140714
chr3L	20692805	20697982	20692956	20693766	kni*	NM_079463
chr3R	2329935	2332092	2329972	2330257	CG15186	NM_169145
chr3R	3976809	3982873	3978441	3978655	grn	NM_001144554
chr3R	4101609	4106766	4102638	4102804	ato*	NM_169213
chr3R	4401007	4404074	4403133	4403663	Cenp-C	NM_169228
chr3R	5682908	5683267	5682873	5683534	Teh1	NM_141702
chr3R	9669658	9672691	9670696	9671137	CG31495	NM_169559
chr3R	17217597	17220086	17219899	17220257	CG6475	NM_001104389
chr3R	17227813	17229687	17227902	17228674	CG6475	NM_001104389
chr3R	20530764	20536210	20530430	20531229	slo	NM_001170241
chr3R	20549088	20550942	20549943	20550067	tok	NM_170168
chr3R	21180551	21181210	21180942	21181629	Fur1	NM_170654
chrX	3720410	3720469	3719976	3720491	ec	NM_130722
chrX	4249010	4249973	4249936	4250271	norpA	NM_001169190
chrX	4256130	4258561	4256588	4257103	norpA	NM_080330
chrX	4537017	4537076	4537020	4537166	CG3062	NM_131949
chrX	5540520	5540876	5539974	5540628	CG42492	NM_001169205
chrX	6202614	6205080	6202296	6202630	CG3823	NM_132085
chrX	6297612	6298259	6296956	6297618	CG33669	NM_001031872
chrX	7309802	7314072	7309556	7310205	CG34337	NM_001103431
chrX	7400950	7404588	7400758	7401576	CG32719	NM_167128
chrX	15536311	15537530	15537132	15537533	CG8117	NM_132821
